# Supplementary material for: Torsional flexibility in zinc–benzenedicarboxylate metal–organic frameworks
Source: CrystEngComm. 2023 Dec 29;26(5):673–80. doi: 10.1039/d3ce01078c (PMC10823780; doi:10.1039/d3ce01078c)
Supplement: CE-026-D3CE01078C-s002 [file CE-026-D3CE01078C-s002.cif]

# Electronic Supplementary Material (ESI) for CrystEngComm.
# This journal is © The Royal Society of Chemistry 2024

####################################################################### 
# 
# This file contains crystal structure data downloaded from the 
# Cambridge Structural Database (CSD) hosted by the Cambridge 
# Crystallographic Data Centre (CCDC).
# 
# Full information about CCDC data access policies and citation 
# guidelines are available at http://www.ccdc.cam.ac.uk/access/V1 
# 
# Audit and citation data items may have been added by the CCDC. 
# Please retain this information to preserve the provenance of 
# this file and to allow appropriate attribution of the data. 
# 
#######################################################################

data_em-01-96_oval_shape_1
_database_code_depnum_ccdc_archive 'CCDC 2302220'
loop_
_audit_author_name
_audit_author_address
'Emily G. Meekel'
;The University of Oxford
United Kingdom
;
_audit_update_record             
;
2023-10-19 deposited with the CCDC.	2023-12-27 downloaded from the CCDC.
;
_audit_creation_date             2023-05-29
_audit_creation_method           
;
Olex2 1.5
(compiled 2023.03.06 svn.rbb2c1857 for OlexSys, GUI svn.r6748)
;
_shelx_SHELXL_version_number     2019/1
_chemical_name_common            ?
_chemical_name_systematic        ?
_chemical_formula_moiety         'C11 H9 Br2 N O5 Zn'
_chemical_formula_sum            'C11 H9 Br2 N O5 Zn'
_chemical_formula_weight         460.38
_chemical_melting_point          ?
loop_
_atom_type_symbol
_atom_type_description
_atom_type_scat_dispersion_real
_atom_type_scat_dispersion_imag
_atom_type_scat_source
C C 0.0181 0.0091 'International Tables Vol C Tables 4.2.6.8 and 6.1.1.4'
H H 0.0000 0.0000 'International Tables Vol C Tables 4.2.6.8 and 6.1.1.4'
Br Br -0.6763 1.2805 'International Tables Vol C Tables 4.2.6.8 and 6.1.1.4'
N N 0.0311 0.0180 'International Tables Vol C Tables 4.2.6.8 and 6.1.1.4'
O O 0.0492 0.0322 'International Tables Vol C Tables 4.2.6.8 and 6.1.1.4'
Zn Zn -1.5491 0.6778 'International Tables Vol C Tables 4.2.6.8 and 6.1.1.4'

_shelx_space_group_comment       
;
The symmetry employed for this shelxl refinement is uniquely defined
by the following loop, which should always be used as a source of
symmetry information in preference to the above space-group names.
They are only intended as comments.
;
_space_group_crystal_system      monoclinic
_space_group_IT_number           14
_space_group_name_H-M_alt        'P 1 21/n 1'
_space_group_name_Hall           '-P 2yn'
loop_
_space_group_symop_operation_xyz
'x, y, z'
'-x+1/2, y+1/2, -z+1/2'
'-x, -y, -z'
'x-1/2, -y-1/2, z-1/2'

_cell_length_a                   12.8068(2)
_cell_length_b                   9.51590(10)
_cell_length_c                   16.9226(2)
_cell_angle_alpha                90
_cell_angle_beta                 111.994(2)
_cell_angle_gamma                90
_cell_volume                     1912.24(5)
_cell_formula_units_Z            4
_cell_measurement_reflns_used    8095
_cell_measurement_temperature    300.15
_cell_measurement_theta_max      75.3240
_cell_measurement_theta_min      3.7260
_shelx_estimated_absorpt_T_max   ?
_shelx_estimated_absorpt_T_min   ?
_exptl_absorpt_coefficient_mu    6.815
_exptl_absorpt_correction_T_max  1.0000
_exptl_absorpt_correction_T_min  0.55564
_exptl_absorpt_correction_type   multi-scan
_exptl_absorpt_process_details   
;
CrysAlisPro 1.171.41.83a (Rigaku Oxford Diffraction, 2020)
Empirical absorption correction using spherical harmonics,
implemented in SCALE3 ABSPACK scaling algorithm.
;
_exptl_absorpt_special_details   ?
_exptl_crystal_colour            ?
_exptl_crystal_density_diffrn    1.599
_exptl_crystal_density_meas      ?
_exptl_crystal_density_method    ?
_exptl_crystal_description       'oval-shaped disk'
_exptl_crystal_F_000             888
_exptl_crystal_size_max          0.70
_exptl_crystal_size_mid          0.40
_exptl_crystal_size_min          0.05
_exptl_transmission_factor_max   ?
_exptl_transmission_factor_min   ?
_diffrn_reflns_av_R_equivalents  0.0299
_diffrn_reflns_av_unetI/netI     0.0277
_diffrn_reflns_Laue_measured_fraction_full 1.000
_diffrn_reflns_Laue_measured_fraction_max 0.987
_diffrn_reflns_limit_h_max       16
_diffrn_reflns_limit_h_min       -16
_diffrn_reflns_limit_k_max       11
_diffrn_reflns_limit_k_min       -11
_diffrn_reflns_limit_l_max       20
_diffrn_reflns_limit_l_min       -21
_diffrn_reflns_number            15253
_diffrn_reflns_point_group_measured_fraction_full 1.000
_diffrn_reflns_point_group_measured_fraction_max 0.987
_diffrn_reflns_theta_full        67.684
_diffrn_reflns_theta_max         76.068
_diffrn_reflns_theta_min         3.733
_diffrn_ambient_temperature      300.15
_diffrn_detector_area_resol_mean 13.333
_diffrn_measured_fraction_theta_full 1.000
_diffrn_measured_fraction_theta_max 0.987
_diffrn_measurement_device_type  'XtaLAB Synergy, Dualflex, Eiger 1M'
_diffrn_measurement_method       ?
_diffrn_radiation_type           CuK\a
_diffrn_radiation_wavelength     1.54184
_diffrn_source                   'micro-focus sealed X-ray tube'
_reflns_Friedel_coverage         0.000
_reflns_Friedel_fraction_full    .
_reflns_Friedel_fraction_max     .
_reflns_number_gt                3540
_reflns_number_total             3947
_reflns_special_details          
;
 Reflections were merged by SHELXL according to the crystal
 class for the calculation of statistics and refinement.
 
 Structure factors included contributions from the .fab file.
 
 _reflns_Friedel_fraction is defined as the number of unique
 Friedel pairs measured divided by the number that would be
 possible theoretically, ignoring centric projections and
 systematic absences.
;
_reflns_threshold_expression     'I > 2\s(I)'
_computing_cell_refinement       ?
_computing_data_collection       ?
_computing_data_reduction        ?
_computing_molecular_graphics    'Olex2 1.5 (Dolomanov et al., 2009)'
_computing_publication_material  'Olex2 1.5 (Dolomanov et al., 2009)'
_computing_structure_refinement  'XL  (Sheldrick, 2008)'
_computing_structure_solution    'SHELXT 2018/2 (Sheldrick, 2018)'
_refine_diff_density_max         0.502
_refine_diff_density_min         -0.570
_refine_diff_density_rms         0.076
_refine_ls_extinction_coef       .
_refine_ls_extinction_method     none
_refine_ls_goodness_of_fit_ref   1.117
_refine_ls_hydrogen_treatment    constr
_refine_ls_matrix_type           full
_refine_ls_number_parameters     183
_refine_ls_number_reflns         3947
_refine_ls_number_restraints     0
_refine_ls_R_factor_all          0.0327
_refine_ls_R_factor_gt           0.0300
_refine_ls_restrained_S_all      1.117
_refine_ls_shift/su_max          0.001
_refine_ls_shift/su_mean         0.000
_refine_ls_structure_factor_coef Fsqd
_refine_ls_weighting_details     
'w=1/[\s^2^(Fo^2^)+(0.0500P)^2^+0.4663P] where P=(Fo^2^+2Fc^2^)/3'
_refine_ls_weighting_scheme      calc
_refine_ls_wR_factor_gt          0.0898
_refine_ls_wR_factor_ref         0.0916
_refine_special_details          ?
_olex2_refinement_description    
;
1. Fixed Uiso
 At 1.2 times of:
  All C(H) groups
 At 1.5 times of:
  All C(H,H,H) groups
2.a Aromatic/amide H refined with riding coordinates:
 C10(H10), C7(H7), C3(H3)
2.b Idealised Me refined as rotating group:
 C2(H2A,H2B,H2C), C1(H1A,H1B,H1C)
;
_atom_sites_solution_hydrogens   geom
_atom_sites_solution_primary     dual
_atom_sites_solution_secondary   ?
loop_
_atom_site_label
_atom_site_type_symbol
_atom_site_fract_x
_atom_site_fract_y
_atom_site_fract_z
_atom_site_U_iso_or_equiv
_atom_site_adp_type
_atom_site_occupancy
_atom_site_site_symmetry_order
_atom_site_calc_flag
_atom_site_refinement_flags_posn
_atom_site_refinement_flags_adp
_atom_site_refinement_flags_occupancy
_atom_site_disorder_assembly
_atom_site_disorder_group
Br1 Br 0.01227(2) 0.10962(4) 0.35744(2) 0.05440(11) Uani 1 1 d . . . . .
Zn1 Zn 0.71415(3) 0.13050(3) 0.69617(2) 0.03842(10) Uani 1 1 d . . . . .
Br2 Br 0.29299(3) 0.05455(5) 0.69879(2) 0.07266(14) Uani 1 1 d . . . . .
O1 O 0.23068(16) 0.06684(19) 0.27447(11) 0.0427(4) Uani 1 1 d . . . . .
O2 O 0.23876(17) 0.29196(19) 0.30905(11) 0.0473(4) Uani 1 1 d . . . . .
O4 O 0.56770(16) 0.1671(2) 0.60703(13) 0.0563(5) Uani 1 1 d . . . . .
O5 O 0.82494(19) 0.2077(2) 0.65289(15) 0.0581(5) Uani 1 1 d . . . . .
O3 O 0.5263(2) 0.0165(3) 0.68818(16) 0.0783(8) Uani 1 1 d . . . . .
N1 N 0.9121(2) 0.3787(3) 0.60975(19) 0.0563(6) Uani 1 1 d . . . . .
C11 C 0.23862(18) 0.1644(2) 0.32591(14) 0.0346(4) Uani 1 1 d . . . . .
C9 C 0.2521(2) 0.1305(2) 0.41615(15) 0.0355(5) Uani 1 1 d . . . . .
C10 C 0.3585(2) 0.1271(3) 0.47892(16) 0.0398(5) Uani 1 1 d . . . . .
H10 H 0.420081 0.143718 0.463712 0.048 Uiso 1 1 calc R U . . .
C8 C 0.1609(2) 0.1057(3) 0.43984(16) 0.0387(5) Uani 1 1 d . . . . .
C7 C 0.1759(2) 0.0802(3) 0.52334(17) 0.0452(6) Uani 1 1 d . . . . .
H7 H 0.113973 0.064133 0.538256 0.054 Uiso 1 1 calc R U . . .
C5 C 0.3777(2) 0.0999(3) 0.56392(16) 0.0404(5) Uani 1 1 d . . . . .
C3 C 0.8416(2) 0.3343(3) 0.64199(17) 0.0471(6) Uani 1 1 d . . . . .
H3 H 0.800330 0.400994 0.658206 0.056 Uiso 1 1 calc R U . . .
C6 C 0.2838(2) 0.0784(3) 0.58522(16) 0.0443(5) Uani 1 1 d . . . . .
C4 C 0.4983(2) 0.0929(3) 0.62595(17) 0.0475(6) Uani 1 1 d . . . . .
C2 C 0.9295(4) 0.5278(4) 0.5990(3) 0.0704(9) Uani 1 1 d . . . . .
H2A H 0.897150 0.551461 0.539540 0.106 Uiso 1 1 calc R U . . .
H2B H 1.008739 0.547702 0.620624 0.106 Uiso 1 1 calc R U . . .
H2C H 0.894028 0.582328 0.629626 0.106 Uiso 1 1 calc R U . . .
C1 C 0.9805(5) 0.2833(5) 0.5839(5) 0.124(2) Uani 1 1 d . . . . .
H1A H 0.963834 0.188468 0.594566 0.186 Uiso 1 1 calc R U . . .
H1B H 1.058600 0.302725 0.615784 0.186 Uiso 1 1 calc R U . . .
H1C H 0.964644 0.295169 0.524216 0.186 Uiso 1 1 calc R U . . .

loop_
_atom_site_aniso_label
_atom_site_aniso_U_11
_atom_site_aniso_U_22
_atom_site_aniso_U_33
_atom_site_aniso_U_23
_atom_site_aniso_U_13
_atom_site_aniso_U_12
Br1 0.03786(15) 0.0647(2) 0.05726(19) 0.00535(13) 0.01387(12) -0.00140(11)
Zn1 0.04243(18) 0.03826(18) 0.03594(18) -0.00130(12) 0.01626(13) -0.00236(12)
Br2 0.0672(2) 0.1162(3) 0.04151(17) 0.00783(17) 0.02826(15) 0.00165(19)
O1 0.0560(10) 0.0395(9) 0.0361(8) 0.0002(7) 0.0213(7) 0.0009(7)
O2 0.0664(11) 0.0378(9) 0.0409(9) 0.0048(7) 0.0239(8) 0.0042(8)
O4 0.0445(10) 0.0693(13) 0.0504(11) 0.0013(10) 0.0123(8) -0.0060(9)
O5 0.0655(12) 0.0473(11) 0.0793(14) -0.0029(10) 0.0474(11) -0.0073(9)
O3 0.0576(13) 0.109(2) 0.0600(13) 0.0333(14) 0.0120(10) 0.0095(13)
N1 0.0663(15) 0.0458(13) 0.0726(16) -0.0049(11) 0.0443(13) -0.0069(11)
C11 0.0325(10) 0.0377(11) 0.0345(10) 0.0029(9) 0.0136(8) -0.0001(8)
C9 0.0402(11) 0.0329(11) 0.0365(11) 0.0008(8) 0.0178(9) -0.0012(8)
C10 0.0398(12) 0.0433(13) 0.0403(12) -0.0008(9) 0.0196(10) -0.0017(9)
C8 0.0369(11) 0.0371(12) 0.0432(12) 0.0008(9) 0.0162(10) -0.0005(9)
C7 0.0440(12) 0.0507(14) 0.0494(14) 0.0018(11) 0.0271(11) 0.0002(11)
C5 0.0419(12) 0.0434(13) 0.0373(12) -0.0011(9) 0.0164(10) -0.0005(10)
C3 0.0544(14) 0.0483(14) 0.0470(13) -0.0035(11) 0.0286(11) -0.0003(11)
C6 0.0519(14) 0.0498(14) 0.0354(12) 0.0014(10) 0.0212(10) -0.0015(11)
C4 0.0437(13) 0.0594(16) 0.0389(13) -0.0075(11) 0.0149(10) 0.0016(11)
C2 0.097(3) 0.0536(18) 0.077(2) 0.0020(16) 0.051(2) -0.0119(17)
C1 0.144(5) 0.066(3) 0.236(7) 0.004(3) 0.156(5) 0.003(3)

_geom_special_details            
;
 All esds (except the esd in the dihedral angle between two l.s. planes)
 are estimated using the full covariance matrix.  The cell esds are taken
 into account individually in the estimation of esds in distances, angles
 and torsion angles; correlations between esds in cell parameters are only
 used when they are defined by crystal symmetry.  An approximate (isotropic)
 treatment of cell esds is used for estimating esds involving l.s. planes.
;
loop_
_geom_bond_atom_site_label_1
_geom_bond_atom_site_label_2
_geom_bond_distance
_geom_bond_site_symmetry_2
_geom_bond_publ_flag
Br1 C8 1.892(2) . ?
Zn1 O1 2.0024(18) 3_656 ?
Zn1 O2 1.9601(17) 4_666 ?
Zn1 O4 1.948(2) . ?
Zn1 O5 1.966(2) . ?
Zn1 C4 2.593(3) . ?
Br2 C6 1.895(2) . ?
O1 C11 1.250(3) . ?
O2 C11 1.247(3) . ?
O4 C4 1.267(4) . ?
O5 C3 1.250(3) . ?
O3 C4 1.218(4) . ?
N1 C3 1.289(4) . ?
N1 C2 1.458(4) . ?
N1 C1 1.437(5) . ?
C11 C9 1.506(3) . ?
C9 C10 1.379(4) . ?
C9 C8 1.391(3) . ?
C10 H10 0.9300 . ?
C10 C5 1.390(4) . ?
C8 C7 1.375(4) . ?
C7 H7 0.9300 . ?
C7 C6 1.387(4) . ?
C5 C6 1.394(4) . ?
C5 C4 1.509(4) . ?
C3 H3 0.9300 . ?
C2 H2A 0.9600 . ?
C2 H2B 0.9600 . ?
C2 H2C 0.9600 . ?
C1 H1A 0.9600 . ?
C1 H1B 0.9600 . ?
C1 H1C 0.9600 . ?

loop_
_geom_angle_atom_site_label_1
_geom_angle_atom_site_label_2
_geom_angle_atom_site_label_3
_geom_angle
_geom_angle_site_symmetry_1
_geom_angle_site_symmetry_3
_geom_angle_publ_flag
O1 Zn1 C4 101.58(9) 3_656 . ?
O2 Zn1 O1 101.42(7) 4_666 3_656 ?
O2 Zn1 O5 110.32(9) 4_666 . ?
O2 Zn1 C4 104.68(9) 4_666 . ?
O4 Zn1 O1 120.51(9) . 3_656 ?
O4 Zn1 O2 116.38(9) . 4_666 ?
O4 Zn1 O5 105.34(10) . . ?
O4 Zn1 C4 28.08(9) . . ?
O5 Zn1 O1 101.88(8) . 3_656 ?
O5 Zn1 C4 132.46(10) . . ?
C11 O1 Zn1 126.46(15) . 3_656 ?
C11 O2 Zn1 125.16(16) . 4_565 ?
C4 O4 Zn1 105.54(18) . . ?
C3 O5 Zn1 127.00(18) . . ?
C3 N1 C2 122.4(3) . . ?
C3 N1 C1 121.7(3) . . ?
C1 N1 C2 115.9(3) . . ?
O1 C11 C9 119.7(2) . . ?
O2 C11 O1 124.7(2) . . ?
O2 C11 C9 115.5(2) . . ?
C10 C9 C11 119.4(2) . . ?
C10 C9 C8 117.9(2) . . ?
C8 C9 C11 122.6(2) . . ?
C9 C10 H10 118.6 . . ?
C9 C10 C5 122.8(2) . . ?
C5 C10 H10 118.6 . . ?
C9 C8 Br1 120.41(19) . . ?
C7 C8 Br1 118.42(18) . . ?
C7 C8 C9 121.2(2) . . ?
C8 C7 H7 120.2 . . ?
C8 C7 C6 119.6(2) . . ?
C6 C7 H7 120.2 . . ?
C10 C5 C6 117.4(2) . . ?
C10 C5 C4 117.8(2) . . ?
C6 C5 C4 124.8(2) . . ?
O5 C3 N1 124.3(3) . . ?
O5 C3 H3 117.9 . . ?
N1 C3 H3 117.9 . . ?
C7 C6 Br2 115.64(19) . . ?
C7 C6 C5 121.0(2) . . ?
C5 C6 Br2 123.2(2) . . ?
O4 C4 Zn1 46.38(13) . . ?
O4 C4 C5 115.6(2) . . ?
O3 C4 Zn1 76.59(17) . . ?
O3 C4 O4 123.0(3) . . ?
O3 C4 C5 121.4(3) . . ?
C5 C4 Zn1 161.9(2) . . ?
N1 C2 H2A 109.5 . . ?
N1 C2 H2B 109.5 . . ?
N1 C2 H2C 109.5 . . ?
H2A C2 H2B 109.5 . . ?
H2A C2 H2C 109.5 . . ?
H2B C2 H2C 109.5 . . ?
N1 C1 H1A 109.5 . . ?
N1 C1 H1B 109.5 . . ?
N1 C1 H1C 109.5 . . ?
H1A C1 H1B 109.5 . . ?
H1A C1 H1C 109.5 . . ?
H1B C1 H1C 109.5 . . ?

loop_
_geom_torsion_atom_site_label_1
_geom_torsion_atom_site_label_2
_geom_torsion_atom_site_label_3
_geom_torsion_atom_site_label_4
_geom_torsion
_geom_torsion_site_symmetry_1
_geom_torsion_site_symmetry_2
_geom_torsion_site_symmetry_3
_geom_torsion_site_symmetry_4
_geom_torsion_publ_flag
Br1 C8 C7 C6 -179.2(2) . . . . ?
Zn1 O1 C11 O2 155.28(19) 3_656 . . . ?
Zn1 O1 C11 C9 -23.0(3) 3_656 . . . ?
Zn1 O2 C11 O1 5.4(4) 4_565 . . . ?
Zn1 O2 C11 C9 -176.25(15) 4_565 . . . ?
Zn1 O4 C4 O3 -0.7(4) . . . . ?
Zn1 O4 C4 C5 -178.15(18) . . . . ?
Zn1 O5 C3 N1 -176.7(2) . . . . ?
O1 C11 C9 C10 95.6(3) . . . . ?
O1 C11 C9 C8 -86.0(3) . . . . ?
O2 C11 C9 C10 -82.8(3) . . . . ?
O2 C11 C9 C8 95.5(3) . . . . ?
C11 C9 C10 C5 178.5(2) . . . . ?
C11 C9 C8 Br1 1.3(3) . . . . ?
C11 C9 C8 C7 -177.6(2) . . . . ?
C9 C10 C5 C6 -1.4(4) . . . . ?
C9 C10 C5 C4 177.4(2) . . . . ?
C9 C8 C7 C6 -0.3(4) . . . . ?
C10 C9 C8 Br1 179.68(18) . . . . ?
C10 C9 C8 C7 0.7(4) . . . . ?
C10 C5 C6 Br2 -174.93(19) . . . . ?
C10 C5 C6 C7 1.8(4) . . . . ?
C10 C5 C4 Zn1 24.6(7) . . . . ?
C10 C5 C4 O4 29.0(4) . . . . ?
C10 C5 C4 O3 -148.5(3) . . . . ?
C8 C9 C10 C5 0.1(4) . . . . ?
C8 C7 C6 Br2 175.9(2) . . . . ?
C8 C7 C6 C5 -1.1(4) . . . . ?
C6 C5 C4 Zn1 -156.6(5) . . . . ?
C6 C5 C4 O4 -152.3(3) . . . . ?
C6 C5 C4 O3 30.2(4) . . . . ?
C4 C5 C6 Br2 6.3(4) . . . . ?
C4 C5 C6 C7 -176.9(3) . . . . ?
C2 N1 C3 O5 -179.4(3) . . . . ?
C1 N1 C3 O5 -0.8(6) . . . . ?

_smtbx_masks_special_details     ?
loop_
_smtbx_masks_void_nr
_smtbx_masks_void_average_x
_smtbx_masks_void_average_y
_smtbx_masks_void_average_z
_smtbx_masks_void_volume
_smtbx_masks_void_count_electrons
_smtbx_masks_void_content
1 0.000 0.000 0.000 331.0 69.1 ?
2 0.500 0.500 0.500 331.0 69.1 ?

_smtbx_masks_void_probe_radius   1.2
_smtbx_masks_void_truncation_radius 1.2
_shelx_res_file                  
;
TITL em-01-96_oval_shape_1_a.res in P2(1)/n
    em-01-96_oval_shape_1.res
    created by SHELXL-2019/1 at 13:58:22 on 29-May-2023
REM Old TITL EM-01-96_oval_shape_1 in P2(1)/n
REM SHELXT solution in P2(1)/n: R1 0.161, Rweak 0.015, Alpha 0.022
REM <I/s> 1.054 for 244 systematic absences, Orientation as input
REM Formula found by SHELXT: C14 O6 Zn Br2
CELL 1.54184 12.8068 9.5159 16.9226 90 111.994 90
ZERR 4 0.0002 0.0001 0.0002 0 0.002 0
LATT 1
SYMM 0.5-X,0.5+Y,0.5-Z
SFAC C H Br N O Zn
UNIT 44 36 8 4 20 4

L.S. 4 0 0
PLAN  10
TEMP 27
CONF
BOND
list 4
MORE -1
ABIN
BOND $H
fmap 2 53
acta
REM <olex2.extras>
REM <HklSrc "%.\\EM-01-96_oval_shape_1.hkl">
REM </olex2.extras>

WGHT    0.050000    0.466300
FVAR       0.32863
BR1   3    0.012266    0.109620    0.357435    11.00000    0.03786    0.06465 =
         0.05726    0.00535    0.01387   -0.00140
ZN1   6    0.714146    0.130502    0.696165    11.00000    0.04243    0.03826 =
         0.03594   -0.00130    0.01626   -0.00236
BR2   3    0.292985    0.054549    0.698794    11.00000    0.06719    0.11617 =
         0.04151    0.00783    0.02826    0.00165
O1    5    0.230680    0.066838    0.274467    11.00000    0.05603    0.03951 =
         0.03609    0.00020    0.02131    0.00094
O2    5    0.238762    0.291964    0.309053    11.00000    0.06644    0.03780 =
         0.04086    0.00484    0.02391    0.00421
O4    5    0.567704    0.167078    0.607026    11.00000    0.04446    0.06926 =
         0.05044    0.00129    0.01226   -0.00598
O5    5    0.824936    0.207680    0.652893    11.00000    0.06550    0.04731 =
         0.07926   -0.00286    0.04739   -0.00727
O3    5    0.526297    0.016453    0.688179    11.00000    0.05761    0.10867 =
         0.06000    0.03334    0.01202    0.00950
N1    4    0.912134    0.378666    0.609747    11.00000    0.06627    0.04580 =
         0.07265   -0.00492    0.04428   -0.00685
C11   1    0.238619    0.164387    0.325913    11.00000    0.03255    0.03766 =
         0.03455    0.00289    0.01359   -0.00008
C9    1    0.252135    0.130536    0.416155    11.00000    0.04023    0.03286 =
         0.03646    0.00076    0.01778   -0.00116
C10   1    0.358514    0.127097    0.478917    11.00000    0.03982    0.04328 =
         0.04027   -0.00079    0.01959   -0.00168
AFIX  43
H10   2    0.420081    0.143718    0.463712    11.00000   -1.20000
AFIX   0
C8    1    0.160856    0.105721    0.439841    11.00000    0.03692    0.03706 =
         0.04325    0.00083    0.01618   -0.00046
C7    1    0.175854    0.080152    0.523336    11.00000    0.04398    0.05074 =
         0.04937    0.00177    0.02708    0.00018
AFIX  43
H7    2    0.113973    0.064133    0.538256    11.00000   -1.20000
AFIX   0
C5    1    0.377717    0.099866    0.563920    11.00000    0.04193    0.04339 =
         0.03732   -0.00107    0.01644   -0.00051
C3    1    0.841563    0.334343    0.641994    11.00000    0.05436    0.04830 =
         0.04699   -0.00345    0.02863   -0.00027
AFIX  43
H3    2    0.800330    0.400994    0.658206    11.00000   -1.20000
AFIX   0
C6    1    0.283821    0.078380    0.585220    11.00000    0.05191    0.04978 =
         0.03541    0.00144    0.02121   -0.00149
C4    1    0.498301    0.092877    0.625946    11.00000    0.04367    0.05936 =
         0.03888   -0.00750    0.01489    0.00155
C2    1    0.929496    0.527776    0.598963    11.00000    0.09668    0.05358 =
         0.07719    0.00202    0.05124   -0.01193
AFIX 137
H2A   2    0.897150    0.551461    0.539540    11.00000   -1.50000
H2B   2    1.008739    0.547702    0.620624    11.00000   -1.50000
H2C   2    0.894028    0.582328    0.629626    11.00000   -1.50000
AFIX   0
C1    1    0.980477    0.283342    0.583935    11.00000    0.14391    0.06572 =
         0.23649    0.00424    0.15644    0.00318
AFIX 137
H1A   2    0.963834    0.188468    0.594566    11.00000   -1.50000
H1B   2    1.058600    0.302725    0.615784    11.00000   -1.50000
H1C   2    0.964644    0.295169    0.524216    11.00000   -1.50000
AFIX   0
HKLF 4


REM  em-01-96_oval_shape_1_a.res in P2(1)/n
REM wR2 = 0.0916, GooF = S = 1.117, Restrained GooF = 1.117 for all data
REM R1 = 0.0300 for 3540 Fo > 4sig(Fo) and 0.0327 for all 3947 data
REM 183 parameters refined using 0 restraints

END

WGHT      0.0487      0.4997

REM Highest difference peak  0.502,  deepest hole -0.570,  1-sigma level  0.076
Q1    1   0.2971 -0.0439  0.6799  11.00000  0.05    0.50
Q2    1   0.3533  0.0815  0.7082  11.00000  0.05    0.35
Q3    1   0.5538  0.2425  0.5950  11.00000  0.05    0.30
Q4    1   0.2441  0.1423  0.3775  11.00000  0.05    0.28
Q5    1   1.0092  0.3063  0.6401  11.00000  0.05    0.28
Q6    1   0.0674  0.1181  0.4140  11.00000  0.05    0.27
Q7    1   0.6543  0.1343  0.6471  11.00000  0.05    0.26
Q8    1   0.0341  0.1249  0.3216  11.00000  0.05    0.25
Q9    1   0.2184  0.1056  0.4178  11.00000  0.05    0.23
Q10   1  -0.0417  0.0967  0.3927  11.00000  0.05    0.23
;
_shelx_res_checksum              42204
_shelx_fab_file                  
;
-16 0 6 0.0282 0.0693
-16 0 8 0.4645 -0.3249
-16 0 10 1.0357 0.4116
-16 1 7 0.4578 0.0912
-16 1 8 -0.7881 -0.2303
-16 1 9 0.4893 0.0396
-15 0 1 0.1230 -0.1748
-15 0 3 -0.3327 0.0420
-15 0 5 -0.0448 -0.3779
-15 0 7 -0.5098 0.5358
-15 0 9 0.4280 -0.5933
-15 0 11 0.2877 0.1015
-15 0 13 0.7813 0.6908
-15 1 1 0.0888 0.1188
-15 1 2 0.2514 0.0916
-15 1 3 0.1765 -0.0204
-15 1 4 -0.3106 -0.0521
-15 1 5 -0.0310 -0.0709
-15 1 6 0.1193 -0.0997
-15 1 7 -0.2742 0.0806
-15 1 8 0.2197 0.0123
-15 1 9 -0.8750 -0.0646
-15 1 10 0.1758 0.1112
-15 1 11 0.0892 -0.0978
-15 1 12 -0.1106 0.1395
-15 1 13 0.1068 -0.0170
-15 1 14 0.3851 0.0492
-15 2 2 -0.2080 -0.2037
-15 2 3 0.1286 0.1518
-15 2 4 0.1136 0.0708
-15 2 5 -0.2999 0.0704
-15 2 6 -0.5556 0.0926
-15 2 7 1.1258 0.0436
-15 2 8 -0.5790 -0.2443
-15 2 9 -0.2486 0.0853
-15 2 10 -0.2126 0.1450
-15 2 11 -0.6628 0.0190
-15 2 12 0.1057 0.2477
-15 2 13 -0.2063 -0.2181
-15 3 3 0.0430 -0.1609
-15 3 4 -0.2728 -0.0314
-15 3 5 -0.6263 -0.0981
-15 3 6 0.6941 0.0058
-15 3 7 -0.0174 -0.0523
-15 3 8 0.8082 0.0727
-15 3 9 -0.3852 0.1486
-15 3 10 -0.7116 -0.2081
-15 3 11 -0.2541 -0.1476
-15 3 12 -0.2392 -0.0353
-15 4 5 0.0442 -0.2357
-15 4 6 -0.1787 -0.1510
-15 4 7 0.7561 -0.1003
-15 4 8 -0.0015 0.3085
-15 4 9 0.3304 0.0905
-14 0 -2 -0.7064 0.1800
-14 0 0 0.4667 -0.5388
-14 0 2 1.2963 0.1947
-14 0 4 -0.5229 0.1889
-14 0 6 -0.2406 -0.6596
-14 0 8 -0.5132 0.8347
-14 0 10 0.5182 -0.6755
-14 0 12 -0.9640 0.0218
-14 0 14 0.3967 0.3709
-14 0 16 0.3804 -0.6268
-14 1 -2 -0.5771 0.0776
-14 1 -1 -0.4677 0.1017
-14 1 0 -0.3251 0.0932
-14 1 1 0.7380 -0.0252
-14 1 2 0.4179 0.0622
-14 1 3 0.9427 0.0820
-14 1 4 -0.3099 0.0626
-14 1 5 -0.9891 -0.0211
-14 1 6 0.0854 0.0265
-14 1 7 -0.1608 0.0987
-14 1 8 -0.3850 -0.0138
-14 1 9 0.5751 -0.0949
-14 1 10 -0.0167 0.0430
-14 1 11 -0.2695 0.0756
-14 1 12 -0.5574 -0.0482
-14 1 13 -0.2938 0.0133
-14 1 14 0.0759 0.0306
-14 1 15 0.5439 0.2442
-14 1 16 -0.1422 0.1066
-14 2 -2 0.0595 -0.0408
-14 2 -1 -0.1650 0.0148
-14 2 0 -0.1757 0.0484
-14 2 1 -0.2658 0.1157
-14 2 2 1.0317 0.0615
-14 2 3 0.2041 -0.0510
-14 2 4 -0.0826 0.0022
-14 2 5 -0.1770 0.0174
-14 2 6 -1.1835 0.1579
-14 2 7 -0.4475 0.1864
-14 2 8 1.2874 -0.1724
-14 2 9 -0.0860 -0.2440
-14 2 10 -0.0038 0.1412
-14 2 11 0.0570 0.0784
-14 2 12 -0.6260 -0.0931
-14 2 13 -0.2937 -0.0579
-14 2 14 -0.1215 -0.1796
-14 2 15 0.7391 -0.0397
-14 3 -1 0.1627 -0.1100
-14 3 0 -0.0430 -0.1349
-14 3 1 0.5564 -0.0621
-14 3 2 0.1529 -0.1625
-14 3 3 0.0055 0.0719
-14 3 4 0.2673 -0.0931
-14 3 5 -0.8753 -0.0568
-14 3 6 -0.7166 -0.0021
-14 3 7 0.4109 0.0047
-14 3 8 0.1983 -0.1396
-14 3 9 1.1493 0.0213
-14 3 10 0.1310 0.0932
-14 3 11 -0.5233 -0.1551
-14 3 12 -0.1646 -0.0524
-14 3 13 -0.4433 -0.1057
-14 3 14 0.2371 -0.1809
-14 3 15 -0.0381 -0.0166
-14 4 0 0.4729 0.1521
-14 4 1 0.4119 -0.1846
-14 4 2 0.2426 -0.0346
-14 4 3 0.3449 0.0604
-14 4 4 -0.8405 0.0521
-14 4 5 -0.7919 -0.1404
-14 4 6 0.0526 -0.0727
-14 4 7 -0.0844 -0.1308
-14 4 8 1.0302 -0.0030
-14 4 9 0.0175 0.2998
-14 4 10 0.5157 -0.0055
-14 4 11 -0.2881 -0.1817
-14 4 12 -0.3419 0.0108
-14 4 13 0.2329 0.0265
-14 4 14 0.2142 0.2515
-14 5 2 0.3935 0.2645
-14 5 3 -0.0624 0.1381
-14 5 4 -0.5055 -0.2155
-14 5 5 -0.5316 -0.0389
-14 5 6 -0.5921 -0.0191
-14 5 7 0.4826 -0.1326
-14 5 8 0.0637 0.2772
-14 5 9 0.1277 0.1794
-14 5 10 -0.2051 -0.1841
-14 5 11 -0.2525 0.0125
-14 5 12 0.0735 -0.0823
-13 0 -5 0.0009 -0.0556
-13 0 -3 -0.4599 -0.3478
-13 0 -1 -1.5128 0.5395
-13 0 1 0.3153 -0.6415
-13 0 3 1.9942 0.2205
-13 0 5 -0.4040 0.4453
-13 0 7 -2.0089 -0.9084
-13 0 9 -0.0162 1.0114
-13 0 11 1.7797 -0.6288
-13 0 13 -0.1737 0.1702
-13 0 15 -1.2140 0.5441
-13 0 17 0.1144 -1.0175
-13 1 -5 0.4331 0.2228
-13 1 -4 0.1631 0.1236
-13 1 -3 0.4417 0.0359
-13 1 -2 -0.6637 0.0894
-13 1 -1 -0.5132 0.1562
-13 1 0 -0.8824 0.0521
-13 1 1 -0.3000 0.0167
-13 1 2 1.6644 0.0780
-13 1 3 0.4601 -0.0022
-13 1 4 1.3211 0.0029
-13 1 5 0.1970 -0.0250
-13 1 6 -1.4883 0.0289
-13 1 7 -0.0991 0.0222
-13 1 8 -1.2023 0.1195
-13 1 9 -1.2785 -0.0359
-13 1 10 1.1673 -0.0202
-13 1 11 0.7702 0.0157
-13 1 12 0.7603 0.0291
-13 1 13 0.0810 -0.0580
-13 1 14 -0.4794 -0.0167
-13 1 15 -0.1208 -0.0009
-13 1 16 -0.2043 0.0343
-13 1 17 -0.5670 0.1007
-13 2 -4 0.0694 -0.0138
-13 2 -3 0.5346 0.1644
-13 2 -2 -0.5606 0.1878
-13 2 -1 -0.7365 -0.1967
-13 2 0 -1.0511 -0.1656
-13 2 1 0.1009 0.1881
-13 2 2 -0.1520 0.1472
-13 2 3 1.9545 -0.1788
-13 2 4 0.8199 -0.0460
-13 2 5 -0.1247 -0.0464
-13 2 6 0.0260 -0.0955
-13 2 7 -1.5386 0.1859
-13 2 8 -1.3321 0.1902
-13 2 9 -0.1037 -0.3358
-13 2 10 -0.0490 -0.1457
-13 2 11 0.5013 0.2578
-13 2 12 0.9714 0.1131
-13 2 13 0.0774 -0.1276
-13 2 14 -0.2486 -0.1572
-13 2 15 -0.1477 -0.0476
-13 2 16 -0.3507 -0.1682
-13 2 17 -0.1303 -0.0036
-13 3 -3 -0.3265 -0.0248
-13 3 -2 -0.1576 0.0461
-13 3 -1 -0.7090 -0.0229
-13 3 0 -0.7465 -0.0550
-13 3 1 -0.5051 -0.0727
-13 3 2 0.6475 -0.1524
-13 3 3 0.4710 -0.0332
-13 3 4 0.9995 0.0008
-13 3 5 0.7008 0.0691
-13 3 6 -0.6976 -0.0539
-13 3 7 -1.2128 0.0662
-13 3 8 -0.8784 -0.0685
-13 3 9 -0.0070 -0.0957
-13 3 10 0.1918 0.0642
-13 3 11 0.6273 0.1329
-13 3 12 0.2680 -0.0570
-13 3 13 0.6043 0.0104
-13 3 14 -0.0231 0.0666
-13 3 15 -0.4483 -0.0109
-13 3 16 -0.5432 0.0749
-13 4 -2 -0.1607 -0.1725
-13 4 -1 -0.1872 0.0557
-13 4 0 -0.4148 0.0645
-13 4 1 -0.0239 0.0090
-13 4 2 0.1729 -0.0537
-13 4 3 0.6984 0.0020
-13 4 4 0.1602 0.0967
-13 4 5 0.2241 -0.0590
-13 4 6 -0.9556 0.1342
-13 4 7 -0.3224 0.0154
-13 4 8 -0.2995 -0.1508
-13 4 9 0.0403 0.0804
-13 4 10 0.2171 0.1593
-13 4 11 0.9290 -0.0606
-13 4 12 0.0837 0.0146
-13 4 13 0.2172 0.0639
-13 4 14 0.1823 0.1773
-13 4 15 -0.0190 0.1524
-13 5 -1 -0.7012 -0.1203
-13 5 0 0.1277 0.1101
-13 5 1 0.0867 -0.2664
-13 5 2 0.5356 0.0820
-13 5 3 0.3121 0.2487
-13 5 4 -0.1294 0.0271
-13 5 5 -1.2727 -0.2511
-13 5 6 0.0534 0.0189
-13 5 7 -0.6962 0.0385
-13 5 8 0.3579 0.0040
-13 5 9 -0.0520 0.1782
-13 5 10 0.6877 0.0671
-13 5 11 -0.0318 -0.1619
-13 5 12 0.1922 -0.0362
-13 5 13 0.3047 0.1520
-13 5 14 0.1480 0.2457
-13 6 1 -0.1008 -0.0258
-13 6 2 0.4134 -0.1121
-13 6 3 0.1044 0.0945
-13 6 4 -0.2376 -0.2161
-13 6 5 -0.4255 -0.1441
-13 6 6 -0.7762 -0.1333
-13 6 7 0.5348 -0.1322
-13 6 8 -0.3690 0.1319
-13 6 9 0.6064 0.0333
-13 6 10 0.4629 0.0073
-13 6 11 -0.0260 0.0926
-13 6 12 0.3935 -0.2508
-13 7 6 -0.3071 -0.3365
-13 7 7 -0.3840 -0.0449
-13 7 8 0.6848 0.0763
-12 0 -6 0.4788 0.1374
-12 0 -4 1.3352 0.0153
-12 0 -2 0.9058 -0.5596
-12 0 0 -2.9429 0.8420
-12 0 2 -1.1936 -0.5849
-12 0 4 3.2867 0.1485
-12 0 6 2.3069 0.4935
-12 0 8 -3.4164 -1.1906
-12 0 10 -1.7929 1.1906
-12 0 12 2.2207 -0.8192
-12 0 14 1.8338 0.1445
-12 0 16 -1.8271 0.7239
-12 0 18 -1.0308 -1.0249
-12 1 -7 0.4349 0.5768
-12 1 -6 -0.1218 0.0660
-12 1 -5 0.5518 -0.1646
-12 1 -4 0.4343 0.0875
-12 1 -3 0.9009 0.1444
-12 1 -2 0.5981 -0.0792
-12 1 -1 -1.6723 0.0115
-12 1 0 0.3370 0.0754
-12 1 1 -2.8294 0.0784
-12 1 2 -1.1543 0.0085
-12 1 3 0.9920 0.0096
-12 1 4 0.3508 0.0306
-12 1 5 3.2046 0.0537
-12 1 6 1.8646 -0.0673
-12 1 7 -0.1161 -0.0917
-12 1 8 -0.2005 -0.0090
-12 1 9 -2.9993 0.0225
-12 1 10 -1.8774 -0.0105
-12 1 11 0.3655 0.0235
-12 1 12 -0.2486 0.0221
-12 1 13 2.0819 0.0416
-12 1 14 1.0148 -0.0106
-12 1 15 -0.1535 0.0751
-12 1 16 0.0720 -0.0398
-12 1 17 -1.5447 -0.0041
-12 1 18 -0.2898 0.1765
-12 1 19 0.0377 -0.0435
-12 2 -6 0.1897 -0.0321
-12 2 -5 0.0063 -0.0707
-12 2 -4 0.6794 -0.0041
-12 2 -3 1.1403 -0.2101
-12 2 -2 -0.0909 0.1273
-12 2 -1 -0.3758 0.1804
-12 2 0 -2.1595 -0.2643
-12 2 1 -1.7698 -0.1781
-12 2 2 -1.5178 0.2375
-12 2 3 -1.2907 0.1900
-12 2 4 1.6448 -0.1227
-12 2 5 1.8024 0.0062
-12 2 6 1.8146 -0.0657
-12 2 7 1.3455 -0.2057
-12 2 8 -0.8952 0.2889
-12 2 9 -1.9748 0.2226
-12 2 10 -2.0977 -0.3756
-12 2 11 -1.4513 -0.2140
-12 2 12 0.7906 0.2672
-12 2 13 1.3980 0.1629
-12 2 14 0.6642 -0.1122
-12 2 15 0.4800 -0.0098
-12 2 16 -0.4209 0.0013
-12 2 17 -0.4225 -0.0938
-12 2 18 -1.0810 0.0192
-12 3 -6 -0.5909 -0.1686
-12 3 -5 0.3213 0.1340
-12 3 -4 0.1808 -0.0413
-12 3 -3 1.3401 -0.1710
-12 3 -2 0.8628 -0.0671
-12 3 -1 -0.0587 0.0266
-12 3 0 -1.4392 -0.0439
-12 3 1 -2.0050 -0.0120
-12 3 2 -1.3434 0.0853
-12 3 3 -0.9472 -0.0782
-12 3 4 0.3506 -0.0913
-12 3 5 1.8041 0.0877
-12 3 6 1.8248 0.0719
-12 3 7 0.8550 -0.0111
-12 3 8 -0.0922 -0.0169
-12 3 9 -2.1521 -0.0582
-12 3 10 -1.3902 -0.0747
-12 3 11 -1.1611 0.0793
-12 3 12 0.3840 0.0976
-12 3 13 0.6345 -0.1467
-12 3 14 1.0932 -0.1476
-12 3 15 0.3964 0.1159
-12 3 16 -0.2811 0.0907
-12 3 17 -0.8272 0.0704
-12 3 18 0.9202 0.5373
-12 4 -5 -0.4468 0.1472
-12 4 -4 0.0351 -0.2875
-12 4 -3 0.8681 0.0043
-12 4 -2 0.3829 0.0400
-12 4 -1 0.4732 -0.1418
-12 4 0 -0.8978 -0.0062
-12 4 1 -0.7101 0.1076
-12 4 2 -1.5220 0.0006
-12 4 3 -0.4099 -0.0643
-12 4 4 -0.1624 0.0359
-12 4 5 0.5137 -0.0168
-12 4 6 1.9692 -0.0026
-12 4 7 0.0325 0.1891
-12 4 8 -1.2297 -0.0755
-12 4 9 -0.4817 -0.2073
-12 4 10 -1.1258 0.0949
-12 4 11 -0.5635 0.0381
-12 4 12 0.4140 -0.0274
-12 4 13 0.5700 -0.0545
-12 4 14 0.7255 0.0376
-12 4 15 -0.2495 0.0028
-12 4 16 -0.3040 -0.0545
-12 4 17 0.0763 0.3345
-12 5 -4 0.4910 -0.1868
-12 5 -3 -0.4323 0.0344
-12 5 -2 0.1200 0.0165
-12 5 -1 0.2554 -0.0669
-12 5 0 -0.2013 -0.0984
-12 5 1 -0.6592 0.0069
-12 5 2 -0.5652 -0.1997
-12 5 3 -0.3650 0.0429
-12 5 4 0.2427 0.1844
-12 5 5 0.5286 -0.0711
-12 5 6 -0.8699 -0.1158
-12 5 7 0.5125 0.0658
-12 5 8 -0.5011 0.0592
-12 5 9 -0.8243 0.0249
-12 5 10 -0.7429 0.0629
-12 5 11 0.4223 -0.0097
-12 5 12 0.1623 -0.2292
-12 5 13 0.4621 0.0180
-12 5 14 0.4632 0.3873
-12 5 15 0.5614 -0.0109
-12 6 -2 0.5237 -0.0142
-12 6 -1 -0.2657 0.0866
-12 6 0 0.0679 0.1412
-12 6 1 -0.0513 -0.1845
-12 6 2 -0.2745 -0.0560
-12 6 3 0.3067 -0.0667
-12 6 4 0.0463 -0.0343
-12 6 5 -0.1362 -0.1155
-12 6 6 0.0395 -0.0187
-12 6 7 -0.5450 -0.0593
-12 6 8 0.5002 0.0710
-12 6 9 -0.6002 0.0513
-12 6 10 0.1854 -0.1117
-12 6 11 0.2487 0.0101
-12 6 12 -0.2763 -0.0451
-12 6 13 0.3870 -0.1095
-12 6 14 0.0839 0.0216
-12 7 0 0.5587 0.2086
-12 7 1 -0.2121 -0.0292
-12 7 2 0.0856 0.1317
-12 7 3 -0.0525 0.0826
-12 7 4 0.0183 -0.2336
-12 7 5 -0.3300 -0.1541
-12 7 6 0.0710 0.1005
-12 7 7 0.2547 0.0578
-12 7 8 -0.8178 0.0218
-12 7 9 0.2370 -0.0549
-12 7 10 -0.0189 0.0191
-12 7 11 -0.1345 -0.2087
-11 0 -9 -0.1897 0.2034
-11 0 -7 -0.3233 0.0993
-11 0 -5 -0.7917 0.2323
-11 0 -3 2.3562 0.4018
-11 0 -1 1.9210 -0.8867
-11 0 1 -4.1156 0.9977
-11 0 3 -3.4440 -0.6857
-11 0 5 3.2950 0.1228
-11 0 7 5.5352 0.6253
-11 0 9 -2.1853 -1.3318
-11 0 11 -4.2626 1.4568
-11 0 13 0.6633 -0.9225
-11 0 15 2.4620 0.0210
-11 0 17 -0.6949 0.6807
-11 0 19 -1.8650 -1.0998
-11 1 -8 -0.4474 0.0471
-11 1 -7 0.4101 0.1075
-11 1 -6 -0.7724 0.3509
-11 1 -5 -0.8013 -0.0069
-11 1 -4 0.7321 -0.0021
-11 1 -3 -0.6761 0.0431
-11 1 -2 2.0935 0.0397
-11 1 -1 0.9484 0.0311
-11 1 0 -1.6409 -0.0411
-11 1 1 0.0739 -0.0542
-11 1 2 -4.6335 0.0124
-11 1 3 -2.2199 -0.0386
-11 1 4 -0.9570 -0.0092
-11 1 5 0.0659 -0.0090
-11 1 6 5.0669 0.0981
-11 1 7 2.6785 0.0120
-11 1 8 2.2610 -0.0054
-11 1 9 0.6486 0.0177
-11 1 10 -3.5924 -0.0087
-11 1 11 -1.3013 -0.0226
-11 1 12 -1.4093 0.0202
-11 1 13 -1.1999 0.0107
-11 1 14 1.9706 -0.0220
-11 1 15 1.2048 0.0051
-11 1 16 1.1730 -0.0389
-11 1 17 0.2994 -0.0069
-11 1 18 -1.8078 0.0640
-11 1 19 -0.1059 0.2524
-11 2 -8 0.2412 0.1643
-11 2 -7 -0.5551 0.1865
-11 2 -6 -0.9404 0.0918
-11 2 -5 -0.6134 -0.1213
-11 2 -4 -0.4058 0.0691
-11 2 -3 1.3775 -0.0721
-11 2 -2 1.7025 -0.1553
-11 2 -1 0.1933 0.1680
-11 2 0 1.7193 0.2316
-11 2 1 -1.8211 -0.3279
-11 2 2 -2.4751 -0.2408
-11 2 3 -3.8422 0.2630
-11 2 4 -2.4960 0.0798
-11 2 5 0.9144 -0.0648
-11 2 6 2.2372 0.0549
-11 2 7 4.3646 -0.1837
-11 2 8 3.1465 -0.1934
-11 2 9 0.0689 0.4259
-11 2 10 -1.4675 0.3217
-11 2 11 -2.5125 -0.3920
-11 2 12 -2.5391 -0.3312
-11 2 13 0.1123 0.2496
-11 2 14 0.6035 0.1460
-11 2 15 1.7907 -0.1757
-11 2 16 1.2361 -0.0848
-11 2 17 0.1493 -0.1341
-11 2 18 0.0173 -0.0939
-11 2 19 -1.3329 -0.0570
-11 3 -7 -0.7126 0.1479
-11 3 -6 -0.6162 -0.0453
-11 3 -5 -1.3326 -0.0947
-11 3 -4 -0.4042 0.1628
-11 3 -3 0.7281 0.0507
-11 3 -2 1.6893 -0.0604
-11 3 -1 2.4503 -0.0769
-11 3 0 1.0676 0.0272
-11 3 1 0.0752 0.0129
-11 3 2 -1.9457 -0.0229
-11 3 3 -3.0000 0.0335
-11 3 4 -3.2677 -0.0787
-11 3 5 -0.6902 -0.0688
-11 3 6 2.2492 0.0183
-11 3 7 3.2027 -0.0043
-11 3 8 2.5066 -0.0326
-11 3 9 2.1672 -0.0028
-11 3 10 -1.7017 -0.0011
-11 3 11 -3.0190 -0.0828
-11 3 12 -2.0834 0.0981
-11 3 13 -0.6796 0.2004
-11 3 14 0.3448 -0.2208
-11 3 15 0.5676 -0.2149
-11 3 16 1.1661 0.1075
-11 3 17 0.6063 0.0862
-11 3 18 -0.2586 0.0045
-11 4 -7 0.2231 -0.0757
-11 4 -6 -0.9976 -0.0542
-11 4 -5 -0.7672 -0.0148
-11 4 -4 -1.0675 0.0098
-11 4 -3 -0.2364 -0.0464
-11 4 -2 1.5562 -0.0146
-11 4 -1 1.8110 0.0194
-11 4 0 1.4875 -0.0878
-11 4 1 -0.0510 0.0560
-11 4 2 -1.1273 0.1955
-11 4 3 -2.3926 -0.0481
-11 4 4 -2.1889 -0.0612
-11 4 5 -1.8757 0.0395
-11 4 6 0.4210 -0.0720
-11 4 7 2.3115 0.0822
-11 4 8 3.0247 0.1541
-11 4 9 -0.5296 -0.0728
-11 4 10 -0.8629 -0.1876
-11 4 11 -1.3553 0.0764
-11 4 12 -1.7084 0.1762
-11 4 13 -1.0551 0.0523
-11 4 14 0.0834 -0.0328
-11 4 15 0.4969 0.0040
-11 4 16 -0.1641 -0.1811
-11 4 17 0.2734 0.0996
-11 4 18 0.4925 0.2235
-11 5 -6 -0.2364 -0.0485
-11 5 -5 -0.5016 0.1727
-11 5 -4 -1.1889 -0.1475
-11 5 -3 0.4574 -0.2267
-11 5 -2 0.3154 0.0309
-11 5 -1 1.0606 0.1051
-11 5 0 1.2604 -0.0548
-11 5 1 -0.0208 0.0180
-11 5 2 -0.3919 0.0012
-11 5 3 -1.5749 -0.0503
-11 5 4 -2.0546 0.0419
-11 5 5 -0.6427 0.1718
-11 5 6 0.1841 0.0168
-11 5 7 1.1836 -0.0695
-11 5 8 0.8528 0.0290
-11 5 9 0.1683 0.0828
-11 5 10 -0.3111 -0.0035
-11 5 11 -1.6251 0.0996
-11 5 12 -0.7088 0.0456
-11 5 13 0.0621 -0.2123
-11 5 14 -0.2438 0.0616
-11 5 15 0.2339 0.3349
-11 5 16 0.5974 -0.0296
-11 5 17 0.0554 -0.3506
-11 6 -5 -0.3031 0.1325
-11 6 -4 0.0994 -0.1875
-11 6 -3 -0.4393 -0.0249
-11 6 -2 -0.2987 0.0546
-11 6 -1 1.1783 -0.0426
-11 6 0 0.3563 0.0387
-11 6 1 0.6809 0.0452
-11 6 2 -0.7305 -0.0865
-11 6 3 -1.0807 -0.0126
-11 6 4 -0.5480 -0.0092
-11 6 5 -0.6667 -0.0582
-11 6 6 0.2682 0.0747
-11 6 7 0.3169 0.0372
-11 6 8 0.2182 -0.0433
-11 6 9 0.7578 -0.0159
-11 6 10 -0.4279 0.0551
-11 6 11 -0.2831 -0.0175
-11 6 12 -0.5456 -0.1014
-11 6 13 -0.9549 -0.1008
-11 6 14 0.3504 0.0785
-11 6 15 0.0159 -0.1323
-11 7 -3 -0.1496 0.1773
-11 7 -2 0.0861 -0.0444
-11 7 -1 0.2525 -0.0725
-11 7 0 0.4399 -0.2059
-11 7 1 0.1866 0.1091
-11 7 2 -0.2957 -0.0308
-11 7 3 -0.4177 0.1071
-11 7 4 -0.4842 0.0172
-11 7 5 -0.3643 -0.1498
-11 7 6 -0.3150 -0.1005
-11 7 7 0.0267 0.1464
-11 7 8 0.4593 0.1952
-11 7 9 -0.3101 -0.0812
-11 7 10 0.1711 -0.0695
-11 7 11 -0.0505 -0.0188
-11 7 12 -0.0709 -0.1732
-11 7 13 -0.4894 0.0325
-11 8 0 0.6544 0.1731
-11 8 1 0.3010 -0.2543
-11 8 2 -0.1003 0.0726
-11 8 3 -0.2652 -0.1876
-11 8 4 -0.1578 -0.0206
-11 8 5 0.1080 0.1571
-11 8 6 -0.1076 -0.0119
-11 8 7 0.1784 -0.0051
-11 8 8 -0.0629 -0.0011
-11 8 9 0.1043 -0.0297
-11 8 10 -0.1685 0.1327
-10 0 -8 0.0676 0.5802
-10 0 -6 -1.5460 -0.8322
-10 0 -4 -1.1418 0.0795
-10 0 -2 2.5282 0.5511
-10 0 0 1.3455 -1.0052
-10 0 2 -2.3245 1.3156
-10 0 4 -4.9125 -0.8895
-10 0 6 0.9503 -0.0136
-10 0 8 5.1207 0.9231
-10 0 10 0.4997 -1.5712
-10 0 12 -3.6189 1.6154
-10 0 14 -0.6890 -0.8737
-10 0 16 1.5277 -0.0322
-10 0 18 0.8964 0.8801
-10 0 20 -1.1810 -1.0199
-10 1 -9 -0.0582 0.0392
-10 1 -8 0.0587 0.1431
-10 1 -7 -0.5577 -0.1786
-10 1 -6 0.1067 -0.0081
-10 1 -5 -1.9123 0.0391
-10 1 -4 -1.1289 -0.1025
-10 1 -3 0.9892 0.0300
-10 1 -2 -0.4687 0.0276
-10 1 -1 2.4783 0.0750
-10 1 0 2.1986 0.0602
-10 1 1 -0.0641 0.0742
-10 1 2 -0.3940 0.0878
-10 1 3 -4.1406 0.0197
-10 1 4 -2.3638 0.0060
-10 1 5 -3.0193 -0.0767
-10 1 6 -0.5118 0.0078
-10 1 7 3.7339 0.0669
-10 1 8 2.5857 -0.0001
-10 1 9 3.3146 0.0068
-10 1 10 1.3717 0.0195
-10 1 11 -1.6254 -0.0223
-10 1 12 -0.9919 -0.0198
-10 1 13 -2.5497 0.0291
-10 1 14 -0.4971 0.0107
-10 1 15 0.5630 -0.0734
-10 1 16 1.1977 -0.0505
-10 1 17 2.0565 -0.0449
-10 1 18 0.3901 -0.0021
-10 1 19 -0.2687 0.0409
-10 1 20 -0.3886 -0.0298
-10 2 -9 0.7534 -0.1339
-10 2 -8 -0.2427 -0.2701
-10 2 -7 1.0029 -0.0176
-10 2 -6 -0.7346 0.1877
-10 2 -5 -1.3418 -0.1222
-10 2 -4 -0.9708 -0.0372
-10 2 -3 -1.7857 0.1379
-10 2 -2 1.2913 -0.1875
-10 2 -1 2.4519 -0.1271
-10 2 0 2.1367 0.3631
-10 2 1 3.4337 0.3539
-10 2 2 -0.2016 -0.4197
-10 2 3 -3.1371 -0.2321
-10 2 4 -4.5037 0.3383
-10 2 5 -4.1802 0.0958
-10 2 6 -0.9142 -0.0823
-10 2 7 1.5611 0.0199
-10 2 8 4.1031 -0.2488
-10 2 9 4.0391 -0.2503
-10 2 10 1.8873 0.3798
-10 2 11 -0.8960 0.3409
-10 2 12 -1.8560 -0.4489
-10 2 13 -1.9970 -0.3088
-10 2 14 -1.8874 0.3457
-10 2 15 -0.1142 0.1704
-10 2 16 1.9633 -0.0412
-10 2 17 1.1656 -0.0837
-10 2 18 1.1400 -0.0621
-10 2 19 -0.2818 -0.1885
-10 3 -9 -0.3981 -0.1837
-10 3 -8 1.2327 -0.0894
-10 3 -7 0.6216 0.0075
-10 3 -6 -0.0155 0.0710
-10 3 -5 -0.7753 -0.1466
-10 3 -4 -2.7199 -0.1168
-10 3 -3 -0.7669 0.0845
-10 3 -2 -0.3318 0.0800
-10 3 -1 0.8117 -0.0787
-10 3 0 4.2462 0.0345
-10 3 1 3.0794 -0.0060
-10 3 2 1.7953 -0.0828
-10 3 3 -1.1788 -0.0100
-10 3 4 -4.6984 0.0413
-10 3 5 -5.0852 -0.0572
-10 3 6 -2.9622 -0.0653
-10 3 7 0.4225 -0.0131
-10 3 8 3.9315 0.0323
-10 3 9 3.6463 -0.0384
-10 3 10 2.6215 0.0563
-10 3 11 0.8584 -0.0964
-10 3 12 -2.6475 -0.1473
-10 3 13 -2.7668 0.1327
-10 3 14 -1.7425 0.2600
-10 3 15 -0.5323 -0.1389
-10 3 16 0.0822 -0.1333
-10 3 17 1.4598 0.2008
-10 3 18 -0.0579 0.0497
-10 3 19 0.5876 0.1104
-10 4 -9 0.8772 -0.3355
-10 4 -8 0.6974 0.1818
-10 4 -7 0.4488 0.0711
-10 4 -6 0.5416 -0.0761
-10 4 -5 -0.9637 -0.1162
-10 4 -4 -0.9452 0.1042
-10 4 -3 -2.4652 0.0348
-10 4 -2 -1.1480 0.0062
-10 4 -1 1.7847 0.0423
-10 4 0 1.5729 0.0226
-10 4 1 3.7985 -0.1296
-10 4 2 2.2346 0.1424
-10 4 3 -0.3618 0.1468
-10 4 4 -2.6900 -0.0631
-10 4 5 -4.2510 -0.0282
-10 4 6 -3.9699 0.0115
-10 4 7 -0.1542 -0.0626
-10 4 8 1.1117 0.0614
-10 4 9 4.4746 0.1939
-10 4 10 2.8122 -0.0462
-10 4 11 -0.6830 -0.2358
-10 4 12 -0.1265 0.0290
-10 4 13 -1.9561 0.2209
-10 4 14 -2.2600 -0.0451
-10 4 15 -0.8064 0.0100
-10 4 16 0.1767 -0.0698
-10 4 17 0.0535 -0.2028
-10 4 18 0.7282 0.1571
-10 5 -8 0.4469 -0.1242
-10 5 -7 0.5750 -0.0808
-10 5 -6 0.5166 0.1513
-10 5 -5 0.2520 -0.0054
-10 5 -4 -1.0643 0.1111
-10 5 -3 -2.1662 0.0005
-10 5 -2 -0.5287 -0.0752
-10 5 -1 -0.0631 0.0068
-10 5 0 2.2503 0.0379
-10 5 1 2.1773 0.0490
-10 5 2 0.9873 0.0461
-10 5 3 1.3075 0.0027
-10 5 4 -1.6622 -0.0511
-10 5 5 -2.7148 0.0368
-10 5 6 -2.0321 0.2057
-10 5 7 -2.1059 0.0285
-10 5 8 2.2971 -0.2099
-10 5 9 2.0279 -0.0129
-10 5 10 0.5323 0.0315
-10 5 11 2.1273 -0.0419
-10 5 12 -1.4503 0.0990
-10 5 13 -0.8180 0.0422
-10 5 14 -0.3426 -0.1750
-10 5 15 -1.2571 -0.0660
-10 5 16 -0.1178 0.2336
-10 5 17 0.5886 0.1207
-10 6 -6 0.7347 -0.0024
-10 6 -5 0.1374 -0.1419
-10 6 -4 -0.8402 0.0556
-10 6 -3 -0.5412 -0.0571
-10 6 -2 -1.1827 -0.0344
-10 6 -1 -0.1925 0.0066
-10 6 0 0.9892 -0.0559
-10 6 1 0.7588 0.0542
-10 6 2 1.8564 0.0043
-10 6 3 -0.4055 -0.1113
-10 6 4 -1.0570 -0.0231
-10 6 5 -1.1215 0.0104
-10 6 6 -2.0725 -0.0016
-10 6 7 0.4836 0.0400
-10 6 8 -0.3590 -0.0556
-10 6 9 0.5229 -0.1215
-10 6 10 1.6950 -0.1318
-10 6 11 -0.1753 0.1065
-10 6 12 0.4868 0.1132
-10 6 13 -0.7539 -0.1391
-10 6 14 -1.0932 -0.0527
-10 6 15 0.3407 0.0339
-10 6 16 -0.1653 -0.0002
-10 7 -5 0.3523 0.1375
-10 7 -4 0.0769 -0.1501
-10 7 -3 -0.4035 -0.0343
-10 7 -2 -0.3708 0.1148
-10 7 -1 -0.4317 -0.0072
-10 7 0 0.3214 -0.0901
-10 7 1 1.0687 -0.0835
-10 7 2 0.2451 -0.0114
-10 7 3 -0.0613 0.0089
-10 7 4 -0.2421 0.0536
-10 7 5 -1.2563 0.0974
-10 7 6 -0.5074 -0.1762
-10 7 7 -0.8644 -0.1878
-10 7 8 0.2193 0.1284
-10 7 9 0.1466 0.0699
-10 7 10 0.5331 -0.1118
-10 7 11 0.8705 0.0464
-10 7 12 -0.1878 -0.0547
-10 7 13 0.2945 -0.0229
-10 7 14 -0.3207 0.1008
-10 7 15 -0.4595 -0.0253
-10 8 -2 -0.4874 0.1059
-10 8 -1 0.7718 0.1235
-10 8 0 0.2537 -0.2251
-10 8 1 -0.0165 0.0656
-10 8 2 0.3621 -0.0684
-10 8 3 0.3392 0.0086
-10 8 4 -0.0414 -0.0695
-10 8 5 0.0000 -0.0039
-10 8 6 -0.3375 0.0923
-10 8 7 -0.4182 -0.0042
-10 8 8 -0.1740 0.0541
-10 8 9 0.3866 -0.0244
-10 8 10 0.4085 0.0516
-10 8 11 -0.0570 0.0687
-10 8 12 0.6044 -0.0620
-10 8 13 -0.2577 0.0471
-10 9 1 0.3922 0.1062
-10 9 2 0.0241 0.1212
-10 9 3 -0.2045 -0.1621
-10 9 4 0.2411 -0.1866
-10 9 5 0.2473 -0.0744
-10 9 6 0.3659 0.2130
-10 9 7 -0.2056 0.2859
-10 9 8 0.0717 -0.0567
-10 9 9 -0.0743 -0.0939
-9 0 -7 0.3329 1.2452
-9 0 -5 -1.3476 -0.8467
-9 0 -3 1.6124 -0.0432
-9 0 -1 2.1265 0.4634
-9 0 1 -0.1267 -1.4254
-9 0 3 -0.8611 1.5225
-9 0 5 -1.2192 -0.9656
-9 0 7 0.3119 -0.1036
-9 0 9 1.4396 1.2228
-9 0 11 1.4822 -1.8594
-9 0 13 -0.7549 1.5983
-9 0 15 -0.4780 -0.9646
-9 0 17 0.1534 -0.1433
-9 0 19 1.2177 0.9733
-9 1 -8 0.8911 0.7085
-9 1 -7 0.5534 0.3885
-9 1 -6 -0.4276 -0.2075
-9 1 -5 -0.7237 0.0253
-9 1 -4 -0.4933 0.1586
-9 1 -3 -1.0175 0.1681
-9 1 -2 1.7153 -0.2065
-9 1 -1 1.0022 -0.0322
-9 1 0 1.0568 0.0472
-9 1 1 2.8316 -0.0383
-9 1 2 -0.2463 -0.0318
-9 1 3 0.3027 0.0175
-9 1 4 -1.9875 0.0926
-9 1 5 -2.9759 0.0231
-9 1 6 -1.2786 -0.0537
-9 1 7 -0.9159 0.0028
-9 1 8 0.0189 0.0548
-9 1 9 2.2687 -0.0050
-9 1 10 1.9518 -0.0662
-9 1 11 1.0823 -0.0205
-9 1 12 0.9538 -0.0126
-9 1 13 -1.5356 0.0039
-9 1 14 -1.6175 0.0174
-9 1 15 -0.2890 0.0251
-9 1 16 -0.8326 -0.0411
-9 1 17 0.6884 0.0381
-9 1 18 1.2356 0.1037
-9 1 19 0.3747 -0.0398
-9 1 20 0.9986 0.2384
-9 2 -8 0.6151 0.0488
-9 2 -7 0.6350 -0.1655
-9 2 -6 1.4923 -0.1809
-9 2 -5 -0.3091 0.1763
-9 2 -4 -1.6036 -0.0240
-9 2 -3 -0.0834 -0.0717
-9 2 -2 -2.0414 0.1057
-9 2 -1 0.2544 -0.2133
-9 2 0 3.4120 -0.3770
-9 2 1 1.2793 0.3662
-9 2 2 4.2939 0.2879
-9 2 3 0.2661 -0.4180
-9 2 4 -2.5514 -0.3162
-9 2 5 -2.0308 0.3142
-9 2 6 -5.7234 0.1655
-9 2 7 -2.5125 0.0056
-9 2 8 0.9508 0.1189
-9 2 9 0.4601 -0.2352
-9 2 10 3.4640 -0.3409
-9 2 11 3.1408 0.4411
-9 2 12 -0.5515 0.3986
-9 2 13 -0.1472 -0.4467
-9 2 14 -1.1099 -0.3221
-9 2 15 -2.6073 0.3677
-9 2 16 -0.5805 0.1560
-9 2 17 0.1276 0.0053
-9 2 18 0.4459 0.0252
-9 2 19 0.9092 0.0557
-9 2 20 -0.4266 -0.3046
-9 3 -8 -0.5351 -0.0085
-9 3 -7 1.6370 0.0408
-9 3 -6 0.9178 0.0079
-9 3 -5 1.0548 0.0228
-9 3 -4 0.4279 -0.0795
-9 3 -3 -3.7117 -0.0992
-9 3 -2 -0.6806 0.0353
-9 3 -1 -0.9020 0.0089
-9 3 0 -0.2027 -0.0324
-9 3 1 5.0913 -0.0465
-9 3 2 2.8121 -0.1125
-9 3 3 2.2735 -0.1127
-9 3 4 1.5898 -0.0090
-9 3 5 -5.4453 0.0894
-9 3 6 -3.8114 -0.0440
-9 3 7 -3.8525 -0.1174
-9 3 8 -3.0009 0.0702
-9 3 9 3.4850 0.0815
-9 3 10 2.7063 0.0504
-9 3 11 2.0173 0.1123
-9 3 12 2.9374 -0.1170
-9 3 13 -0.8658 -0.2156
-9 3 14 -1.5435 0.1324
-9 3 15 -1.3204 0.1476
-9 3 16 -1.1755 -0.1639
-9 3 17 0.3639 -0.2113
-9 3 18 0.1780 0.0135
-9 3 19 -0.7851 -0.2576
-9 3 20 0.5066 0.0691
-9 4 -8 0.7495 -0.2049
-9 4 -7 0.6861 0.1383
-9 4 -6 1.8043 0.2468
-9 4 -5 1.8135 -0.0235
-9 4 -4 -1.4934 -0.1470
-9 4 -3 0.0951 0.1546
-9 4 -2 -3.1108 0.1039
-9 4 -1 -1.9420 -0.0136
-9 4 0 1.6233 0.1804
-9 4 1 0.5132 0.0199
-9 4 2 4.6537 -0.1843
-9 4 3 3.8970 0.0367
-9 4 4 0.1722 0.2031
-9 4 5 -0.5435 -0.0062
-9 4 6 -4.2674 -0.1092
-9 4 7 -5.4344 -0.0211
-9 4 8 0.2241 -0.0902
-9 4 9 -1.1066 0.0436
-9 4 10 3.3188 0.2682
-9 4 11 4.3190 -0.0504
-9 4 12 0.5200 -0.2918
-9 4 13 1.5913 0.0602
-9 4 14 -1.3778 0.0959
-9 4 15 -1.9764 -0.0851
-9 4 16 -0.2055 0.0195
-9 4 17 0.0130 -0.0631
-9 4 18 0.1817 -0.2128
-9 4 19 0.1438 -0.1220
-9 5 -8 -0.1898 0.2567
-9 5 -7 0.6487 -0.0005
-9 5 -6 1.5142 0.0284
-9 5 -5 0.6164 -0.1335
-9 5 -4 1.4688 -0.0537
-9 5 -3 -1.6688 0.2530
-9 5 -2 -1.9365 -0.0280
-9 5 -1 -0.8909 -0.1300
-9 5 0 -1.9789 0.0053
-9 5 1 2.3259 0.0721
-9 5 2 2.1258 0.0140
-9 5 3 1.8478 0.0125
-9 5 4 2.9763 0.0271
-9 5 5 -0.8974 -0.1446
-9 5 6 -2.0566 -0.0182
-9 5 7 -1.8826 0.2397
-9 5 8 -4.0434 0.0285
-9 5 9 1.2025 -0.2255
-9 5 10 1.8973 0.0249
-9 5 11 0.8820 0.0380
-9 5 12 3.6272 0.0153
-9 5 13 -0.5340 0.0824
-9 5 14 -0.4199 0.0394
-9 5 15 -0.5665 -0.2053
-9 5 16 -1.3711 -0.0213
-9 5 17 -0.0916 0.4620
-9 5 18 0.3234 0.1759
-9 6 -8 -0.2302 -0.0141
-9 6 -7 -0.1945 -0.0391
-9 6 -6 0.0131 -0.0450
-9 6 -5 1.9362 0.0041
-9 6 -4 0.0576 -0.0687
-9 6 -3 -0.6078 -0.0953
-9 6 -2 -1.1356 0.0386
-9 6 -1 -2.1468 -0.0290
-9 6 0 -0.0017 -0.0273
-9 6 1 0.0207 -0.0224
-9 6 2 0.5701 0.0567
-9 6 3 2.5434 -0.0061
-9 6 4 0.0065 -0.1098
-9 6 5 0.8774 -0.0359
-9 6 6 -0.7951 0.0360
-9 6 7 -2.4235 0.0002
-9 6 8 -0.3503 0.0065
-9 6 9 -1.0125 0.0279
-9 6 10 0.2189 -0.0990
-9 6 11 1.8751 -0.0687
-9 6 12 0.2355 0.1714
-9 6 13 1.3756 0.1264
-9 6 14 -0.2814 -0.1202
-9 6 15 -0.9611 -0.0202
-9 6 16 -0.0544 0.0205
-9 6 17 -0.1432 0.1776
-9 7 -7 -0.8762 -0.1587
-9 7 -6 0.6528 0.0225
-9 7 -5 -0.0724 -0.2180
-9 7 -4 0.6716 0.0856
-9 7 -3 -0.5811 -0.1266
-9 7 -2 -1.3728 -0.0752
-9 7 -1 -0.3063 0.1138
-9 7 0 -1.4141 0.0580
-9 7 1 -0.2523 -0.1008
-9 7 2 1.1879 0.0901
-9 7 3 0.9300 0.0056
-9 7 4 1.0553 -0.0550
-9 7 5 0.0556 0.1140
-9 7 6 -1.0001 0.1934
-9 7 7 -0.1658 -0.1724
-9 7 8 -1.1069 -0.1986
-9 7 9 0.2809 0.1601
-9 7 10 -0.2080 0.0438
-9 7 11 0.5927 -0.0247
-9 7 12 1.1974 0.0743
-9 7 13 0.3622 0.0147
-9 7 14 0.4973 -0.0666
-9 7 15 0.0330 0.0749
-9 7 16 -0.5242 0.2139
-9 8 -4 -0.2462 -0.0772
-9 8 -3 -0.2386 0.0344
-9 8 -2 -0.1695 -0.0489
-9 8 -1 -1.4958 0.0346
-9 8 0 -0.0968 -0.0108
-9 8 1 -0.0177 -0.0090
-9 8 2 -0.2155 0.0137
-9 8 3 0.7867 0.0575
-9 8 4 1.2766 -0.0273
-9 8 5 0.6323 0.0670
-9 8 6 0.0285 0.0205
-9 8 7 -0.8394 -0.0301
-9 8 8 -0.3542 -0.0092
-9 8 9 -0.1397 0.1001
-9 8 10 0.5668 0.0968
-9 8 11 0.3976 0.0307
-9 8 12 0.0054 0.0295
-9 8 13 0.6117 -0.0097
-9 8 14 0.2980 0.2063
-9 9 -2 -0.7046 0.0174
-9 9 -1 0.2019 -0.0459
-9 9 0 -0.1369 -0.2155
-9 9 1 -0.3992 0.2251
-9 9 2 0.1165 0.1750
-9 9 3 0.1155 -0.0689
-9 9 4 0.4489 0.0412
-9 9 5 0.8145 -0.0900
-9 9 6 0.3754 -0.2217
-9 9 7 0.1111 0.1474
-9 9 8 -0.3599 0.1980
-9 9 9 -0.0431 -0.0363
-9 9 10 0.2250 -0.0515
-9 9 11 0.5541 0.2176
-8 0 -6 -2.1162 1.0521
-8 0 -4 -0.9262 -0.6934
-8 0 -2 5.1892 0.2905
-8 0 0 4.5913 1.0139
-8 0 2 -5.3855 -1.7969
-8 0 4 -6.4563 1.7124
-8 0 6 6.2105 -1.1426
-8 0 8 3.1313 -0.1922
-8 0 10 -2.0463 1.4352
-8 0 12 -0.2319 -1.9740
-8 0 14 0.9504 1.6678
-8 0 16 0.3598 -0.8940
-8 0 18 -0.5668 -0.2292
-8 0 20 0.3876 1.0016
-8 1 -7 0.2381 0.4540
-8 1 -6 0.5794 0.0859
-8 1 -5 -2.2704 -0.1379
-8 1 -4 -1.8692 0.0385
-8 1 -3 1.1544 0.3196
-8 1 -2 -1.3621 0.1380
-8 1 -1 4.7602 0.0441
-8 1 0 0.8798 0.0188
-8 1 1 -0.3795 0.0999
-8 1 2 2.7020 0.1415
-8 1 3 -6.7985 -0.0723
-8 1 4 -0.7587 -0.1010
-8 1 5 -0.0314 0.0392
-8 1 6 -3.1329 0.0362
-8 1 7 5.6223 -0.0535
-8 1 8 -0.9549 -0.0490
-8 1 9 -1.1656 0.0077
-8 1 10 1.4072 0.0280
-8 1 11 -1.3949 0.0158
-8 1 12 0.6362 -0.0244
-8 1 13 1.5796 0.0158
-8 1 14 -1.3339 0.0175
-8 1 15 0.2819 0.0843
-8 1 16 -1.0786 -0.0090
-8 1 17 -0.7781 0.0092
-8 1 18 -0.2897 0.0504
-8 1 19 -0.0371 -0.0551
-8 1 20 0.0260 -0.1545
-8 2 -7 1.1965 0.1463
-8 2 -6 -0.8904 -0.2966
-8 2 -5 0.5589 -0.4375
-8 2 -4 -1.0038 0.2854
-8 2 -3 -2.1714 0.1551
-8 2 -2 1.6609 -0.0813
-8 2 -1 -1.7970 0.0962
-8 2 0 1.2433 -0.2503
-8 2 1 2.7364 -0.3099
-8 2 2 -3.9167 0.4516
-8 2 3 3.8980 0.4115
-8 2 4 -2.1545 -0.4358
-8 2 5 -2.6562 -0.4050
-8 2 6 3.3103 0.3409
-8 2 7 -4.0568 0.1399
-8 2 8 0.3710 -0.0601
-8 2 9 0.8408 0.1888
-8 2 10 -2.6260 -0.2853
-8 2 11 2.5893 -0.4158
-8 2 12 0.9336 0.5371
-8 2 13 -0.1387 0.4720
-8 2 14 2.2099 -0.3944
-8 2 15 -1.0507 -0.3810
-8 2 16 -0.8976 0.3049
-8 2 17 -1.3918 0.1174
-8 2 18 -0.6974 -0.1658
-8 2 19 -0.0211 -0.0455
-8 2 20 0.1387 -0.2145
-8 3 -7 -0.6279 0.0645
-8 3 -6 2.3993 0.0988
-8 3 -5 -0.5400 -0.1114
-8 3 -4 -0.0781 0.0954
-8 3 -3 1.2265 -0.1065
-8 3 -2 -3.3799 -0.1158
-8 3 -1 0.6637 0.0881
-8 3 0 -0.3979 0.0600
-8 3 1 -1.9890 -0.0909
-8 3 2 4.5724 -0.0936
-8 3 3 -1.9380 0.0131
-8 3 4 1.6472 0.0070
-8 3 5 3.9821 0.0205
-8 3 6 -5.2839 0.0705
-8 3 7 1.0268 -0.0762
-8 3 8 -2.4625 -0.1018
-8 3 9 -3.3967 0.0082
-8 3 10 2.9596 -0.0097
-8 3 11 -0.9910 0.0180
-8 3 12 1.7144 0.1063
-8 3 13 2.4230 -0.0780
-8 3 14 -0.3767 -0.1841
-8 3 15 1.3582 0.0907
-8 3 16 -0.8737 0.2118
-8 3 17 -0.5743 -0.2016
-8 3 18 0.8990 -0.1417
-8 3 19 -0.4548 -0.2299
-8 3 20 0.0425 -0.2795
-8 4 -7 1.1835 0.0521
-8 4 -6 -0.1509 -0.0448
-8 4 -5 1.8906 0.2128
-8 4 -4 1.9284 -0.0538
-8 4 -3 -2.1419 -0.0665
-8 4 -2 1.1244 0.0701
-8 4 -1 -2.4734 -0.0629
-8 4 0 -2.2846 0.0667
-8 4 1 2.3754 0.2038
-8 4 2 -2.0335 -0.0594
-8 4 3 3.0729 -0.1960
-8 4 4 3.8807 0.0594
-8 4 5 -1.6465 0.2546
-8 4 6 3.3375 -0.0358
-8 4 7 -3.6647 -0.0869
-8 4 8 -3.3016 -0.0007
-8 4 9 0.7808 -0.1495
-8 4 10 -3.4049 0.0089
-8 4 11 2.9094 0.2782
-8 4 12 1.9730 -0.0717
-8 4 13 0.3921 -0.2411
-8 4 14 2.1475 0.0345
-8 4 15 -1.3132 0.1248
-8 4 16 -0.5954 0.0510
-8 4 17 0.6486 0.1853
-8 4 18 -0.3614 0.0207
-8 4 19 0.7884 0.0296
-8 5 -7 -0.7975 0.1301
-8 5 -6 0.9984 0.0024
-8 5 -5 1.9612 0.0593
-8 5 -4 -0.0538 -0.1353
-8 5 -3 1.8348 -0.0701
-8 5 -2 -1.4600 0.2736
-8 5 -1 -1.3623 0.0093
-8 5 0 0.1339 -0.3177
-8 5 1 -3.7419 0.0456
-8 5 2 2.0544 0.1119
-8 5 3 1.4788 -0.0639
-8 5 4 0.3569 0.0787
-8 5 5 4.2525 0.0724
-8 5 6 -1.3489 -0.2463
-8 5 7 -0.6771 -0.0759
-8 5 8 -1.2909 0.3119
-8 5 9 -4.0999 0.0706
-8 5 10 0.5905 -0.1913
-8 5 11 -0.1388 0.0046
-8 5 12 1.4832 0.0946
-8 5 13 3.0676 -0.0004
-8 5 14 -0.5662 0.1033
-8 5 15 -0.4102 0.0308
-8 5 16 -0.5790 -0.2480
-8 5 17 -1.0820 0.0935
-8 5 18 0.1391 0.5589
-8 6 -7 -0.2853 -0.0467
-8 6 -6 0.5139 0.0416
-8 6 -5 0.0118 0.0221
-8 6 -4 1.9436 -0.0164
-8 6 -3 -0.5583 0.0702
-8 6 -2 0.1264 0.0351
-8 6 -1 -0.3811 -0.0323
-8 6 0 -3.0556 -0.0054
-8 6 1 0.2086 -0.0272
-8 6 2 -0.8126 -0.0279
-8 6 3 0.1829 0.0321
-8 6 4 2.8664 -0.0034
-8 6 5 -0.4935 -0.0809
-8 6 6 2.4812 -0.0446
-8 6 7 -0.8188 0.0177
-8 6 8 -1.8975 -0.0403
-8 6 9 -1.4851 0.0480
-8 6 10 -1.6095 0.0967
-8 6 11 0.0537 -0.1000
-8 6 12 1.5798 -0.0585
-8 6 13 0.7388 0.1411
-8 6 14 1.2841 -0.0154
-8 6 15 -0.1142 -0.1473
-8 6 16 -0.5900 -0.0099
-8 6 17 -0.3405 0.0040
-8 7 -7 -0.3087 -0.0144
-8 7 -6 -0.7929 -0.0888
-8 7 -5 1.4009 0.0123
-8 7 -4 0.0839 0.0125
-8 7 -3 0.9056 0.0861
-8 7 -2 -0.8440 -0.1267
-8 7 -1 -1.5523 -0.1646
-8 7 0 -0.3828 0.1862
-8 7 1 -1.9291 0.0639
-8 7 2 -0.5693 -0.1442
-8 7 3 1.2120 0.0069
-8 7 4 0.4217 0.0074
-8 7 5 2.4460 -0.1661
-8 7 6 0.1055 0.1456
-8 7 7 -0.0807 0.1613
-8 7 8 -0.5293 -0.1703
-8 7 9 -1.0729 -0.1397
-8 7 10 -0.4275 0.1384
-8 7 11 -0.3315 0.0525
-8 7 12 -0.0582 -0.0699
-8 7 13 1.1290 0.0152
-8 7 14 0.7395 -0.0313
-8 7 15 0.6409 -0.2184
-8 7 16 -0.2865 0.0433
-8 8 -6 -0.1139 0.0365
-8 8 -5 0.1190 -0.1393
-8 8 -4 1.1021 -0.0845
-8 8 -3 -0.1084 0.0386
-8 8 -2 -0.3499 -0.0000
-8 8 -1 -0.3610 -0.0673
-8 8 0 -1.4328 0.0529
-8 8 1 -0.9657 -0.0677
-8 8 2 -0.5919 -0.0637
-8 8 3 -0.1003 0.0128
-8 8 4 1.5809 0.0256
-8 8 5 1.3196 0.0127
-8 8 6 0.6543 -0.0164
-8 8 7 -0.0505 -0.0028
-8 8 8 -0.9175 -0.0227
-8 8 9 -0.4158 0.0202
-8 8 10 -0.1968 0.0273
-8 8 11 -0.4657 -0.0200
-8 8 12 -0.2063 -0.0945
-8 8 13 -0.1293 -0.0209
-8 8 14 0.6409 -0.1146
-8 9 -4 0.0303 -0.0747
-8 9 -3 0.4291 -0.0917
-8 9 -2 -0.0341 0.0278
-8 9 -1 -0.4644 0.1655
-8 9 0 -0.6678 -0.0281
-8 9 1 -0.5348 -0.1788
-8 9 2 -0.9247 0.1836
-8 9 3 -0.0583 0.1047
-8 9 4 -0.1652 -0.1530
-8 9 5 0.9238 0.1232
-8 9 6 0.8809 0.0587
-8 9 7 0.2444 -0.2350
-8 9 8 -0.4595 -0.0486
-8 9 9 -0.1604 0.1777
-8 9 10 -0.4685 0.0122
-8 9 11 -0.1287 -0.1710
-8 9 12 -0.2016 -0.0596
-8 10 0 -0.1472 -0.2568
-8 10 1 -0.4123 0.1278
-8 10 2 -0.1854 0.2213
-8 10 3 -0.5001 0.0770
-8 10 4 0.1381 -0.0523
-8 10 5 -0.2919 -0.2043
-8 10 6 -0.1462 -0.0560
-8 10 7 0.3968 0.0896
-8 10 8 0.5471 0.0107
-7 0 -5 -4.6443 1.2876
-7 0 -3 -4.0211 -1.6060
-7 0 -1 9.3513 0.1071
-7 0 1 12.6979 1.1127
-7 0 3 -10.2130 -1.9221
-7 0 5 -14.8952 1.9343
-7 0 7 5.8845 -1.1210
-7 0 9 7.2512 -0.2309
-7 0 11 -2.3800 1.5781
-7 0 13 -1.8328 -2.0302
-7 0 15 -0.1034 1.6781
-7 0 17 0.5921 -0.7057
-7 0 19 -0.4056 -0.2956
-7 0 21 0.0130 1.0284
-7 1 -6 -1.4607 0.4654
-7 1 -5 0.2583 0.3329
-7 1 -4 -4.8825 -0.3572
-7 1 -3 -2.2001 0.0753
-7 1 -2 0.5308 0.1060
-7 1 -1 -1.3726 -0.0234
-7 1 0 12.3481 -0.0460
-7 1 1 2.5971 -0.0218
-7 1 2 2.0151 0.1533
-7 1 3 4.2094 0.0744
-7 1 4 -15.2021 -0.0100
-7 1 5 -1.9116 0.0011
-7 1 6 -3.0386 0.0374
-7 1 7 -0.8662 0.0428
-7 1 8 9.7804 -0.0615
-7 1 9 -0.6761 0.0330
-7 1 10 2.6184 0.0365
-7 1 11 0.5527 -0.0099
-7 1 12 -3.5129 -0.0085
-7 1 13 0.6489 0.0357
-7 1 14 -0.0547 -0.0762
-7 1 15 -0.4097 0.0272
-7 1 16 0.2898 0.0282
-7 1 17 -1.1282 0.0043
-7 1 18 0.0228 0.0030
-7 1 19 -1.0677 -0.0632
-7 1 20 -0.5875 -0.3649
-7 1 21 -0.3573 -0.1662
-7 2 -6 2.1135 0.0311
-7 2 -5 -3.0291 -0.3661
-7 2 -4 0.0607 -0.4084
-7 2 -3 -2.8999 0.4025
-7 2 -2 -2.4077 -0.0519
-7 2 -1 4.3940 -0.0556
-7 2 0 -0.0697 0.0779
-7 2 1 6.9322 -0.3728
-7 2 2 5.3449 -0.3268
-7 2 3 -6.4423 0.6458
-7 2 4 2.3639 0.4908
-7 2 5 -7.8669 -0.6111
-7 2 6 -4.2570 -0.3402
-7 2 7 4.7937 0.4391
-7 2 8 -2.4170 0.1298
-7 2 9 5.8110 -0.0527
-7 2 10 0.4062 0.1760
-7 2 11 -1.6567 -0.3747
-7 2 12 1.9525 -0.4390
-7 2 13 -2.2922 0.4851
-7 2 14 0.3084 0.4266
-7 2 15 1.8224 -0.5100
-7 2 16 -1.3296 -0.3616
-7 2 17 0.4814 0.2723
-7 2 18 -1.4522 0.1363
-7 2 19 -0.2223 -0.1047
-7 2 20 -0.2770 0.0888
-7 3 -6 -1.0986 0.0199
-7 3 -5 2.5269 -0.1227
-7 3 -4 -2.5309 0.0482
-7 3 -3 -1.0268 0.0912
-7 3 -2 0.8721 -0.1230
-7 3 -1 -3.6465 -0.2796
-7 3 0 4.1007 0.0947
-7 3 1 2.1807 0.1358
-7 3 2 -0.8671 -0.1804
-7 3 3 5.8094 -0.0524
-7 3 4 -5.2685 0.0226
-7 3 5 0.0777 -0.0847
-7 3 6 0.9900 0.0407
-7 3 7 -5.3767 0.1178
-7 3 8 4.1433 -0.0615
-7 3 9 -2.6199 -0.0919
-7 3 10 -0.1415 0.0115
-7 3 11 3.2578 -0.0055
-7 3 12 -3.3237 -0.0007
-7 3 13 1.3386 0.0782
-7 3 14 0.5531 -0.0878
-7 3 15 -0.6265 -0.1574
-7 3 16 2.0002 0.0781
-7 3 17 -1.3814 0.2176
-7 3 18 0.1963 -0.0810
-7 3 19 1.2272 0.0801
-7 3 20 0.1103 -0.0657
-7 4 -6 2.6896 -0.0083
-7 4 -5 -0.5125 -0.0367
-7 4 -4 0.5646 0.1974
-7 4 -3 0.8103 -0.0110
-7 4 -2 -3.5191 -0.1197
-7 4 -1 2.0376 0.0877
-7 4 0 -2.4326 -0.0144
-7 4 1 -1.7490 0.0212
-7 4 2 4.9397 0.2110
-7 4 3 -3.4432 -0.0500
-7 4 4 3.4850 -0.2500
-7 4 5 1.7044 0.0989
-7 4 6 -3.0899 0.1779
-7 4 7 3.9987 -0.0614
-7 4 8 -4.7392 0.0170
-7 4 9 0.3945 0.0506
-7 4 10 0.9104 -0.1659
-7 4 11 -3.4072 0.0487
-7 4 12 3.4840 0.2691
-7 4 13 -0.4670 -0.0468
-7 4 14 -0.3629 -0.1805
-7 4 15 1.5220 0.0089
-7 4 16 -1.8103 0.1074
-7 4 17 -0.0651 0.0834
-7 4 18 0.4018 0.0785
-7 4 19 -0.4370 -0.0363
-7 5 -6 -0.7777 0.0575
-7 5 -5 1.0548 -0.0663
-7 5 -4 1.5121 -0.0061
-7 5 -3 -1.4052 -0.1116
-7 5 -2 2.1223 -0.0509
-7 5 -1 -2.4867 0.2922
-7 5 0 -2.1594 0.0034
-7 5 1 1.6505 -0.2645
-7 5 2 -4.3608 0.0571
-7 5 3 3.5600 0.1024
-7 5 4 0.9172 0.0174
-7 5 5 -0.4616 0.1618
-7 5 6 3.8429 0.0656
-7 5 7 -3.5646 -0.2804
-7 5 8 0.7243 -0.0041
-7 5 9 -1.3672 0.3640
-7 5 10 -3.4163 0.0674
-7 5 11 1.4534 -0.2576
-7 5 12 -1.0178 -0.0457
-7 5 13 1.6180 0.0613
-7 5 14 1.7556 -0.0379
-7 5 15 -0.9661 0.1150
-7 5 16 0.0307 0.0324
-7 5 17 -0.5042 -0.3722
-7 5 18 -0.8529 -0.0587
-7 5 19 0.0853 0.1759
-7 6 -6 0.5693 -0.0765
-7 6 -5 0.9777 -0.0813
-7 6 -4 -0.0606 0.0706
-7 6 -3 1.7822 -0.0189
-7 6 -2 -0.9438 0.0391
-7 6 -1 0.1431 0.0665
-7 6 0 0.2824 -0.0584
-7 6 1 -4.2412 0.0106
-7 6 2 1.6471 -0.0135
-7 6 3 -0.7391 -0.0416
-7 6 4 0.6754 0.0637
-7 6 5 3.3521 0.0590
-7 6 6 -0.6440 -0.0924
-7 6 7 2.3103 -0.0184
-7 6 8 -1.1661 0.0286
-7 6 9 -1.7767 -0.0473
-7 6 10 -0.8457 0.0394
-7 6 11 -2.0230 0.0176
-7 6 12 0.3511 -0.1430
-7 6 13 1.2213 -0.0934
-7 6 14 0.8335 0.1287
-7 6 15 0.9737 -0.0412
-7 6 16 0.1208 -0.0180
-7 6 17 0.0134 0.0671
-7 6 18 -0.0435 -0.0981
-7 7 -6 0.1192 -0.1273
-7 7 -5 0.3326 0.0718
-7 7 -4 1.7497 -0.0022
-7 7 -3 0.2435 0.0335
-7 7 -2 1.4621 0.1439
-7 7 -1 0.3439 -0.1747
-7 7 0 -1.3129 -0.1804
-7 7 1 0.1963 0.2503
-7 7 2 -2.0320 0.0878
-7 7 3 -0.0568 -0.1054
-7 7 4 1.6832 0.0001
-7 7 5 -0.2658 -0.0241
-7 7 6 2.9238 -0.1439
-7 7 7 0.5179 0.1351
-7 7 8 0.3130 0.1755
-7 7 9 -0.4472 -0.1950
-7 7 10 -1.1566 -0.1786
-7 7 11 -0.7900 0.1004
-7 7 12 -0.2752 0.0971
-7 7 13 -0.2934 -0.0447
-7 7 14 0.8148 0.0352
-7 7 15 0.3894 -0.0619
-7 7 16 0.6839 -0.0435
-7 8 -6 -0.8318 -0.0365
-7 8 -5 0.3199 0.1462
-7 8 -4 0.6741 0.0009
-7 8 -3 1.6946 -0.0415
-7 8 -2 0.4291 0.0968
-7 8 -1 0.2755 0.0103
-7 8 0 -0.0295 -0.0142
-7 8 1 -0.9527 0.0968
-7 8 2 -0.8686 -0.0469
-7 8 3 -0.3784 -0.1097
-7 8 4 -0.7309 0.0712
-7 8 5 1.5586 0.0617
-7 8 6 0.4597 0.0091
-7 8 7 0.4383 -0.0361
-7 8 8 -0.0126 -0.0235
-7 8 9 -0.6240 0.0411
-7 8 10 -0.4068 0.0376
-7 8 11 -0.3532 -0.0176
-7 8 12 -1.3088 -0.1075
-7 8 13 -0.3862 0.0500
-7 8 14 -0.1822 -0.0659
-7 8 15 0.6376 0.0424
-7 9 -6 -0.6035 0.0320
-7 9 -5 -0.1826 -0.0486
-7 9 -4 0.3993 0.1049
-7 9 -3 0.2073 -0.0636
-7 9 -2 0.4890 -0.0004
-7 9 -1 0.0852 0.0307
-7 9 0 0.0092 0.2365
-7 9 1 -1.0307 0.0081
-7 9 2 -0.5661 -0.1148
-7 9 3 -1.1917 -0.0014
-7 9 4 -0.0974 0.0276
-7 9 5 -0.6543 -0.0051
-7 9 6 0.4960 0.1518
-7 9 7 0.1520 0.0191
-7 9 8 -0.0238 -0.2000
-7 9 9 -0.1836 -0.0028
-7 9 10 0.1281 0.2383
-7 9 11 -0.7336 -0.0576
-7 9 12 -0.5316 -0.1313
-7 9 13 -0.6584 -0.1046
-7 10 -2 -0.0940 -0.1048
-7 10 -1 0.1567 -0.0578
-7 10 0 -0.0969 0.1475
-7 10 1 0.2432 -0.1609
-7 10 2 -0.5016 -0.0485
-7 10 3 0.2133 0.2892
-7 10 4 -0.9959 0.0315
-7 10 5 -0.0260 -0.1913
-7 10 6 -0.3493 0.0186
-7 10 7 -0.1330 0.1352
-7 10 8 0.3173 -0.0523
-7 10 9 0.4740 0.0426
-7 10 10 0.0602 -0.0724
-6 0 -4 -4.6877 2.2495
-6 0 -2 -9.3266 -1.2785
-6 0 0 6.7862 -0.1583
-6 0 2 15.8217 1.1559
-6 0 4 -1.6596 -2.3192
-6 0 6 -13.7644 1.9331
-6 0 8 -3.2351 -0.9458
-6 0 10 8.5364 -0.3781
-6 0 12 0.8418 1.6714
-6 0 14 -1.1608 -1.9679
-6 0 16 -2.1533 1.5268
-6 0 18 -0.2858 -0.5615
-6 0 20 -0.1817 -0.4262
-6 1 -5 0.5686 1.4129
-6 1 -4 1.2200 0.6602
-6 1 -3 -7.7628 -0.3750
-6 1 -2 -2.6679 0.1020
-6 1 -1 -3.9301 0.3498
-6 1 0 -1.3192 0.3335
-6 1 1 12.9519 -0.3166
-6 1 2 3.6275 -0.0596
-6 1 3 8.1620 0.0924
-6 1 4 4.7056 -0.0144
-6 1 5 -11.4340 -0.1332
-6 1 6 0.6260 0.0165
-6 1 7 -9.8444 0.0572
-6 1 8 0.6395 -0.0122
-6 1 9 5.2783 -0.0218
-6 1 10 -0.5039 0.0259
-6 1 11 5.9846 0.0549
-6 1 12 0.2106 -0.0039
-6 1 13 -1.5924 -0.0033
-6 1 14 1.0083 0.0002
-6 1 15 -2.0818 -0.0697
-6 1 16 0.1909 0.0166
-6 1 17 -0.9125 -0.0225
-6 1 18 -0.5771 -0.0091
-6 1 19 -0.0030 0.1536
-6 1 20 -1.1807 0.0991
-6 1 21 -0.5478 -0.3051
-6 2 -5 2.1248 0.1871
-6 2 -4 -1.8113 -0.3669
-6 2 -3 0.7192 -0.4625
-6 2 -2 -6.8603 0.3397
-6 2 -1 -4.9652 0.0922
-6 2 0 2.2576 -0.0581
-6 2 1 0.6729 0.2428
-6 2 2 10.4659 -0.3636
-6 2 3 8.8242 -0.5072
-6 2 4 -1.2038 0.6583
-6 2 5 3.2631 0.4720
-6 2 6 -10.4764 -0.6771
-6 2 7 -3.0825 -0.3460
-6 2 8 -1.2733 0.3657
-6 2 9 -3.7025 0.0642
-6 2 10 6.5345 0.0979
-6 2 11 -0.2242 0.2073
-6 2 12 1.4170 -0.4040
-6 2 13 1.8088 -0.4168
-6 2 14 -2.1372 0.5583
-6 2 15 0.8119 0.3970
-6 2 16 -0.5582 -0.5289
-6 2 17 -0.7365 -0.2785
-6 2 18 0.7991 0.2943
-6 2 19 -0.6573 0.1597
-6 2 20 -0.1427 0.2278
-6 3 -5 0.1614 0.0409
-6 3 -4 2.9427 -0.0484
-6 3 -3 -2.7305 0.1229
-6 3 -2 -1.5671 0.1765
-6 3 -1 -2.1716 -0.2078
-6 3 0 -6.6487 -0.2667
-6 3 1 3.6379 0.1409
-6 3 2 4.3577 0.1664
-6 3 3 4.0459 -0.0790
-6 3 4 8.5923 -0.0898
-6 3 5 -2.2480 -0.0807
-6 3 6 0.6732 -0.1212
-6 3 7 -2.8150 0.0374
-6 3 8 -5.2278 0.0684
-6 3 9 2.3464 -0.0803
-6 3 10 -3.9396 -0.1152
-6 3 11 2.7095 0.0357
-6 3 12 2.6733 0.0464
-6 3 13 -1.2091 0.1027
-6 3 14 1.8024 0.1032
-6 3 15 -0.1567 -0.0453
-6 3 16 -0.2403 -0.1261
-6 3 17 0.6334 0.1525
-6 3 18 -0.9565 0.0274
-6 3 19 0.4615 0.0259
-6 3 20 0.9716 0.0372
-6 4 -5 3.1259 -0.0361
-6 4 -4 -0.4268 -0.0344
-6 4 -3 1.6709 0.2899
-6 4 -2 0.6763 0.0092
-6 4 -1 -5.9042 -0.1510
-6 4 0 0.4030 0.1182
-6 4 1 -3.8994 0.0639
-6 4 2 -0.2890 0.0284
-6 4 3 5.9678 0.2461
-6 4 4 -0.4881 -0.0198
-6 4 5 5.9449 -0.2964
-6 4 6 -0.2057 0.0639
-6 4 7 -2.4107 0.2142
-6 4 8 1.9991 -0.0561
-6 4 9 -5.5881 -0.0195
-6 4 10 0.9730 -0.0127
-6 4 11 0.4840 -0.1342
-6 4 12 -0.8888 0.0678
-6 4 13 2.7394 0.2732
-6 4 14 -0.7533 -0.0344
-6 4 15 0.8293 -0.2117
-6 4 16 0.8061 0.0534
-6 4 17 -1.5460 0.0388
-6 4 18 -0.4660 -0.0257
-6 4 19 0.1133 -0.3025
-6 4 20 -0.0479 -0.0276
-6 5 -5 -0.6045 0.0613
-6 5 -4 2.0513 -0.0103
-6 5 -3 1.7125 0.0671
-6 5 -2 -2.1192 -0.3011
-6 5 -1 2.6057 -0.1180
-6 5 0 -4.6966 0.4461
-6 5 1 -2.9162 -0.0229
-6 5 2 1.3283 -0.2793
-6 5 3 -3.0131 0.0146
-6 5 4 5.3825 0.0783
-6 5 5 0.6928 -0.0261
-6 5 6 0.6744 0.1803
-6 5 7 2.3334 0.0311
-6 5 8 -5.0755 -0.2940
-6 5 9 1.1454 -0.0112
-6 5 10 -1.1998 0.3513
-6 5 11 -2.3884 0.0258
-6 5 12 1.3312 -0.2500
-6 5 13 -0.7285 -0.0435
-6 5 14 1.5543 -0.0371
-6 5 15 1.0334 0.0168
-6 5 16 -0.1967 0.1408
-6 5 17 0.4118 0.0488
-6 5 18 -0.1724 -0.4394
-6 5 19 -0.2663 -0.1440
-6 6 -5 1.0120 -0.0346
-6 6 -4 1.3997 -0.0066
-6 6 -3 0.3270 -0.0118
-6 6 -2 3.1842 0.0069
-6 6 -1 -1.1748 0.0217
-6 6 0 -0.6601 -0.0151
-6 6 1 -0.4303 -0.0062
-6 6 2 -4.5732 -0.0285
-6 6 3 2.6703 -0.0534
-6 6 4 -0.0127 -0.0725
-6 6 5 1.5393 0.0991
-6 6 6 3.5612 0.0250
-6 6 7 -1.0193 -0.1206
-6 6 8 1.9875 -0.0021
-6 6 9 -0.6129 0.0457
-6 6 10 -1.1301 -0.0436
-6 6 11 0.2727 0.0375
-6 6 12 -1.8225 0.0127
-6 6 13 0.6042 -0.1445
-6 6 14 0.5615 -0.0268
-6 6 15 0.7162 0.1669
-6 6 16 0.8454 0.1298
-6 6 17 0.7002 0.1059
-6 6 18 0.3115 0.1027
-6 7 -5 0.4675 -0.1371
-6 7 -4 0.4949 -0.0007
-6 7 -3 2.2026 -0.0267
-6 7 -2 1.1287 -0.0086
-6 7 -1 2.0801 0.1693
-6 7 0 1.0333 -0.2472
-6 7 1 -2.3278 -0.2119
-6 7 2 0.5455 0.2398
-6 7 3 -2.0065 0.1061
-6 7 4 -0.3349 -0.0893
-6 7 5 1.6641 0.0386
-6 7 6 -0.4630 -0.0700
-6 7 7 2.4300 -0.1080
-6 7 8 0.8932 0.1657
-6 7 9 0.4230 0.2150
-6 7 10 0.4549 -0.2273
-6 7 11 -0.9953 -0.1953
-6 7 12 -0.4950 0.1819
-6 7 13 -0.4952 0.1181
-6 7 14 -0.0639 0.0707
-6 7 15 0.3943 0.1183
-6 7 16 0.2884 0.0341
-6 7 17 0.2800 0.1463
-6 8 -5 -0.7796 0.0869
-6 8 -4 0.5771 0.1717
-6 8 -3 0.2017 -0.0102
-6 8 -2 1.9096 -0.1550
-6 8 -1 1.2798 0.0653
-6 8 0 0.2847 -0.0302
-6 8 1 0.3074 -0.0438
-6 8 2 -1.2340 0.0994
-6 8 3 -1.0220 -0.0712
-6 8 4 -0.4781 -0.1136
-6 8 5 -1.4320 0.0660
-6 8 6 0.6498 0.0659
-6 8 7 0.0162 -0.0824
-6 8 8 0.4390 -0.0201
-6 8 9 0.5201 -0.0321
-6 8 10 -0.2324 -0.0124
-6 8 11 -0.3954 0.0155
-6 8 12 -0.3200 0.0612
-6 8 13 -0.9475 0.0738
-6 8 14 -0.0960 0.1846
-6 8 15 0.0496 -0.0934
-6 9 -5 -0.3211 0.0670
-6 9 -4 -0.9257 0.0084
-6 9 -3 0.9188 0.0259
-6 9 -2 0.2945 -0.0016
-6 9 -1 0.5175 -0.0785
-6 9 0 0.4984 0.0514
-6 9 1 0.1220 0.1672
-6 9 2 -1.0626 -0.0512
-6 9 3 -0.5095 -0.1063
-6 9 4 -1.1168 0.0003
-6 9 5 -0.3678 -0.0132
-6 9 6 -0.6116 0.0092
-6 9 7 0.1223 0.1032
-6 9 8 -0.0514 -0.0149
-6 9 9 -0.1322 -0.2373
-6 9 10 0.2862 0.0667
-6 9 11 0.3816 0.2403
-6 9 12 -0.5318 -0.0310
-6 9 13 -0.3840 0.0988
-6 10 -4 0.5390 0.0975
-6 10 -3 -0.4817 -0.2474
-6 10 -2 -0.3603 0.1314
-6 10 -1 0.4819 -0.0288
-6 10 0 0.3080 -0.2166
-6 10 1 0.1419 0.1632
-6 10 2 0.4172 -0.0492
-6 10 3 -0.6760 -0.1673
-6 10 4 0.1704 0.1599
-6 10 5 -0.8759 0.0953
-6 10 6 0.0751 -0.1816
-6 10 7 -0.0704 0.0665
-6 10 8 -0.4221 0.0338
-6 10 9 0.1741 0.0551
-6 10 10 0.2552 0.0995
-6 11 2 0.0179 -0.1238
-6 11 3 0.6488 0.0935
-6 11 4 -0.6336 0.0542
-5 0 -3 -2.9527 2.0568
-5 0 -1 -6.3466 -1.0840
-5 0 1 -6.6737 -0.1133
-5 0 3 4.0393 1.8467
-5 0 5 11.1615 -2.4995
-5 0 7 -3.3787 2.1939
-5 0 9 -9.0893 -0.9096
-5 0 11 2.9261 -0.6368
-5 0 13 3.5528 1.6467
-5 0 15 0.2901 -1.8648
-5 0 17 -2.5189 1.3774
-5 0 19 -0.7997 -0.4224
-5 0 21 -0.0872 -0.4330
-5 1 -4 2.1988 0.9625
-5 1 -3 1.8460 0.2488
-5 1 -2 -4.8945 -0.4656
-5 1 -1 -1.3463 0.0266
-5 1 0 -7.8312 0.4926
-5 1 1 -2.3909 0.1815
-5 1 2 -3.1028 -0.0667
-5 1 3 -1.5432 -0.0604
-5 1 4 8.5464 0.1338
-5 1 5 2.1673 0.1265
-5 1 6 3.1397 -0.0068
-5 1 7 2.1867 -0.0423
-5 1 8 -10.1709 0.0704
-5 1 9 -0.7885 0.0345
-5 1 10 -2.6408 -0.0410
-5 1 11 -1.8738 -0.0354
-5 1 12 3.8742 -0.0361
-5 1 13 -0.1740 0.0302
-5 1 14 1.5376 0.0147
-5 1 15 0.9186 -0.0538
-5 1 16 -2.1147 0.0564
-5 1 17 0.6549 -0.0094
-5 1 18 -1.1841 -0.0039
-5 1 19 -0.4309 -0.0685
-5 1 20 -0.1584 0.4071
-5 1 21 -0.1042 0.2158
-5 2 -4 4.3187 0.3260
-5 2 -3 1.1562 -0.6106
-5 2 -2 3.1758 -0.7927
-5 2 -1 -5.9218 0.3765
-5 2 0 -4.7185 0.1051
-5 2 1 -6.3073 0.0520
-5 2 2 -3.8927 0.2198
-5 2 3 2.0827 -0.4784
-5 2 4 3.6251 -0.5390
-5 2 5 5.6068 0.7468
-5 2 6 5.1623 0.5881
-5 2 7 -3.8413 -0.6405
-5 2 8 0.1068 -0.3801
-5 2 9 -6.3488 0.3214
-5 2 10 -4.0609 0.0357
-5 2 11 1.7879 0.0626
-5 2 12 -0.9778 0.2633
-5 2 13 2.7535 -0.4262
-5 2 14 2.2316 -0.4709
-5 2 15 -0.1475 0.5383
-5 2 16 1.0460 0.4377
-5 2 17 -1.1270 -0.3921
-5 2 18 0.4523 -0.2498
-5 2 19 0.5016 0.1832
-5 2 20 -0.2468 0.0696
-5 3 -4 2.0829 0.0441
-5 3 -3 6.8880 -0.0949
-5 3 -2 0.7543 0.0194
-5 3 -1 -0.8467 0.2629
-5 3 0 -4.4619 -0.2779
-5 3 1 -7.8424 -0.3729
-5 3 2 -2.6466 0.1373
-5 3 3 0.1777 0.1574
-5 3 4 3.6895 -0.1269
-5 3 5 7.9265 -0.0835
-5 3 6 2.4652 0.0271
-5 3 7 3.5570 0.0120
-5 3 8 -1.6115 0.0527
-5 3 9 -3.3037 0.0657
-5 3 10 -1.4416 -0.0688
-5 3 11 -3.0677 -0.0874
-5 3 12 2.2660 -0.0004
-5 3 13 0.8630 0.0055
-5 3 14 1.4839 0.0339
-5 3 15 2.6378 0.0459
-5 3 16 -0.0123 -0.0542
-5 3 17 0.1718 -0.0184
-5 3 18 -0.0379 0.0393
-5 3 19 -0.4759 -0.0351
-5 3 20 0.5458 -0.0711
-5 4 -4 3.2891 -0.0205
-5 4 -3 0.5122 -0.1094
-5 4 -2 5.0282 0.3606
-5 4 -1 2.1063 -0.0789
-5 4 0 -6.1881 -0.1357
-5 4 1 -3.0865 0.0860
-5 4 2 -6.0534 -0.0743
-5 4 3 -1.2241 0.0694
-5 4 4 3.9810 0.2392
-5 4 5 0.9981 -0.0850
-5 4 6 6.8614 -0.2454
-5 4 7 0.6999 0.1410
-5 4 8 -0.9193 0.2414
-5 4 9 0.4441 -0.0800
-5 4 10 -3.8585 -0.0349
-5 4 11 -0.9213 -0.0126
-5 4 12 -0.9599 -0.1355
-5 4 13 0.3897 0.0206
-5 4 14 1.4056 0.2307
-5 4 15 -0.0938 -0.0935
-5 4 16 1.9239 -0.2270
-5 4 17 0.3733 -0.0381
-5 4 18 -0.9235 0.1837
-5 4 19 -0.3492 -0.2583
-5 5 -4 -1.4536 0.1071
-5 5 -3 4.1177 0.0180
-5 5 -2 2.7732 0.0939
-5 5 -1 -0.1338 -0.2794
-5 5 0 2.2104 -0.1069
-5 5 1 -5.7531 0.4825
-5 5 2 -3.2891 0.0666
-5 5 3 -0.7085 -0.3455
-5 5 4 -2.9105 0.0459
-5 5 5 5.5782 0.0438
-5 5 6 0.3339 -0.0572
-5 5 7 1.8084 0.1695
-5 5 8 2.0472 0.0416
-5 5 9 -3.5192 -0.3919
-5 5 10 0.4824 -0.0961
-5 5 11 -1.3406 0.3327
-5 5 12 -1.5453 0.0150
-5 5 13 0.0617 -0.1667
-5 5 14 -0.9250 -0.0028
-5 5 15 1.4574 -0.0754
-5 5 16 0.8645 -0.0514
-5 5 17 0.6804 0.2390
-5 5 18 0.2133 -0.1150
-5 5 19 0.0650 -0.1858
-5 6 -4 0.9441 -0.0613
-5 6 -3 2.3718 0.0949
-5 6 -2 2.0062 0.0423
-5 6 -1 4.3537 -0.0121
-5 6 0 -0.4654 0.0633
-5 6 1 -0.8592 0.0519
-5 6 2 -1.5335 0.0149
-5 6 3 -4.9331 -0.0062
-5 6 4 1.7837 -0.0774
-5 6 5 -0.7556 -0.0332
-5 6 6 1.8255 0.0947
-5 6 7 2.8975 0.0222
-5 6 8 -1.3324 -0.1076
-5 6 9 2.3602 -0.0256
-5 6 10 -0.2936 0.0264
-5 6 11 -0.1863 0.0007
-5 6 12 -0.4636 0.0726
-5 6 13 -1.7866 0.0644
-5 6 14 0.2989 -0.1338
-5 6 15 0.1574 0.0066
-5 6 16 0.5428 0.0879
-5 6 17 0.2700 0.0642
-5 6 18 0.6794 0.0056
-5 7 -4 -0.6816 -0.1406
-5 7 -3 -0.0806 -0.0779
-5 7 -2 3.5254 -0.0570
-5 7 -1 2.9171 0.0207
-5 7 0 2.3730 0.2408
-5 7 1 1.0706 -0.2497
-5 7 2 -3.4265 -0.2458
-5 7 3 -0.4131 0.1969
-5 7 4 -2.6514 0.0918
-5 7 5 -1.3480 -0.0854
-5 7 6 1.0771 0.0109
-5 7 7 -0.8513 -0.0930
-5 7 8 2.0791 -0.1538
-5 7 9 0.6883 0.2214
-5 7 10 1.1811 0.2371
-5 7 11 0.0000 -0.2149
-5 7 12 -1.0479 -0.1461
-5 7 13 -0.7184 0.1835
-5 7 14 -0.7273 -0.0144
-5 7 15 -0.1409 0.0275
-5 7 16 0.1874 0.0991
-5 7 17 0.1378 -0.0201
-5 8 -4 -1.3124 0.0569
-5 8 -3 -0.4112 0.1577
-5 8 -2 0.1126 -0.0105
-5 8 -1 2.3071 -0.1707
-5 8 0 2.8512 0.0285
-5 8 1 0.0328 -0.0075
-5 8 2 0.3874 -0.0578
-5 8 3 -1.5894 0.1382
-5 8 4 -1.9487 -0.0398
-5 8 5 -0.9420 -0.1307
-5 8 6 -1.6810 0.0299
-5 8 7 0.6808 0.0609
-5 8 8 0.6331 -0.0231
-5 8 9 1.0933 -0.0304
-5 8 10 0.8631 -0.0415
-5 8 11 0.0940 -0.0699
-5 8 12 -0.5186 0.0594
-5 8 13 -0.3923 0.0706
-5 8 14 -0.6183 0.0285
-5 8 15 0.0312 -0.0763
-5 9 -4 -0.4223 0.0693
-5 9 -3 -1.5269 -0.0105
-5 9 -2 0.8369 -0.0520
-5 9 -1 0.9553 0.0996
-5 9 0 0.7095 -0.1121
-5 9 1 1.0988 0.0167
-5 9 2 0.4910 0.2134
-5 9 3 -1.0692 -0.0241
-5 9 4 -0.8901 -0.1184
-5 9 5 -1.2698 0.0884
-5 9 6 -0.4327 0.0336
-5 9 7 0.1691 -0.0178
-5 9 8 0.2977 0.1270
-5 9 9 0.7901 0.0600
-5 9 10 -0.0518 -0.2113
-5 9 11 0.2424 0.0000
-5 9 12 0.2182 0.2795
-5 9 13 -0.1998 0.0503
-5 10 -4 -0.8565 0.0754
-5 10 -3 0.5852 -0.1063
-5 10 -2 -0.5196 -0.1958
-5 10 -1 -0.1884 0.1686
-5 10 0 1.0105 0.0961
-5 10 1 0.6650 -0.1542
-5 10 2 0.3467 0.0873
-5 10 3 0.1425 -0.0541
-5 10 5 -0.3761 0.1679
-5 10 6 -0.4074 0.0307
-5 10 7 0.0290 -0.1984
-5 10 8 0.3734 -0.0496
-5 10 9 -0.4167 0.0751
-5 10 10 -0.1755 0.0676
-5 10 11 0.1787 0.1129
-5 11 -1 -0.2227 -0.1041
-5 11 0 -0.6403 -0.1489
-5 11 1 0.5599 0.0967
-5 11 2 0.2809 0.0276
-5 11 3 0.1130 -0.0155
-5 11 4 0.5142 -0.0252
-5 11 5 -0.6673 0.0243
-5 11 6 -0.1606 -0.0402
-5 11 7 0.3085 -0.0244
-4 0 -2 -2.1097 2.5405
-4 0 0 0.7196 -2.1227
-4 0 2 -11.0089 -0.3218
-4 0 4 -6.0838 1.8642
-4 0 6 7.0807 -2.5779
-4 0 8 4.6799 2.3413
-4 0 10 -6.0928 -0.8655
-4 0 12 -3.7484 -0.6314
-4 0 14 2.2086 1.6306
-4 0 16 1.0705 -1.7492
-4 0 18 -1.4595 1.2128
-4 0 20 0.1353 -0.4983
-4 1 -3 -2.7155 1.1018
-4 1 -2 3.0095 0.6384
-4 1 -1 4.5425 -0.6561
-4 1 0 2.1478 0.1192
-4 1 1 -2.4635 0.2669
-4 1 2 -5.5212 0.0609
-4 1 3 -14.8587 -0.1770
-4 1 4 -3.9129 -0.0139
-4 1 5 -0.7363 0.0990
-4 1 6 2.3244 0.0340
-4 1 7 9.1331 0.0098
-4 1 8 0.7546 -0.0247
-4 1 9 -1.9644 0.0237
-4 1 10 -1.1008 0.0080
-4 1 11 -5.3498 -0.0467
-4 1 12 -3.1126 0.0340
-4 1 13 -0.0315 0.0290
-4 1 14 -0.3289 -0.0320
-4 1 15 2.0377 -0.0688
-4 1 16 0.1799 0.0369
-4 1 17 -0.3320 0.1429
-4 1 18 0.5648 0.0184
-4 1 19 -0.6818 -0.2537
-4 1 20 -0.4758 0.0515
-4 1 21 0.0318 0.1919
-4 2 -3 3.0785 0.2291
-4 2 -2 3.2188 -0.5777
-4 2 -1 6.6441 -0.5573
-4 2 0 7.9352 0.5466
-4 2 1 2.6365 -0.0703
-4 2 2 -8.0223 0.1223
-4 2 3 -7.1160 0.2937
-4 2 4 -11.7303 -0.6937
-4 2 5 -1.6285 -0.5660
-4 2 6 5.1179 0.8039
-4 2 7 4.5545 0.5504
-4 2 8 4.4696 -0.7318
-4 2 9 1.2647 -0.3672
-4 2 10 -3.4411 0.3356
-4 2 11 -2.2304 0.0305
-4 2 12 -1.7106 0.1261
-4 2 13 -1.3446 0.3273
-4 2 14 2.0631 -0.4562
-4 2 15 1.4802 -0.4363
-4 2 16 0.7362 0.4588
-4 2 17 0.7747 0.4505
-4 2 18 -0.4258 -0.3964
-4 2 19 0.4134 -0.1985
-4 2 20 -0.5708 -0.0671
-4 3 -3 -0.7297 -0.0601
-4 3 -2 7.0597 -0.2605
-4 3 -1 6.1045 0.1429
-4 3 0 4.6528 0.2410
-4 3 1 1.5902 -0.1846
-4 3 2 -2.0373 -0.4453
-4 3 3 -6.6971 0.1233
-4 3 4 -5.5170 0.1921
-4 3 5 -3.1996 -0.1527
-4 3 6 4.5194 -0.0611
-4 3 7 3.9742 0.0366
-4 3 8 3.8087 -0.0806
-4 3 9 1.9751 0.0628
-4 3 10 -1.1598 0.2000
-4 3 11 -2.5256 -0.0066
-4 3 12 -1.5706 -0.0986
-4 3 13 0.3389 0.0675
-4 3 14 -0.0947 0.0536
-4 3 15 1.3941 -0.0572
-4 3 16 1.8725 0.0678
-4 3 17 -0.2450 -0.0397
-4 3 18 0.5190 -0.0260
-4 3 19 -0.5455 -0.1232
-4 3 20 -0.8081 0.1375
-4 4 -3 2.4297 -0.0978
-4 4 -2 1.5414 -0.0949
-4 4 -1 7.1504 0.4399
-4 4 0 4.2184 -0.0516
-4 4 1 -2.7169 -0.2349
-4 4 2 -1.3754 0.1075
-4 4 3 -7.3175 -0.0408
-4 4 4 -5.2923 0.0516
-4 4 5 0.9573 0.2597
-4 4 6 -1.3380 -0.0913
-4 4 7 5.3237 -0.2614
-4 4 8 2.8576 0.0860
-4 4 9 0.2452 0.2255
-4 4 10 0.1082 -0.0613
-4 4 11 -1.6258 -0.0323
-4 4 12 -1.8245 0.0308
-4 4 13 -1.6288 -0.1702
-4 4 14 -0.5988 0.0532
-4 4 15 0.8545 0.1953
-4 4 16 0.0416 -0.0135
-4 4 17 1.4044 -0.1604
-4 4 18 0.2440 0.0031
-4 4 19 -0.5896 0.2777
-4 5 -3 -2.7208 0.1312
-4 5 -2 4.5060 0.0069
-4 5 -1 4.1879 0.0477
-4 5 0 3.0916 -0.3017
-4 5 1 4.1412 -0.1038
-4 5 2 -5.9733 0.4740
-4 5 3 -4.0562 0.0525
-4 5 4 -3.1228 -0.2760
-4 5 5 -5.7326 0.0307
-4 5 6 3.5480 0.0353
-4 5 7 -0.1355 0.0092
-4 5 8 2.6673 0.2001
-4 5 9 2.6140 0.0129
-4 5 10 -0.7626 -0.4072
-4 5 11 -0.1237 -0.0439
-4 5 12 -1.6173 0.3091
-4 5 13 -1.7176 0.0189
-4 5 14 -0.3234 -0.1301
-4 5 15 -1.0060 0.0540
-4 5 16 0.7982 -0.0547
-4 5 17 0.4252 -0.0451
-4 5 18 0.3446 0.2424
-4 5 19 0.1512 -0.1797
-4 6 -3 0.0383 -0.1165
-4 6 -2 2.1356 0.0088
-4 6 -1 3.4628 0.0879
-4 6 0 5.7321 -0.0195
-4 6 1 1.0345 0.0318
-4 6 2 0.4761 -0.0173
-4 6 3 -2.4037 0.0225
-4 6 4 -6.1631 0.0092
-4 6 5 -0.0595 -0.0675
-4 6 6 -3.2253 0.0045
-4 6 7 1.8625 0.0718
-4 6 8 1.8777 0.0783
-4 6 9 0.1069 -0.0516
-4 6 10 2.4474 -0.0216
-4 6 11 -0.6386 0.0376
-4 6 12 -0.5701 0.0532
-4 6 13 -1.0804 0.0835
-4 6 14 -1.5841 0.0536
-4 6 15 0.1474 -0.0579
-4 6 16 -0.0276 -0.0326
-4 6 17 0.1227 -0.0888
-4 6 18 -0.3684 -0.1390
-4 7 -3 -2.2535 -0.2008
-4 7 -2 -0.8402 0.0292
-4 7 -1 4.4333 -0.0574
-4 7 0 3.9649 0.0232
-4 7 1 3.5365 0.2692
-4 7 2 1.6319 -0.2043
-4 7 3 -3.2315 -0.2894
-4 7 4 -1.0212 0.2067
-4 7 5 -4.1811 0.0835
-4 7 6 -1.0935 -0.0632
-4 7 7 0.1203 0.0191
-4 7 8 -0.2977 -0.0752
-4 7 9 2.0362 -0.1692
-4 7 10 0.6142 0.2307
-4 7 11 1.4680 0.2534
-4 7 12 -0.6092 -0.1765
-4 7 13 -1.1234 -0.1440
-4 7 14 -0.5231 0.0260
-4 7 15 -0.3706 -0.1119
-4 7 16 0.0759 -0.0313
-4 7 17 0.1045 -0.0149
-4 8 -3 -3.2226 0.0344
-4 8 -2 -1.3909 0.1610
-4 8 -1 0.0031 -0.0120
-4 8 0 2.6998 -0.1399
-4 8 1 4.1112 0.0066
-4 8 2 0.4138 0.0112
-4 8 3 1.3645 -0.0301
-4 8 4 -2.0953 0.1096
-4 8 5 -2.1242 -0.0084
-4 8 6 -1.3047 -0.1056
-4 8 7 -1.4806 0.0521
-4 8 8 0.9818 0.0888
-4 8 9 0.8055 0.0406
-4 8 10 1.8181 -0.0080
-4 8 11 0.3686 0.0100
-4 8 12 0.1058 -0.0730
-4 8 13 -0.2003 0.0148
-4 8 14 -0.1547 -0.0059
-4 8 15 -0.4129 -0.1902
-4 9 -3 -1.2164 0.0277
-4 9 -2 -1.6917 0.0539
-4 9 -1 -0.4655 -0.0236
-4 9 0 1.1484 0.0206
-4 9 1 0.4911 -0.0951
-4 9 2 2.1271 -0.0290
-4 9 3 0.4725 0.2148
-4 9 4 -0.4455 0.0017
-4 9 5 -1.3105 -0.1228
-4 9 6 -1.7969 0.0199
-4 9 7 -0.5683 0.0202
-4 9 8 0.2855 0.0448
-4 9 9 0.6109 0.1890
-4 9 10 0.6148 -0.0378
-4 9 11 -0.2346 -0.2767
-4 9 12 0.1697 -0.0738
-4 9 13 -0.0164 0.3391
-4 9 14 -0.0728 -0.0730
-4 10 -3 -1.1787 0.0198
-4 10 -2 -0.2408 -0.2467
-4 10 -1 -0.0835 -0.0769
-4 10 0 -0.1369 0.2312
-4 10 1 0.5439 0.0694
-4 10 2 0.7827 -0.0590
-4 10 3 0.8595 0.0683
-4 10 4 -0.1930 -0.1300
-4 10 5 -0.7833 -0.0291
-4 10 6 -0.7101 0.2590
-4 10 7 -0.0608 -0.0434
-4 10 8 -0.3584 -0.2203
-4 10 9 0.5973 -0.1530
-4 10 10 -0.3163 0.1651
-4 10 11 -0.2789 -0.2423
-4 11 -3 0.4828 0.0218
-4 11 -2 -0.1376 0.0427
-4 11 -1 -0.5176 0.0306
-4 11 0 -0.0631 0.0549
-4 11 1 -0.0305 0.0110
-4 11 2 0.4815 -0.0518
-4 11 3 0.3727 0.0411
-4 11 4 0.1574 0.0092
-4 11 5 0.4073 0.0267
-4 11 6 -0.2319 0.0349
-4 11 7 -0.2913 0.0356
-4 11 8 0.1641 -0.2229
-3 0 -1 -9.1243 3.2952
-3 0 1 -13.9164 -1.6532
-3 0 3 0.3717 -0.3986
-3 0 5 3.4783 2.0077
-3 0 7 -9.0785 -2.6894
-3 0 9 3.3900 2.0612
-3 0 11 0.4325 -0.7984
-3 0 13 -2.7417 -0.6279
-3 0 15 -0.3580 1.5578
-3 0 17 1.3626 -1.5286
-3 0 19 -0.0766 0.9904
-3 1 -2 -3.5359 2.3321
-3 1 -1 12.1849 0.9409
-3 1 0 -3.6116 -0.6530
-3 1 1 3.5141 -0.0201
-3 1 2 0.5664 0.4726
-3 1 3 -12.5847 0.3593
-3 1 4 -2.6114 -0.2542
-3 1 5 0.2318 -0.0267
-3 1 6 -7.8891 0.1164
-3 1 7 4.7271 -0.0261
-3 1 8 -0.2988 -0.1075
-3 1 9 0.3097 0.0300
-3 1 10 3.8224 -0.0532
-3 1 11 0.1039 -0.0824
-3 1 12 -1.4033 -0.0660
-3 1 13 -1.5988 0.0382
-3 1 14 -1.0568 0.0930
-3 1 15 0.0303 -0.0107
-3 1 16 0.8466 -0.0498
-3 1 17 0.0169 -0.0034
-3 1 18 0.7873 0.2376
-3 1 19 -0.1876 0.0718
-3 1 20 0.1723 -0.1898
-3 2 -2 0.2239 0.2447
-3 2 -1 -1.6843 -0.4589
-3 2 0 9.9758 -0.6383
-3 2 1 15.4660 0.4057
-3 2 2 4.2524 0.0659
-3 2 3 1.3705 0.1183
-3 2 4 -6.4038 0.4394
-3 2 5 -13.5698 -0.6114
-3 2 6 1.9400 -0.5460
-3 2 7 -2.6630 0.7077
-3 2 8 3.8376 0.5594
-3 2 9 3.7641 -0.6438
-3 2 10 0.7880 -0.3321
-3 2 11 1.6379 0.2028
-3 2 12 -0.7754 -0.0133
-3 2 13 -0.9461 0.2442
-3 2 14 -0.2289 0.3010
-3 2 15 0.7268 -0.4406
-3 2 16 0.1435 -0.3123
-3 2 17 0.7439 0.4884
-3 2 18 0.3557 0.1661
-3 2 19 -0.0225 -0.2352
-3 2 20 -0.3554 -0.1249
-3 3 -2 -6.7101 0.0159
-3 3 -1 0.1300 -0.2259
-3 3 0 4.8803 0.1716
-3 3 1 10.2928 0.2553
-3 3 2 10.4887 -0.2343
-3 3 3 3.8851 -0.3005
-3 3 4 -4.5508 0.1906
-3 3 5 -4.7752 0.2820
-3 3 6 -7.1579 -0.0338
-3 3 7 3.5573 -0.0642
-3 3 8 1.0370 -0.0202
-3 3 9 1.8357 -0.1125
-3 3 10 3.4429 0.0995
-3 3 11 -1.1975 0.1451
-3 3 12 -0.5411 -0.0529
-3 3 13 -1.1304 -0.1309
-3 3 14 -0.2597 0.0384
-3 3 15 0.0403 0.0489
-3 3 16 0.2997 -0.0191
-3 3 17 0.6928 0.0906
-3 3 18 0.0136 -0.0243
-3 3 19 0.5064 -0.4189
-3 3 20 -0.6808 0.0774
-3 4 -2 -1.3050 -0.0853
-3 4 -1 -2.2062 -0.0700
-3 4 0 7.6240 0.4869
-3 4 1 3.8134 -0.0684
-3 4 2 2.8919 -0.2288
-3 4 3 3.5836 0.0941
-3 4 4 -6.1407 -0.0264
-3 4 5 -6.7464 0.0678
-3 4 6 -1.1256 0.2524
-3 4 7 -2.6742 -0.0683
-3 4 8 2.8673 -0.3643
-3 4 9 3.2435 -0.0017
-3 4 10 0.1606 0.2567
-3 4 11 1.2651 0.0131
-3 4 12 -1.5464 -0.0742
-3 4 13 -0.9960 -0.0837
-3 4 14 -0.9972 -0.2045
-3 4 15 -1.1007 0.0663
-3 4 16 0.3076 0.2348
-3 4 17 -0.3060 0.0585
-3 4 18 0.5814 -0.3292
-3 4 19 0.3535 0.1645
-3 5 -2 -5.1035 0.1009
-3 5 -1 4.3698 0.0696
-3 5 0 3.4967 0.0907
-3 5 1 4.7786 -0.4199
-3 5 2 7.3363 -0.1447
-3 5 3 -4.4679 0.5113
-3 5 4 -3.4374 0.0198
-3 5 5 -5.3418 -0.3077
-3 5 6 -6.3676 -0.0488
-3 5 7 0.5503 -0.0233
-3 5 8 -0.2273 -0.0607
-3 5 9 2.6575 0.2528
-3 5 10 3.1039 -0.0049
-3 5 11 0.0746 -0.3330
-3 5 12 0.3302 -0.0189
-3 5 13 -1.2421 0.2588
-3 5 14 -1.2352 -0.0243
-3 5 15 -0.3727 -0.0762
-3 5 16 -0.7154 0.0319
-3 5 17 -0.1011 -0.1025
-3 5 18 -0.0102 0.0879
-3 5 19 -0.2760 0.0273
-3 6 -2 -1.3467 -0.0821
-3 6 -1 0.0631 0.0401
-3 6 0 3.7214 0.0156
-3 6 1 7.7237 0.0101
-3 6 2 2.1849 0.0539
-3 6 3 2.3927 -0.0095
-3 6 4 -2.9963 0.0068
-3 6 5 -5.5027 0.0045
-3 6 6 -1.9399 -0.0648
-3 6 7 -4.1821 -0.0178
-3 6 8 1.2737 0.0922
-3 6 9 1.9219 0.0414
-3 6 10 1.3077 -0.0404
-3 6 11 2.3340 -0.0369
-3 6 12 -0.4256 0.0394
-3 6 13 -0.4666 0.0073
-3 6 14 -0.5734 0.0954
-3 6 15 -0.4711 -0.0332
-3 6 16 0.4044 0.0415
-3 6 17 -0.1549 -0.0576
-3 6 18 -0.1756 -0.1499
-3 7 -2 -3.2915 -0.2002
-3 7 -1 -1.6300 0.0199
-3 7 0 3.8552 -0.0239
-3 7 1 3.9395 0.0411
-3 7 2 5.1104 0.2474
-3 7 3 2.0290 -0.2405
-3 7 4 -1.7868 -0.2544
-3 7 5 -0.8388 0.2241
-3 7 6 -4.6865 0.0953
-3 7 7 -0.8819 -0.0475
-3 7 8 -0.4662 0.0543
-3 7 9 0.3486 -0.0985
-3 7 10 1.7455 -0.1359
-3 7 11 0.5485 0.1929
-3 7 12 0.6880 0.1894
-3 7 13 0.1603 -0.1921
-3 7 14 -0.5022 -0.1289
-3 7 15 0.3430 -0.0025
-3 7 16 -0.0890 -0.0682
-3 8 -2 -5.0090 0.0832
-3 8 -1 -1.1911 0.1944
-3 8 0 -1.4712 -0.0932
-3 8 1 3.1081 -0.1474
-3 8 2 3.9776 0.0716
-3 8 3 1.1519 -0.0542
-3 8 4 2.7252 -0.0146
-3 8 5 -2.0708 0.1173
-3 8 6 -1.5687 -0.0424
-3 8 7 -1.7533 -0.1204
-3 8 8 -1.2515 0.0542
-3 8 9 0.2436 0.0894
-3 8 10 -0.1804 -0.0930
-3 8 11 0.9391 -0.0319
-3 8 12 -0.0488 0.0270
-3 8 13 -0.1849 -0.0527
-3 8 14 0.2509 -0.1833
-3 8 15 0.0439 -0.0199
-3 9 -2 -1.0142 0.0488
-3 9 -1 -2.7788 0.0777
-3 9 0 -0.8752 0.0083
-3 9 1 -0.0847 -0.0379
-3 9 2 0.2027 -0.1009
-3 9 3 3.0626 0.0341
-3 9 4 0.5482 0.1650
-3 9 5 0.4599 -0.0379
-3 9 6 -1.0744 -0.0809
-3 9 7 -1.7795 -0.0124
-3 9 8 -0.7443 -0.0787
-3 9 9 -0.6671 0.0277
-3 9 10 0.4872 0.1041
-3 9 11 -0.4318 -0.1822
-3 9 12 -0.3004 -0.3767
-3 9 13 0.1088 -0.1276
-3 10 -2 -0.7750 0.0818
-3 10 -1 -0.5916 -0.1592
-3 10 0 -0.3724 -0.0916
-3 10 1 -0.2760 0.2176
-3 10 2 -0.0128 0.0336
-3 10 3 0.4904 -0.0610
-3 10 4 1.2183 0.0631
-3 10 5 -0.1917 -0.1532
-3 10 6 -0.5422 -0.0721
-3 10 7 -0.6850 0.1767
-3 10 8 -0.2213 -0.0020
-3 10 9 -0.2785 -0.2229
-3 10 10 0.2545 -0.0812
-3 10 11 -0.3974 -0.0566
-3 11 -2 0.0233 -0.0360
-3 11 -1 0.3359 0.0156
-3 11 0 0.1659 0.0210
-3 11 1 -0.1126 0.1081
-3 11 2 0.2546 -0.0061
-3 11 3 0.2347 -0.0854
-3 11 4 0.1997 -0.0186
-3 11 5 -0.2397 -0.0434
-3 11 6 0.3049 0.0453
-3 11 7 -0.3120 0.0286
-3 11 8 -0.5358 -0.0757
-2 0 0 -19.6106 2.5293
-2 0 2 -53.2428 -1.0576
-2 0 4 6.5820 -0.6161
-2 0 6 23.8421 2.3597
-2 0 8 -15.0684 -2.5912
-2 0 10 -5.0800 1.8730
-2 0 12 2.0112 -0.6464
-2 0 14 1.1252 -0.6956
-2 0 16 -1.0384 1.2660
-2 0 18 0.6727 -1.3131
-2 0 20 0.6961 0.5774
-2 1 -1 10.9050 1.5462
-2 1 0 24.7988 0.2816
-2 1 1 -35.8807 -0.6850
-2 1 2 3.8435 -0.0691
-2 1 3 -16.4766 0.3121
-2 1 4 -21.0151 0.0560
-2 1 5 20.2254 -0.0551
-2 1 6 0.9364 -0.1585
-2 1 7 -1.8988 0.0670
-2 1 8 3.9188 -0.0098
-2 1 9 -10.4976 0.0509
-2 1 10 0.7816 -0.0073
-2 1 11 0.5354 0.0568
-2 1 12 -0.4695 0.0130
-2 1 13 2.3981 -0.0907
-2 1 14 0.0418 -0.0295
-2 1 15 -0.2626 0.0762
-2 1 16 0.1851 0.1141
-2 1 17 -0.0598 -0.1214
-2 1 18 0.2673 -0.1427
-2 1 19 0.2382 0.1103
-2 1 20 -0.4608 0.0437
-2 2 -1 10.6875 0.5413
-2 2 0 -14.0003 -0.7236
-2 2 1 17.6087 -0.7521
-2 2 2 -3.2986 0.2356
-2 2 3 -5.7133 0.0375
-2 2 4 9.3206 0.1869
-2 2 5 -8.9251 0.2637
-2 2 6 0.8043 -0.6215
-2 2 7 4.4014 -0.6079
-2 2 8 -7.7418 0.7404
-2 2 9 4.9077 0.5686
-2 2 10 -2.5917 -0.4499
-2 2 11 -0.4391 -0.2934
-2 2 12 2.0170 0.1434
-2 2 13 -0.8564 0.0100
-2 2 14 0.9696 0.1723
-2 2 15 0.7207 0.1866
-2 2 16 -0.2309 -0.3591
-2 2 17 0.6366 -0.2438
-2 2 18 0.1446 0.2279
-2 2 19 -0.0346 -0.2664
-2 2 20 0.0805 -0.0062
-2 3 -1 -7.6920 0.0727
-2 3 0 -0.5366 -0.1768
-2 3 1 -5.4265 0.0832
-2 3 2 8.7359 0.3786
-2 3 3 9.4392 -0.2320
-2 3 4 0.8009 -0.3742
-2 3 5 2.2198 0.1684
-2 3 6 -2.1138 0.2371
-2 3 7 -4.8065 -0.0695
-2 3 8 5.2182 -0.0029
-2 3 9 -3.5730 0.0345
-2 3 10 1.7388 -0.0641
-2 3 11 1.5007 0.1146
-2 3 12 -2.3029 0.1311
-2 3 13 0.8341 -0.0917
-2 3 14 -0.9916 -0.0903
-2 3 15 -0.1583 0.0516
-2 3 16 0.4987 0.0369
-2 3 17 -0.4622 -0.0481
-2 3 18 0.7319 -0.0215
-2 3 19 0.3925 -0.1602
-2 4 -1 -5.5502 -0.1497
-2 4 0 -8.7727 -0.0794
-2 4 1 4.9120 0.4303
-2 4 2 -1.2089 -0.1100
-2 4 3 5.3393 -0.1952
-2 4 4 3.5130 0.0355
-2 4 5 -4.6392 -0.1482
-2 4 6 -2.6262 0.0268
-2 4 7 -0.6409 0.2727
-2 4 8 -3.0073 -0.0937
-2 4 9 2.3775 -0.3185
-2 4 10 1.2941 0.0858
-2 4 11 -0.1494 0.1868
-2 4 12 1.7686 0.0149
-2 4 13 -1.8432 0.0455
-2 4 14 -0.1727 -0.0837
-2 4 15 -0.7119 -0.1898
-2 4 16 -0.9518 0.0915
-2 4 17 0.1047 0.3154
-2 4 18 -0.5227 -0.1163
-2 4 19 -0.0610 -0.4442
-2 5 -1 -6.8243 0.1029
-2 5 0 4.8437 0.0750
-2 5 1 -0.8470 0.1021
-2 5 2 4.6402 -0.3681
-2 5 3 5.7282 -0.0726
-2 5 4 -2.0634 0.4569
-2 5 5 -0.9622 0.0439
-2 5 6 -5.2511 -0.2633
-2 5 7 -3.7160 -0.0070
-2 5 8 -0.1426 -0.0609
-2 5 9 -0.8806 -0.0661
-2 5 10 2.2160 0.2362
-2 5 11 2.4641 0.0442
-2 5 12 0.1869 -0.3121
-2 5 13 0.7499 -0.0658
-2 5 14 -0.8178 0.1492
-2 5 15 -0.1141 -0.0246
-2 5 16 -0.5773 -0.0490
-2 5 17 -0.6447 -0.0352
-2 5 18 -0.3558 -0.1902
-2 6 -1 -1.0936 -0.1084
-2 6 0 -1.5954 0.0165
-2 6 1 3.4787 0.0310
-2 6 2 7.1280 -0.0264
-2 6 3 2.3722 0.0548
-2 6 4 3.6395 0.0925
-2 6 5 -2.3224 -0.0096
-2 6 6 -3.2978 0.0170
-2 6 7 -2.1775 -0.0396
-2 6 8 -3.2247 0.0016
-2 6 9 0.5007 0.1171
-2 6 10 1.6989 0.0423
-2 6 11 1.1809 -0.0784
-2 6 12 2.0025 -0.0469
-2 6 13 0.0140 -0.0096
-2 6 14 0.6680 0.0044
-2 6 15 -0.6123 0.0886
-2 6 16 0.1717 -0.0477
-2 6 17 0.1129 -0.0467
-2 7 -1 -4.0204 -0.1679
-2 7 0 -2.1279 -0.0272
-2 7 1 2.2883 -0.1070
-2 7 2 3.7259 0.1062
-2 7 3 5.4330 0.2507
-2 7 4 2.3222 -0.3206
-2 7 5 -0.4246 -0.2097
-2 7 6 -0.4343 0.1826
-2 7 7 -3.6265 0.0679
-2 7 8 -1.7121 -0.0185
-2 7 9 -0.0935 0.0868
-2 7 10 -0.3016 -0.1650
-2 7 11 1.3483 -0.1430
-2 7 12 0.0770 0.2082
-2 7 13 0.6589 0.1628
-2 7 14 0.3858 -0.1633
-2 7 15 0.0199 -0.0123
-2 7 16 0.1220 0.1039
-2 8 -1 -5.0572 0.0505
-2 8 0 -1.1811 0.2212
-2 8 1 -2.4858 -0.0715
-2 8 2 2.6734 -0.1376
-2 8 3 3.9134 0.0989
-2 8 4 1.7393 -0.0582
-2 8 5 3.3546 0.0187
-2 8 6 -1.1249 0.1968
-2 8 7 -1.2796 -0.0493
-2 8 8 -1.0768 -0.1273
-2 8 9 -1.4358 0.0431
-2 8 10 0.0261 0.0941
-2 8 11 -0.6133 -0.0786
-2 8 12 -0.0414 0.0296
-2 8 13 0.3435 0.0084
-2 8 14 -0.0658 0.0555
-2 8 15 0.1480 -0.1970
-2 9 -1 -0.5334 0.0769
-2 9 0 -4.3451 -0.0177
-2 9 1 -0.2892 -0.0323
-2 9 2 -0.8863 0.0264
-2 9 3 -0.1157 -0.1288
-2 9 4 3.0785 0.0402
-2 9 5 1.2425 0.1926
-2 9 6 0.5733 -0.0332
-2 9 7 -0.0774 -0.0830
-2 9 8 -1.3407 0.0377
-2 9 9 -0.0764 -0.0372
-2 9 10 -0.7556 0.0224
-2 9 11 0.0702 0.1209
-2 9 12 -0.0366 -0.0530
-2 9 13 0.3540 -0.0802
-2 10 -1 -0.7259 0.0645
-2 10 0 -0.4490 -0.1808
-2 10 1 -1.2296 -0.1212
-2 10 2 -0.3701 0.2057
-2 10 3 -0.0703 0.0191
-2 10 4 0.3505 -0.0510
-2 10 5 0.7949 0.0360
-2 10 6 0.0702 -0.1546
-2 10 7 -0.8657 -0.0926
-2 10 8 -0.2673 0.0938
-2 10 9 -0.2278 0.0089
-2 10 10 0.0134 -0.1657
-2 11 -1 -0.3728 0.0039
-2 11 0 0.2740 -0.0624
-2 11 1 0.0496 0.0056
-2 11 2 0.0684 0.0731
-2 11 3 -0.0602 -0.0090
-2 11 4 0.6222 -0.0734
-2 11 5 -0.1212 0.0135
-2 11 6 -0.4083 -0.0119
-2 11 7 -0.0566 0.0118
-2 11 8 -0.4265 -0.0824
-1 0 1 -14.5575 2.7501
-1 0 3 -88.7884 -1.3635
-1 0 5 -2.5742 -0.7673
-1 0 7 33.8388 2.1481
-1 0 9 -3.9187 -2.5473
-1 0 11 -10.3057 1.6482
-1 0 13 -0.9782 -0.4052
-1 0 15 1.7930 -0.5886
-1 0 17 -0.2439 1.1678
-1 0 19 -0.3746 -0.7403
-1 1 0 36.0225 0.9811
-1 1 1 30.9815 0.2602
-1 1 2 -57.6456 -0.5181
-1 1 3 5.7029 0.0786
-1 1 4 -41.5335 0.1647
-1 1 5 -21.8531 -0.0148
-1 1 6 28.4306 -0.1210
-1 1 7 -2.9011 -0.0345
-1 1 8 11.5312 -0.0597
-1 1 9 2.2907 -0.0247
-1 1 10 -9.2457 -0.0550
-1 1 11 1.1741 -0.0295
-1 1 12 -5.0332 0.0947
-1 1 13 -0.8693 0.0668
-1 1 14 2.3270 -0.0963
-1 1 15 -0.2255 -0.0625
-1 1 16 0.7266 0.1237
-1 1 17 0.3014 0.0956
-1 1 18 -0.1283 -0.0726
-1 1 19 0.0903 -0.0694
-1 1 20 -0.4539 -0.0857
-1 2 0 25.8984 0.4880
-1 2 1 -14.8711 -0.6212
-1 2 2 27.3707 -0.2480
-1 2 3 -27.7266 0.4001
-1 2 4 -13.1996 -0.0872
-1 2 5 7.4130 0.2557
-1 2 6 -12.1976 0.4320
-1 2 7 15.2730 -0.7088
-1 2 8 1.3050 -0.6017
-1 2 9 -3.4191 0.7069
-1 2 10 5.5260 0.3886
-1 2 11 -5.7479 -0.4902
-1 2 12 -0.9022 -0.2117
-1 2 13 -0.1108 0.1144
-1 2 14 -1.5394 -0.0617
-1 2 15 1.8654 0.1622
-1 2 16 0.1201 0.1340
-1 2 17 0.0992 -0.2569
-1 2 18 1.4743 -0.1174
-1 2 19 -0.4229 0.0913
-1 3 0 0.4771 -0.0970
-1 3 1 6.9729 -0.2148
-1 3 2 -12.1805 0.2316
-1 3 3 2.2054 0.3977
-1 3 4 -0.8835 -0.1575
-1 3 5 -5.8532 -0.3420
-1 3 6 8.2498 0.1394
-1 3 7 -3.2521 0.1618
-1 3 8 -0.2517 -0.0150
-1 3 9 5.5572 0.0873
-1 3 10 -4.1966 -0.0272
-1 3 11 2.3855 -0.1800
-1 3 12 -1.1952 0.0945
-1 3 13 -1.9558 0.2693
-1 3 14 0.8969 -0.0440
-1 3 15 -1.2716 -0.1558
-1 3 16 0.2691 0.1908
-1 3 17 0.8664 0.0970
-1 3 18 -0.7495 -0.0007
-1 3 19 0.6462 0.0750
-1 4 0 -6.9583 -0.2821
-1 4 1 -6.1678 -0.0362
-1 4 2 -0.3176 0.3635
-1 4 3 -6.1853 -0.0844
-1 4 4 1.7356 -0.2208
-1 4 5 0.0073 0.0184
-1 4 6 -5.1079 -0.1610
-1 4 7 1.7780 0.0136
-1 4 8 0.1886 0.3640
-1 4 9 -2.5460 -0.0698
-1 4 10 2.9484 -0.2766
-1 4 11 -0.8068 0.0685
-1 4 12 0.0229 0.1478
-1 4 13 0.7130 -0.0660
-1 4 14 -1.1346 0.0918
-1 4 15 0.2661 0.0170
-1 4 16 -0.7499 -0.1894
-1 4 17 -0.7360 0.0540
-1 4 18 0.4348 0.2231
-1 5 0 -3.0397 0.0992
-1 5 1 3.8381 0.1298
-1 5 2 -3.1687 0.1109
-1 5 3 3.4218 -0.4296
-1 5 4 1.8334 -0.0540
-1 5 5 -2.0056 0.4302
-1 5 6 0.9343 -0.0103
-1 5 7 -3.1675 -0.1622
-1 5 8 -1.1893 0.0320
-1 5 9 0.5108 -0.0480
-1 5 10 -1.3883 -0.0202
-1 5 11 1.6595 0.1880
-1 5 12 0.6913 0.0042
-1 5 13 0.3695 -0.2681
-1 5 14 0.2500 -0.0956
-1 5 15 -0.6094 0.0888
-1 5 16 -0.1731 0.0302
-1 5 17 -0.2580 -0.1378
-1 5 18 -0.6444 -0.1626
-1 6 0 0.3558 -0.1313
-1 6 1 -2.5111 -0.0805
-1 6 2 2.3729 0.0469
-1 6 3 4.7202 -0.0071
-1 6 4 0.9779 0.0035
-1 6 5 3.4712 -0.0167
-1 6 6 -0.6219 0.0342
-1 6 7 -1.8212 0.0228
-1 6 8 -1.3144 -0.0680
-1 6 9 -2.0982 -0.0257
-1 6 10 0.3989 0.0746
-1 6 11 0.2352 0.0453
-1 6 12 0.9534 -0.0892
-1 6 13 0.9872 -0.0086
-1 6 14 0.2167 -0.0226
-1 6 15 0.1994 0.0912
-1 6 16 -0.4678 0.0772
-1 6 17 -0.0990 0.0941
-1 7 0 -4.4095 -0.1291
-1 7 1 -2.8627 0.0370
-1 7 2 1.3822 -0.1527
-1 7 3 2.1572 0.1670
-1 7 4 5.1087 0.2746
-1 7 5 2.4438 -0.2621
-1 7 6 -0.2617 -0.2318
-1 7 7 0.0980 0.1577
-1 7 8 -2.2929 0.0373
-1 7 9 -1.8250 -0.0170
-1 7 10 -0.2324 0.0566
-1 7 11 -0.6927 -0.1518
-1 7 12 0.8394 -0.1850
-1 7 13 0.0271 0.1958
-1 7 14 0.8487 0.1797
-1 7 15 -0.0032 -0.0248
-1 7 16 0.0636 0.0963
-1 8 0 -4.4221 0.0214
-1 8 1 -1.1724 0.2173
-1 8 2 -2.9337 -0.0004
-1 8 3 2.2581 -0.1059
-1 8 4 3.7000 0.0350
-1 8 5 1.7598 -0.0559
-1 8 6 3.0211 0.0422
-1 8 7 -0.8282 0.1423
-1 8 8 -0.9442 -0.0529
-1 8 9 0.2446 -0.0934
-1 8 10 -1.6304 0.0431
-1 8 11 0.2972 0.0117
-1 8 12 -0.2023 0.1576
-1 8 13 0.3400 0.1230
-1 8 14 0.5800 0.0436
-1 8 15 0.3067 0.0897
-1 9 0 -0.2517 0.0456
-1 9 1 -4.7086 -0.0064
-1 9 2 0.0258 0.0008
-1 9 3 -0.6120 -0.0254
-1 9 4 -0.4675 -0.1784
-1 9 5 2.5918 0.0056
-1 9 6 0.7621 0.1699
-1 9 7 0.0548 -0.0489
-1 9 8 0.8179 -0.1385
-1 9 9 -1.1780 0.0294
-1 9 10 0.4245 -0.0059
-1 9 11 0.0162 0.0852
-1 9 12 -0.1910 0.2158
-1 9 13 0.7995 0.1642
-1 10 0 -1.0961 0.0936
-1 10 1 -0.0827 -0.2578
-1 10 2 -1.2177 -0.0718
-1 10 3 -0.4549 0.2324
-1 10 4 0.2745 -0.0064
-1 10 5 0.3698 -0.0239
-1 10 6 0.3455 0.1371
-1 10 7 0.4209 -0.1916
-1 10 8 -0.9777 -0.0590
-1 10 9 0.0741 0.2162
-1 10 10 0.3821 0.0823
-1 10 11 -0.2215 -0.1011
-1 11 0 -0.2667 -0.0386
-1 11 1 -0.3863 -0.0278
-1 11 2 -0.3919 0.0194
-1 11 3 0.2080 0.0851
-1 11 4 -0.2590 -0.0091
-1 11 5 1.0091 -0.0443
-1 11 6 -0.0589 0.0098
-1 11 7 0.0154 0.1378
0 0 2 13.8174 2.9866
0 0 4 -87.8546 -0.9137
0 0 6 -17.4102 -0.8341
0 0 8 24.6622 2.2918
0 0 10 7.6471 -2.3267
0 0 12 -7.3364 1.4494
0 0 14 -1.9951 -0.2385
0 0 16 1.3439 -0.6547
0 0 18 0.9682 1.2255
0 1 1 63.7122 1.5715
0 1 2 33.7294 0.4204
0 1 3 -44.0692 -0.5328
0 1 4 7.2249 -0.1959
0 1 5 -48.3423 0.3354
0 1 6 -11.4908 0.1422
0 1 7 15.0982 -0.1043
0 1 8 -4.7053 -0.0055
0 1 9 16.8296 0.0807
0 1 10 2.0189 0.0177
0 1 11 -2.5942 -0.1348
0 1 12 1.6253 -0.0063
0 1 13 -5.5880 0.0505
0 1 14 0.2149 -0.0319
0 1 15 1.0088 -0.1109
0 1 16 -0.6706 -0.0775
0 1 17 1.2730 -0.0141
0 1 18 0.3758 -0.0571
0 1 19 0.3808 0.1996
0 2 0 49.9050 0.3911
0 2 1 26.8205 0.5559
0 2 2 4.3158 -0.4670
0 2 3 26.3635 -0.4364
0 2 4 -30.4506 0.2889
0 2 5 -8.7564 -0.0564
0 2 6 -1.8473 0.2287
0 2 7 -10.1036 0.4578
0 2 8 14.9591 -0.5614
0 2 9 -0.7767 -0.4606
0 2 10 3.0590 0.5514
0 2 11 4.0652 0.3703
0 2 12 -4.7280 -0.4147
0 2 13 0.9095 -0.1360
0 2 14 -1.0023 0.0476
0 2 15 -1.1004 -0.0937
0 2 16 1.5038 0.1087
0 2 17 -0.3056 0.2315
0 2 18 0.5941 -0.2584
0 2 19 0.7164 -0.0263
0 3 1 12.8480 -0.0339
0 3 2 8.9865 -0.2888
0 3 3 -6.8613 0.2796
0 3 4 -1.4739 0.3384
0 3 5 -9.4172 -0.2364
0 3 6 -6.3775 -0.2008
0 3 7 5.6768 0.1854
0 3 8 -4.5753 0.1563
0 3 9 2.8946 0.0614
0 3 10 3.1373 0.0764
0 3 11 -1.7267 -0.0696
0 3 12 2.0267 -0.0964
0 3 13 -1.7290 0.1133
0 3 14 0.0559 0.1904
0 3 15 0.5193 -0.0215
0 3 16 -1.0578 -0.1525
0 3 17 0.9481 -0.0229
0 3 18 0.6273 0.0156
0 3 19 -0.4877 0.0870
0 4 0 14.1026 0.0159
0 4 1 -3.6319 -0.3227
0 4 2 4.9902 0.0168
0 4 3 -1.3594 0.3235
0 4 4 -6.2935 -0.1554
0 4 5 -0.8283 -0.0571
0 4 6 -2.7686 0.0150
0 4 7 -4.8213 -0.2275
0 4 8 1.8711 0.0791
0 4 9 -0.4982 0.3461
0 4 10 -0.0903 -0.1005
0 4 11 1.7590 -0.3510
0 4 12 -1.2538 0.0437
0 4 13 0.2313 0.1712
0 4 14 -0.0957 -0.0565
0 4 15 -0.5335 -0.0094
0 4 16 0.7496 -0.0010
0 4 17 -0.4670 -0.2317
0 4 18 -0.1047 -0.1582
0 5 1 2.2169 0.0146
0 5 2 2.6485 0.2147
0 5 3 -0.4237 0.1294
0 5 4 2.2085 -0.4854
0 5 5 0.1969 -0.0962
0 5 6 -2.0551 0.4597
0 5 7 0.1286 0.0091
0 5 8 -2.0677 -0.2255
0 5 9 0.3644 -0.0174
0 5 10 0.5040 -0.0710
0 5 11 -0.2056 -0.0602
0 5 12 0.2277 0.1781
0 5 13 0.4169 0.0001
0 5 14 -0.1684 -0.2179
0 5 15 0.1206 -0.1177
0 5 16 -0.1732 0.2543
0 5 17 -0.0925 0.0556
0 6 0 -8.0946 0.0639
0 6 1 1.3877 -0.0769
0 6 2 -2.6280 -0.0248
0 6 3 0.6313 -0.0190
0 6 4 3.4410 0.0526
0 6 5 -0.4609 0.0546
0 6 6 1.3262 -0.0205
0 6 7 0.4906 0.0359
0 6 8 -1.0517 0.0750
0 6 9 -1.2676 -0.0952
0 6 10 -0.8066 -0.0676
0 6 11 0.0895 0.1075
0 6 12 0.2446 0.0663
0 6 13 0.1906 -0.0995
0 6 14 0.4099 0.0171
0 6 15 0.6570 0.0809
0 6 16 -0.5767 0.0950
0 7 1 -4.2167 -0.0854
0 7 2 -2.7901 0.0189
0 7 3 2.0865 -0.1435
0 7 4 -0.1024 0.1700
0 7 5 4.1317 0.2899
0 7 6 1.7845 -0.2258
0 7 7 -0.5015 -0.1914
0 7 8 0.2646 0.1256
0 7 9 -1.1653 0.0597
0 7 10 -1.2933 -0.0105
0 7 11 -0.8750 0.0528
0 7 12 -0.4695 -0.0870
0 7 13 0.1769 -0.1189
0 7 14 0.4311 0.0425
0 7 15 0.0203 0.1795
0 7 16 0.2254 0.0871
0 8 0 -2.1517 -0.2307
0 8 1 -3.7574 0.0314
0 8 2 -0.2531 0.2226
0 8 3 -3.5783 -0.0408
0 8 4 3.0512 -0.0912
0 8 5 1.7358 0.0193
0 8 6 1.3629 -0.0925
0 8 7 1.9895 0.0180
0 8 8 -0.9229 0.0966
0 8 9 -0.4120 -0.0492
0 8 10 0.3028 -0.0927
0 8 11 -1.3607 0.0487
0 8 12 -0.2237 -0.0289
0 8 13 -0.1029 0.1833
0 8 14 0.4134 0.0372
0 9 1 0.5585 0.0512
0 9 2 -4.0650 0.0059
0 9 3 0.6328 0.1039
0 9 4 -0.7384 -0.0625
0 9 5 0.0647 -0.1868
0 9 6 1.9212 0.0387
0 9 7 -0.0811 0.1516
0 9 8 -0.0275 -0.0333
0 9 9 0.9516 -0.0130
0 9 10 -1.1099 0.0175
0 9 11 0.1600 -0.0891
0 9 12 0.0540 0.1227
0 10 0 0.7323 0.2072
0 10 1 -0.9671 0.1258
0 10 2 0.5143 -0.1927
0 10 3 -0.8845 -0.1070
0 10 4 -0.3684 0.1906
0 10 5 0.7036 -0.0333
0 10 6 0.5839 0.0540
0 10 7 0.2995 0.1342
0 10 8 0.9360 -0.1406
0 10 9 -0.3654 -0.0496
0 10 10 0.0858 0.3839
0 11 1 0.0286 -0.0459
0 11 2 -0.6083 -0.0146
0 11 3 -0.2715 0.0358
0 11 4 -0.1737 0.0396
0 11 5 -0.0152 -0.0538
0 11 6 0.7824 -0.0332
0 11 7 0.3665 0.0082
1 0 1 86.4812 -0.4035
1 0 3 39.2746 2.3327
1 0 5 -45.7455 -0.3888
1 0 7 -20.9000 -1.1865
1 0 9 10.1640 2.1439
1 0 11 7.5931 -1.9095
1 0 13 -2.6470 1.2156
1 0 15 -1.3890 -0.1215
1 0 17 0.3330 -0.8081
1 0 19 0.9098 0.7428
1 1 1 -3.2926 -0.3539
1 1 2 70.2072 0.8630
1 1 3 28.0833 -0.1321
1 1 4 -11.6557 -0.4073
1 1 5 6.0634 -0.1039
1 1 6 -32.2707 -0.0050
1 1 7 -1.5203 -0.1595
1 1 8 -0.2178 -0.0726
1 1 9 -3.7618 -0.1225
1 1 10 11.0626 0.0239
1 1 11 0.8209 -0.0426
1 1 12 0.8060 -0.0143
1 1 13 1.2226 -0.0879
1 1 14 -2.9071 0.1517
1 1 15 0.5543 -0.0073
1 1 16 -0.0504 -0.0575
1 1 17 -0.4055 0.0172
1 1 18 0.7757 -0.1121
1 1 19 0.0174 -0.1555
1 2 1 35.0871 0.6131
1 2 2 17.6647 0.9892
1 2 3 19.2411 -0.7674
1 2 4 13.3845 -0.4586
1 2 5 -16.9064 0.0850
1 2 6 -1.2396 -0.0352
1 2 7 -8.8136 0.2338
1 2 8 -6.3272 0.2150
1 2 9 6.1288 -0.5393
1 2 10 -1.0131 -0.4707
1 2 11 4.2905 0.5439
1 2 12 1.7344 0.3959
1 2 13 -2.1459 -0.2824
1 2 14 1.9100 -0.2598
1 2 15 -0.7733 0.1799
1 2 16 0.0344 0.0621
1 2 17 0.6467 0.0416
1 2 18 0.1004 0.3755
1 3 1 3.8689 0.0799
1 3 2 16.3842 0.0047
1 3 3 4.2598 -0.2030
1 3 4 1.5350 0.1146
1 3 5 -0.5459 0.4609
1 3 6 -9.6635 -0.1463
1 3 7 -3.6970 -0.2611
1 3 8 -1.7718 0.1367
1 3 9 -3.0326 0.1627
1 3 10 3.3976 -0.0389
1 3 11 0.3345 0.0458
1 3 12 -0.2894 0.0117
1 3 13 1.4498 0.0102
1 3 14 -0.9880 0.0680
1 3 15 1.1745 0.0335
1 3 16 -0.3123 0.0095
1 3 17 -0.0448 0.0704
1 3 18 0.5371 -0.2553
1 4 1 8.7034 0.0369
1 4 2 1.9299 -0.4359
1 4 3 9.1905 -0.0287
1 4 4 1.3150 0.2791
1 4 5 -2.7750 -0.1545
1 4 6 0.2785 0.0235
1 4 7 -4.9547 -0.0268
1 4 8 -3.0841 -0.2518
1 4 9 0.1960 0.0460
1 4 10 -0.3033 0.2756
1 4 11 0.9461 -0.1505
1 4 12 0.3662 -0.2787
1 4 13 -0.3454 0.0811
1 4 14 0.7927 0.0522
1 4 15 -0.7601 -0.0207
1 4 16 0.0105 0.0483
1 4 17 0.5610 -0.0235
1 4 18 -0.0041 -0.1639
1 5 1 1.1279 0.1632
1 5 2 1.1637 -0.0055
1 5 3 2.4522 0.1501
1 5 4 2.4794 0.1254
1 5 5 1.1082 -0.3943
1 5 6 -0.0940 -0.0531
1 5 7 -1.1290 0.3485
1 5 8 -1.8726 0.0612
1 5 9 -1.4179 -0.1734
1 5 10 0.2171 -0.0526
1 5 11 0.9699 -0.0698
1 5 12 0.7015 0.0300
1 5 13 -0.4444 0.1431
1 5 14 1.0962 0.0344
1 5 15 -0.1363 -0.1895
1 5 16 0.3069 -0.1189
1 5 17 0.5012 0.3062
1 6 1 -7.3272 0.0210
1 6 2 1.9811 -0.0751
1 6 3 -0.9202 0.0053
1 6 4 -0.9097 -0.0323
1 6 5 3.6202 0.0411
1 6 6 -0.9007 0.0109
1 6 7 -0.5668 0.0238
1 6 8 0.6831 -0.0111
1 6 9 -1.1026 0.0444
1 6 10 -0.6445 -0.0654
1 6 11 -0.1584 -0.0648
1 6 12 -0.5638 0.1439
1 6 13 1.3327 0.1511
1 6 14 -0.5528 -0.0951
1 6 15 0.3640 -0.0074
1 6 16 0.9639 0.2103
1 7 1 1.9263 -0.0628
1 7 2 -3.4411 -0.0569
1 7 3 -1.7151 0.0106
1 7 4 2.8917 -0.2201
1 7 5 -1.6698 0.1513
1 7 6 2.3322 0.2535
1 7 7 0.9995 -0.2881
1 7 8 -0.7122 -0.1710
1 7 9 0.5022 0.0848
1 7 10 -0.5443 0.0282
1 7 11 -0.9934 0.0321
1 7 12 -0.5432 0.1092
1 7 13 -0.3978 -0.1213
1 7 14 -0.1926 -0.0238
1 7 15 0.5643 -0.0373
1 8 1 -2.4167 -0.2008
1 8 2 -2.3040 0.0449
1 8 3 0.1969 0.2108
1 8 4 -3.3680 -0.0425
1 8 5 2.6798 -0.1018
1 8 6 -0.3446 0.0494
1 8 7 0.7142 -0.0645
1 8 8 1.4491 0.0702
1 8 9 -0.8201 0.1394
1 8 10 0.0227 0.0124
1 8 11 -0.2053 -0.0510
1 8 12 -0.5317 0.1487
1 8 13 -0.6069 0.1256
1 8 14 0.0114 -0.0256
1 9 1 0.7041 -0.0203
1 9 2 0.8705 0.0655
1 9 3 -2.6677 -0.0419
1 9 4 0.6908 0.0483
1 9 5 -1.2277 0.0211
1 9 6 0.3662 -0.1799
1 9 7 1.2415 0.0394
1 9 8 0.0539 0.1316
1 9 9 0.4668 0.0648
1 9 10 0.1235 0.0352
1 9 11 -0.6584 0.0445
1 9 12 0.1041 -0.0898
1 10 1 0.4598 0.2035
1 10 2 -0.2141 0.0799
1 10 3 0.4408 -0.2248
1 10 4 -1.0566 -0.0893
1 10 5 -0.4598 0.1364
1 10 6 0.4326 0.0040
1 10 7 0.5067 0.0821
1 10 8 0.2077 -0.0423
1 10 9 0.7970 -0.1242
1 10 10 -0.1386 -0.0958
1 11 1 0.5281 -0.0107
1 11 2 0.0487 -0.0573
1 11 3 -0.4756 -0.0262
1 11 4 -0.1884 0.0062
1 11 5 -0.3754 0.0382
1 11 6 0.2039 0.0205
1 11 7 0.2794 0.0267
2 0 2 52.7991 -2.9510
2 0 4 31.4723 2.4386
2 0 6 -6.9791 -0.4381
2 0 8 -11.5600 -0.9326
2 0 10 2.5171 1.6129
2 0 12 3.3764 -1.4855
2 0 14 -0.5849 0.8545
2 0 16 -1.1175 -0.0190
2 0 18 -0.4546 -0.5568
2 1 2 -1.9593 -0.4707
2 1 3 38.4197 0.1129
2 1 4 11.1382 -0.3770
2 1 5 6.7216 -0.0110
2 1 6 2.9399 -0.0152
2 1 7 -12.8715 0.0253
2 1 8 -0.6465 -0.0424
2 1 9 -3.2729 -0.0889
2 1 10 -2.3611 -0.0084
2 1 11 4.1568 -0.0220
2 1 12 -0.4768 -0.0041
2 1 13 1.2634 -0.1308
2 1 14 0.2535 -0.0557
2 1 15 -0.9591 0.1123
2 1 16 0.2959 0.0722
2 1 17 -0.4801 -0.1655
2 1 18 0.2821 0.0984
2 2 2 7.0848 0.5205
2 2 3 9.7364 0.6608
2 2 4 14.0581 -0.7069
2 2 5 3.8705 0.0078
2 2 6 -4.7861 0.2446
2 2 7 0.0144 -0.1446
2 2 8 -7.1141 0.3103
2 2 9 -3.6904 0.4569
2 2 10 1.0386 -0.5124
2 2 11 -1.3201 -0.4274
2 2 12 2.6024 0.5156
2 2 13 0.4286 0.3626
2 2 14 -0.2142 -0.3455
2 2 15 0.5010 -0.2654
2 2 16 -0.4800 0.1359
2 2 17 0.1430 0.0165
2 2 18 0.4095 0.1187
2 3 2 7.9451 0.0772
2 3 3 6.8764 -0.1487
2 3 4 2.5387 -0.0855
2 3 5 4.4010 0.1840
2 3 6 0.3834 0.3560
2 3 7 -4.4408 -0.0590
2 3 8 -2.8801 -0.1840
2 3 9 -3.4989 0.0993
2 3 10 -1.1193 0.0942
2 3 11 1.6760 0.0194
2 3 12 -0.2728 0.1023
2 3 13 0.4592 -0.0372
2 3 14 0.5827 -0.0772
2 3 15 -0.5684 -0.0537
2 3 16 0.2965 -0.0101
2 3 17 -0.2702 0.0125
2 4 2 -1.3233 -0.0106
2 4 3 4.8878 -0.4979
2 4 4 4.6223 0.0469
2 4 5 1.7548 0.2287
2 4 6 1.3745 -0.0605
2 4 7 -0.4504 -0.0802
2 4 8 -3.9879 -0.0589
2 4 9 -1.8978 -0.1481
2 4 10 -0.2881 0.0323
2 4 11 0.7613 0.2173
2 4 12 -0.2220 -0.0214
2 4 13 0.3337 -0.1480
2 4 14 0.5596 -0.0591
2 4 15 0.7159 0.0164
2 4 16 -0.8037 -0.1145
2 4 17 0.2943 0.0170
2 5 2 3.1521 0.1476
2 5 3 -2.8609 0.0503
2 5 4 2.3679 0.1744
2 5 5 3.6830 0.1751
2 5 6 -0.2598 -0.4075
2 5 7 1.3251 -0.0595
2 5 8 -1.1159 0.2924
2 5 9 -1.2502 0.0427
2 5 10 0.2403 -0.1028
2 5 11 -1.1584 -0.0245
2 5 12 1.2072 -0.0775
2 5 13 0.4603 0.1334
2 5 14 -0.0344 0.1235
2 5 15 0.5114 -0.1097
2 5 16 0.1594 -0.1010
2 6 2 -6.1532 0.0456
2 6 3 2.4335 -0.0454
2 6 4 -0.0258 -0.0293
2 6 5 -1.6865 -0.0312
2 6 6 4.5175 0.0150
2 6 7 -1.4815 -0.0531
2 6 8 0.2156 -0.0322
2 6 9 0.9227 0.0719
2 6 10 -1.2835 -0.0094
2 6 11 0.6203 -0.1072
2 6 12 -0.5079 -0.0662
2 6 13 -0.7412 0.0830
2 6 14 1.0340 0.0556
2 6 15 -0.4104 -0.0239
2 7 2 3.1575 -0.0463
2 7 3 -3.3829 -0.0636
2 7 4 -1.2205 0.0465
2 7 5 2.6165 -0.2028
2 7 6 -2.6800 0.1908
2 7 7 1.5649 0.2018
2 7 8 0.5270 -0.1792
2 7 9 -0.9214 -0.1480
2 7 10 1.0520 0.1210
2 7 11 -0.5592 0.0017
2 7 12 -0.8647 0.0673
2 7 13 0.0548 0.0430
2 7 14 -0.2824 -0.1311
2 8 2 -2.4424 -0.1891
2 8 3 -0.3369 0.0518
2 8 4 0.0568 0.1538
2 8 5 -2.7544 -0.0092
2 8 6 1.2075 -0.0685
2 8 7 -0.6890 0.0389
2 8 8 0.2425 -0.0526
2 8 9 1.3981 0.1030
2 8 10 -0.9927 0.0988
2 8 11 -0.0002 -0.0237
2 8 12 -0.1720 -0.0261
2 8 13 0.0085 0.2144
2 9 2 1.2725 -0.0702
2 9 3 0.5355 0.0619
2 9 4 -1.3447 -0.0234
2 9 5 -0.1319 0.0042
2 9 6 -1.5967 0.0097
2 9 7 -0.1256 -0.1529
2 9 8 0.7424 -0.0285
2 9 9 -0.0982 0.0680
2 9 10 0.3855 0.0033
2 9 11 -0.8256 -0.1980
2 10 2 0.0522 0.2032
2 10 3 0.1169 0.1120
2 10 4 0.2656 -0.2335
2 10 5 -1.2590 -0.0509
2 10 6 -0.4653 0.2427
2 10 7 -0.3262 0.0842
2 10 8 -0.0073 0.0746
2 10 9 0.0498 -0.0635
2 11 2 0.6316 0.0235
2 11 3 0.3287 -0.0828
2 11 4 -0.7080 -0.0158
2 11 5 -0.0439 0.0593
2 11 6 -0.1019 0.0894
3 0 3 6.0168 -3.4671
3 0 5 8.8802 1.8356
3 0 7 0.1946 -0.5067
3 0 9 -4.2603 -0.8485
3 0 11 -0.8769 1.5185
3 0 13 1.2232 -1.1069
3 0 15 -0.1866 0.5952
3 0 17 -0.3583 -0.1149
3 1 3 0.4288 -0.7666
3 1 4 5.4477 0.3672
3 1 5 0.9139 0.0137
3 1 6 4.8646 -0.3809
3 1 7 1.4764 -0.3870
3 1 8 -3.6543 0.2039
3 1 9 -0.8394 0.2255
3 1 10 -1.9126 -0.1211
3 1 11 -0.8175 -0.0859
3 1 12 1.1799 0.1242
3 1 13 0.1087 0.1228
3 1 14 0.5714 0.0144
3 1 15 -0.0947 0.0497
3 1 16 -0.4221 -0.1350
3 1 17 0.1108 -0.0182
3 2 3 -5.8819 0.5643
3 2 4 4.5857 0.5545
3 2 5 4.3336 -0.4422
3 2 6 3.2677 -0.2412
3 2 7 0.0451 0.1488
3 2 8 -0.6542 -0.1135
3 2 9 -2.0918 0.2865
3 2 10 -1.1984 0.3921
3 2 11 0.3444 -0.4278
3 2 12 -0.3214 -0.3074
3 2 13 1.1535 0.3596
3 2 14 0.3872 0.3380
3 2 15 0.0161 -0.2282
3 2 16 -0.0891 -0.0248
3 2 17 -0.4042 -0.1724
3 3 3 6.0270 -0.0889
3 3 4 -1.9117 -0.0364
3 3 5 4.1402 -0.1094
3 3 6 3.1231 0.2559
3 3 7 0.0796 0.1698
3 3 8 -0.4475 -0.1281
3 3 9 -2.1719 -0.0648
3 3 10 -0.6446 0.1196
3 3 11 -0.6398 -0.0491
3 3 12 -0.0238 0.0630
3 3 13 0.5907 0.0854
3 3 14 0.7504 -0.1286
3 3 15 0.1642 -0.0816
3 3 16 -0.2373 -0.1193
3 3 17 -0.2010 -0.0379
3 4 3 -5.5388 0.0965
3 4 4 5.5311 -0.3725
3 4 5 1.1354 0.1510
3 4 6 1.2116 0.1937
3 4 7 3.2061 -0.1189
3 4 8 -1.5139 -0.0199
3 4 9 0.1035 -0.0324
3 4 10 -1.2735 -0.1957
3 4 11 -0.4872 0.0389
3 4 12 0.8180 0.1214
3 4 13 -0.2814 0.0197
3 4 14 0.6009 -0.1370
3 4 15 0.4037 -0.1856
3 4 16 -0.0043 0.0720
3 5 3 3.2743 0.1080
3 5 4 -3.8750 -0.0070
3 5 5 2.9536 0.2358
3 5 6 3.3022 0.0922
3 5 7 -0.7677 -0.3926
3 5 8 3.3218 -0.0924
3 5 9 -0.7717 0.3290
3 5 10 0.5151 0.0283
3 5 11 0.9266 -0.1614
3 5 12 -1.4853 0.0316
3 5 13 0.8217 -0.0603
3 5 14 0.5209 0.0177
3 5 15 -0.1128 0.1648
3 5 16 -0.0601 -0.2186
3 6 3 -5.7906 -0.0576
3 6 4 2.8046 -0.0120
3 6 5 -1.4404 -0.0290
3 6 6 -0.9503 -0.0650
3 6 7 3.9366 -0.0600
3 6 8 -1.4145 0.0259
3 6 9 1.5928 0.0530
3 6 10 0.9455 0.1231
3 6 11 -1.2075 0.0385
3 6 12 0.7291 -0.0666
3 6 13 -0.4758 0.0039
3 6 14 -0.3910 0.1921
3 6 15 0.2936 -0.1100
3 7 3 4.2626 -0.0197
3 7 4 -4.2544 -0.0456
3 7 5 -0.5662 -0.0166
3 7 6 1.8172 -0.1366
3 7 7 -1.9471 0.2013
3 7 8 1.9678 0.1682
3 7 9 0.3706 -0.0772
3 7 10 -0.6597 -0.0795
3 7 11 1.1523 0.0321
3 7 12 -0.8583 -0.0477
3 7 13 -0.5941 0.1374
3 7 14 -0.0388 -0.0516
3 8 3 -2.4020 -0.2021
3 8 4 0.4412 0.0052
3 8 5 -0.0911 0.1532
3 8 6 -2.2650 -0.0140
3 8 7 0.9519 -0.0124
3 8 8 -0.3283 0.0086
3 8 9 0.1888 -0.0526
3 8 10 1.0343 -0.0276
3 8 11 -0.8891 0.0184
3 8 12 -0.3243 -0.1887
3 9 3 0.9045 0.0209
3 9 4 0.1580 0.0492
3 9 5 -1.4557 -0.0260
3 9 6 -0.3138 0.1277
3 9 7 -1.8049 -0.0529
3 9 8 -0.0479 -0.1195
3 9 9 0.0952 -0.1282
3 9 10 -0.3223 0.1514
3 9 11 -0.2886 -0.1075
3 10 3 -0.1912 0.2041
3 10 4 -0.5700 0.1486
3 10 5 0.5513 -0.1332
3 10 6 -1.2994 -0.1896
3 10 7 0.0599 0.3110
3 10 8 -0.6168 -0.0568
3 11 3 0.1716 -0.0169
3 11 4 0.5439 0.0468
3 11 5 -1.0274 -0.1323
4 0 4 -3.4877 -1.6955
4 0 6 1.3404 1.3455
4 0 8 -1.0579 -0.1593
4 0 10 -2.2028 -1.0136
4 0 12 -0.4478 1.2451
4 0 14 0.7395 -0.8689
4 0 16 -0.0953 0.1461
4 1 4 -0.2920 -0.3496
4 1 5 0.8789 0.5266
4 1 6 1.2809 0.0327
4 1 7 0.3482 -0.3689
4 1 8 1.5924 -0.1256
4 1 9 -1.0966 0.0261
4 1 10 0.7042 0.0237
4 1 11 -1.0166 -0.0908
4 1 12 -0.0111 -0.1394
4 1 13 0.9419 -0.0348
4 1 14 0.6863 0.0261
4 1 15 0.3073 0.3050
4 1 16 0.0727 -0.0859
4 2 4 -1.3123 0.6379
4 2 5 1.5456 0.8425
4 2 6 1.0480 -0.4194
4 2 7 2.9917 -0.2507
4 2 8 -0.5765 0.0007
4 2 9 0.0588 0.0609
4 2 10 -0.3239 0.2835
4 2 11 -0.9612 0.1289
4 2 12 0.4865 -0.4738
4 2 13 0.4007 -0.2101
4 2 14 0.4727 0.2834
4 2 15 0.2994 0.0288
4 2 16 0.0168 -0.0616
4 3 4 1.0339 0.1277
4 3 5 -1.9150 0.0153
4 3 6 4.0042 -0.1404
4 3 7 0.3767 0.0554
4 3 8 0.7251 0.2768
4 3 9 -0.0562 -0.0463
4 3 10 -1.8129 -0.1086
4 3 11 0.3392 -0.0024
4 3 12 -0.9877 -0.0146
4 3 13 0.0638 -0.0421
4 3 14 0.3079 0.0109
4 3 15 0.1197 -0.1330
4 3 16 0.2781 -0.2477
4 4 4 -3.0540 0.0848
4 4 5 5.0094 -0.3135
4 4 6 -0.8454 -0.0154
4 4 7 2.2184 0.1396
4 4 8 1.8450 -0.1145
4 4 9 -0.6441 0.0259
4 4 10 1.4563 -0.0605
4 4 11 -1.6173 -0.2004
4 4 12 -0.5588 -0.0510
4 4 13 0.3000 0.1227
4 4 14 0.3966 -0.1340
4 4 15 0.3934 -0.1171
4 5 4 1.6501 0.0551
4 5 5 -3.5560 -0.0582
4 5 6 2.9687 0.2017
4 5 7 0.6456 0.0061
4 5 8 0.0712 -0.3026
4 5 9 2.7977 0.0261
4 5 10 -0.9768 0.2421
4 5 11 -0.0807 -0.0115
4 5 12 -0.0140 -0.0005
4 5 13 -0.7563 0.0694
4 5 14 0.8037 0.0755
4 6 4 -4.8573 -0.0448
4 6 5 2.3272 -0.0639
4 6 6 -2.3378 0.0019
4 6 7 0.3583 -0.0110
4 6 8 1.9562 -0.0281
4 6 9 -0.6981 -0.0395
4 6 10 1.4949 0.0821
4 6 11 -0.1296 -0.0160
4 6 12 -1.3107 0.0099
4 6 13 0.5227 0.1237
4 6 14 0.1555 0.1229
4 7 4 3.1656 -0.0408
4 7 5 -3.6850 0.0385
4 7 6 0.3632 -0.0205
4 7 7 0.7485 -0.1113
4 7 8 -0.7854 0.1602
4 7 9 2.0262 0.1730
4 7 10 0.0753 -0.1471
4 7 11 -0.2548 -0.1029
4 7 12 0.5928 -0.1825
4 7 13 -0.7635 -0.1678
4 8 4 -2.2972 -0.1674
4 8 5 -0.1301 -0.0127
4 8 6 -0.4216 0.1988
4 8 7 -1.6178 -0.0062
4 8 8 0.8220 -0.0639
4 8 9 -0.4385 0.0367
4 8 10 0.0001 0.0978
4 8 11 0.6679 -0.0299
4 9 4 0.2194 0.0389
4 9 5 -0.1282 -0.0005
4 9 6 -1.5810 -0.0058
4 9 7 0.0002 0.1173
4 9 8 -1.1130 -0.1472
4 9 9 -0.0231 -0.1998
4 9 10 -0.1939 -0.1497
4 10 4 -0.1660 0.2278
4 10 5 -1.0179 0.0856
4 10 6 0.3068 -0.1671
4 10 7 -0.9189 -0.1742
4 11 4 -0.1280 0.0023
5 0 5 4.6162 -2.0393
5 0 7 2.1050 1.5326
5 0 9 0.1882 -0.0332
5 0 11 -1.4426 -0.4558
5 0 13 1.0705 0.7962
5 0 15 0.8131 -0.5079
5 1 5 -0.9223 -0.4305
5 1 6 3.8166 0.3320
5 1 7 0.9855 -0.1932
5 1 8 -0.2015 -0.0211
5 1 9 1.0080 0.0277
5 1 10 -1.5615 0.1621
5 1 11 -0.2671 -0.0463
5 1 12 -0.1777 0.1285
5 1 13 -0.2957 0.0725
5 1 14 0.9281 -0.0950
5 1 15 0.0918 -0.0951
5 2 5 3.0746 0.4288
5 2 6 0.8823 0.4345
5 2 7 0.5935 -0.3401
5 2 8 1.9430 0.0544
5 2 9 -2.0265 0.0852
5 2 10 -0.1254 -0.1162
5 2 11 -0.9660 0.2967
5 2 12 -1.5418 0.2459
5 2 13 0.5657 -0.2937
5 2 14 -0.4229 -0.0082
5 2 15 0.3302 0.2752
5 3 5 -0.8649 0.0695
5 3 6 0.1061 -0.1328
5 3 7 3.1628 -0.1104
5 3 8 -0.9014 0.0715
5 3 9 1.5813 0.1558
5 3 10 -0.7485 -0.0787
5 3 11 -1.8067 -0.1209
5 3 12 0.1094 -0.0270
5 3 13 -0.8360 0.0654
5 3 14 0.7126 0.1503
5 3 15 -0.2595 0.0345
5 4 5 -1.0647 0.0262
5 4 6 2.3608 -0.2830
5 4 7 -2.1831 -0.0368
5 4 8 2.9670 0.0356
5 4 9 0.3753 0.0401
5 4 10 -0.5885 -0.0002
5 4 11 0.1276 -0.0704
5 4 12 -1.8381 -0.0671
5 4 13 0.1543 0.1292
5 4 14 0.1783 0.1467
5 4 15 0.3837 -0.0875
5 5 5 0.1814 -0.0109
5 5 6 -3.4931 0.0173
5 5 7 1.7002 0.2058
5 5 8 -0.7202 0.0797
5 5 9 0.9476 -0.2899
5 5 10 1.2900 0.1207
5 5 11 -2.0226 0.1839
5 5 12 -0.6632 -0.0071
5 5 13 -0.0877 0.1832
5 5 14 -0.0425 0.1558
5 6 5 -2.4491 -0.0037
5 6 6 0.7998 -0.0377
5 6 7 -2.1734 0.0056
5 6 8 0.9532 0.0258
5 6 9 1.0585 0.0538
5 6 10 -0.6281 -0.0873
5 6 11 0.6662 -0.0761
5 6 12 -0.7235 -0.0918
5 6 13 -0.7808 -0.0570
5 7 5 0.6810 -0.0148
5 7 6 -2.0069 0.0120
5 7 7 0.4541 0.0356
5 7 8 -0.3713 -0.0930
5 7 9 -0.8732 0.1797
5 7 10 1.2141 0.1181
5 7 11 -0.3452 -0.0718
5 7 12 -0.1009 -0.1277
5 8 5 -1.2290 -0.1443
5 8 6 0.0114 0.0532
5 8 7 -0.2896 0.1118
5 8 8 -0.9543 -0.0821
5 8 9 0.0415 -0.2331
5 8 10 -0.3653 0.0796
5 9 5 0.2756 -0.1101
5 9 6 -0.0398 -0.0395
5 9 7 -0.5690 0.0914
5 9 8 0.0209 -0.0558
5 10 5 0.0011 0.1774
5 10 6 -0.5222 0.0126
6 0 6 2.2611 -2.2313
6 0 8 2.0131 0.7863
6 0 10 -1.4386 -0.2832
6 0 12 -1.4224 -0.4300
6 0 14 0.3196 0.2551
6 1 6 -0.5998 -0.4352
6 1 7 2.8130 0.2720
6 1 8 0.2029 0.0418
6 1 9 0.2767 -0.3471
6 1 10 0.0772 -0.2141
6 1 11 -2.3756 0.1131
6 1 12 -0.6031 0.0329
6 1 13 -0.4008 -0.0813
6 1 14 0.0315 0.0500
6 2 6 2.3515 0.3731
6 2 7 0.4806 0.3936
6 2 8 1.7018 -0.2182
6 2 9 1.5469 -0.1206
6 2 10 -1.1927 -0.0517
6 2 11 -0.3130 -0.1359
6 2 12 -1.1837 0.1546
6 2 13 -0.3994 0.0567
6 2 14 0.5587 -0.1332
6 3 6 -1.8383 -0.0279
6 3 7 0.9563 -0.0758
6 3 8 2.1345 -0.0979
6 3 9 0.3404 0.1825
6 3 10 0.9455 0.0778
6 3 11 -0.7039 -0.2122
6 3 12 -0.9595 -0.0963
6 3 13 0.5153 0.1159
6 3 14 -0.2051 -0.0566
6 4 6 -1.3104 0.0555
6 4 7 0.0434 -0.1813
6 4 8 -0.4017 0.0924
6 4 9 2.2202 0.0374
6 4 10 0.3300 -0.0123
6 4 11 -0.8811 0.0563
6 4 12 0.4064 -0.0527
6 4 13 -0.7256 -0.0949
6 5 6 -1.1953 0.0081
6 5 7 -2.3085 0.0297
6 5 8 1.2116 0.1476
6 5 9 0.3204 0.0239
6 5 10 0.7845 -0.1771
6 5 11 0.9699 -0.0144
6 5 12 -1.1381 0.0949
6 5 13 0.2482 -0.0105
6 6 6 -0.9438 -0.0394
6 6 7 -0.1834 0.0322
6 6 8 -1.7773 -0.0386
6 6 9 0.8956 -0.0342
6 6 10 0.7006 0.0078
6 6 11 -0.2336 0.1523
6 6 12 0.1182 -0.1487
6 7 6 0.2438 0.0850
6 7 7 -1.3400 -0.0130
6 7 8 0.2005 -0.0636
6 7 9 -0.8603 -0.1679
6 7 10 -0.1810 0.2081
6 7 11 0.2943 -0.0093
6 8 6 -0.5589 -0.1577
6 8 7 0.6099 0.0906
6 8 8 -0.0292 0.0316
6 8 9 -0.2371 -0.1735
6 9 6 0.3267 -0.1115
6 9 7 -0.0753 -0.0090
7 0 7 0.8174 -0.8572
7 0 9 2.0272 0.6908
7 0 11 -1.4448 0.0851
7 0 13 -0.5072 -0.5376
7 1 7 -0.8621 -0.0823
7 1 8 2.7080 0.3402
7 1 9 0.3443 -0.0111
7 1 10 0.5730 -0.0629
7 1 11 -0.6889 0.0852
7 1 12 -1.2868 0.0251
7 1 13 0.0005 -0.0645
7 2 7 1.2527 0.3610
7 2 8 -0.0373 0.3855
7 2 9 2.2486 -0.1593
7 2 10 0.0988 -0.0999
7 2 11 -0.3534 -0.0724
7 2 12 -0.3173 0.2076
7 2 13 -0.5640 0.0895
7 3 7 -1.5725 0.1050
7 3 8 1.3923 -0.0028
7 3 9 0.6576 -0.1816
7 3 10 0.6828 0.0409
7 3 11 0.3355 0.2995
7 3 12 -0.0711 -0.0253
7 3 13 -0.6417 -0.0428
7 4 7 -0.9005 0.0445
7 4 8 0.1841 -0.1740
7 4 9 0.5664 0.0084
7 4 10 1.2618 0.1279
7 4 11 0.4378 -0.0706
7 4 12 -0.3357 0.0187
7 4 13 0.8486 -0.1388
7 5 7 -1.1517 0.0492
7 5 8 -1.0072 -0.0050
7 5 9 1.0657 0.1445
7 5 10 0.3385 0.0694
7 5 11 0.1933 0.0499
7 5 12 0.6570 -0.1216
7 6 7 -1.1240 0.0443
7 6 8 -0.1878 -0.0897
7 6 9 -0.7328 -0.0256
7 6 10 0.3632 0.0363
7 6 11 0.1459 0.1015
7 7 7 0.7308 0.0695
7 7 8 -0.8696 0.1132
7 7 9 -0.1762 -0.2578
7 7 10 -0.6002 -0.2161
7 8 7 -0.4556 -0.0678
7 8 8 0.3361 0.0690
8 0 8 1.8167 -1.0439
8 0 10 0.9907 0.7739
8 0 12 -0.2518 0.2073
8 1 8 -0.2335 -0.2562
8 1 9 1.4594 0.1883
8 1 10 -0.0008 -0.2300
8 1 11 0.2012 0.1094
8 1 12 -0.5682 0.2117
8 2 8 0.4299 0.1689
8 2 9 0.4801 -0.0225
8 2 10 0.6410 -0.1445
8 2 11 -0.0331 0.1827
8 2 12 -0.1348 0.0530
8 3 8 -0.1635 0.0611
8 3 9 0.0549 -0.1795
8 3 10 0.6987 -0.0976
8 3 11 -0.1799 -0.0058
8 3 12 0.3561 0.2858
8 4 8 -0.5719 -0.0006
8 4 9 0.3482 -0.1713
8 4 10 -0.8647 -0.0994
8 4 11 0.8249 0.0623
8 5 8 0.1293 -0.0225
8 5 9 -0.6914 0.0311
8 5 10 0.2136 0.2272
8 6 8 -0.9024 0.0919
8 6 9 -0.3361 -0.1966
8 7 8 0.2545 -0.0082
9 0 9 0.4009 -0.9630
9 0 11 0.5405 -0.2710
9 1 9 0.3068 -0.2296
9 1 10 0.2245 0.1477
9 1 11 0.1693 0.0203
9 2 9 -0.1460 0.2109
9 2 10 0.5208 0.2547
9 2 11 -0.4357 -0.0595
9 3 9 -0.7022 0.0640
9 3 10 -1.0125 -0.2981
9 3 11 0.6814 0.0617
9 4 9 -0.8124 -0.0495
9 4 10 -0.2430 -0.0977
9 5 9 0.1212 0.0585
10 0 10 0.0834 0.0661
10 1 10 -0.0276 0.1265
10 2 10 -0.2345 0.1969
0 0 0 0.0 0.0
;
_shelx_fab_checksum              23991
_olex2_submission_special_instructions 'No special instructions were received'
####################################################################### 
# 
# This file contains crystal structure data downloaded from the 
# Cambridge Structural Database (CSD) hosted by the Cambridge 
# Crystallographic Data Centre (CCDC).
# 
# Full information about CCDC data access policies and citation 
# guidelines are available at http://www.ccdc.cam.ac.uk/access/V1 
# 
# Audit and citation data items may have been added by the CCDC. 
# Please retain this information to preserve the provenance of 
# this file and to allow appropriate attribution of the data. 
# 
#######################################################################

data_em-01-73_1
_database_code_depnum_ccdc_archive 'CCDC 2302223'
loop_
_audit_author_name
_audit_author_address
'Emily G. Meekel'
;The University of Oxford
United Kingdom
;
_audit_update_record             
;
2023-10-19 deposited with the CCDC.	2023-12-27 downloaded from the CCDC.
;
_audit_creation_date             2023-05-29
_audit_creation_method           
;
Olex2 1.5
(compiled 2023.03.06 svn.rbb2c1857 for OlexSys, GUI svn.r6748)
;
_shelx_SHELXL_version_number     2019/1
_chemical_name_common            ?
_chemical_name_systematic        ?
_chemical_formula_moiety         'C8 H3 Br O4 Zn'
_chemical_formula_sum            'C8 H3 Br O4 Zn'
_chemical_formula_weight         308.38
_chemical_melting_point          ?
loop_
_atom_type_symbol
_atom_type_description
_atom_type_scat_dispersion_real
_atom_type_scat_dispersion_imag
_atom_type_scat_source
C C 0.0181 0.0091 'International Tables Vol C Tables 4.2.6.8 and 6.1.1.4'
H H 0.0000 0.0000 'International Tables Vol C Tables 4.2.6.8 and 6.1.1.4'
Br Br -0.6763 1.2805 'International Tables Vol C Tables 4.2.6.8 and 6.1.1.4'
O O 0.0492 0.0322 'International Tables Vol C Tables 4.2.6.8 and 6.1.1.4'
Zn Zn -1.5491 0.6778 'International Tables Vol C Tables 4.2.6.8 and 6.1.1.4'

_shelx_space_group_comment       
;
The symmetry employed for this shelxl refinement is uniquely defined
by the following loop, which should always be used as a source of
symmetry information in preference to the above space-group names.
They are only intended as comments.
;
_space_group_crystal_system      trigonal
_space_group_IT_number           166
_space_group_name_H-M_alt        'R -3 m'
_space_group_name_Hall           '-R 3 2"'
loop_
_space_group_symop_operation_xyz
'x, y, z'
'-y, x-y, z'
'-x+y, -x, z'
'y, x, -z'
'x-y, -y, -z'
'-x, -x+y, -z'
'x+2/3, y+1/3, z+1/3'
'-y+2/3, x-y+1/3, z+1/3'
'-x+y+2/3, -x+1/3, z+1/3'
'y+2/3, x+1/3, -z+1/3'
'x-y+2/3, -y+1/3, -z+1/3'
'-x+2/3, -x+y+1/3, -z+1/3'
'x+1/3, y+2/3, z+2/3'
'-y+1/3, x-y+2/3, z+2/3'
'-x+y+1/3, -x+2/3, z+2/3'
'y+1/3, x+2/3, -z+2/3'
'x-y+1/3, -y+2/3, -z+2/3'
'-x+1/3, -x+y+2/3, -z+2/3'
'-x, -y, -z'
'y, -x+y, -z'
'x-y, x, -z'
'-y, -x, z'
'-x+y, y, z'
'x, x-y, z'
'-x+2/3, -y+1/3, -z+1/3'
'y+2/3, -x+y+1/3, -z+1/3'
'x-y+2/3, x+1/3, -z+1/3'
'-y+2/3, -x+1/3, z+1/3'
'-x+y+2/3, y+1/3, z+1/3'
'x+2/3, x-y+1/3, z+1/3'
'-x+1/3, -y+2/3, -z+2/3'
'y+1/3, -x+y+2/3, -z+2/3'
'x-y+1/3, x+2/3, -z+2/3'
'-y+1/3, -x+2/3, z+2/3'
'-x+y+1/3, y+2/3, z+2/3'
'x+1/3, x-y+2/3, z+2/3'

_cell_length_a                   28.4852(3)
_cell_length_b                   28.4852(3)
_cell_length_c                   7.90520(10)
_cell_angle_alpha                90
_cell_angle_beta                 90
_cell_angle_gamma                120
_cell_volume                     5554.97(14)
_cell_formula_units_Z            18
_cell_measurement_reflns_used    8821
_cell_measurement_temperature    293(2)
_cell_measurement_theta_max      75.4080
_cell_measurement_theta_min      5.3660
_shelx_estimated_absorpt_T_max   ?
_shelx_estimated_absorpt_T_min   ?
_exptl_absorpt_coefficient_mu    6.489
_exptl_absorpt_correction_T_max  1.0000
_exptl_absorpt_correction_T_min  0.51366
_exptl_absorpt_correction_type   multi-scan
_exptl_absorpt_process_details   
;
CrysAlisPro 1.171.41.83a (Rigaku Oxford Diffraction, 2020)
Empirical absorption correction using spherical harmonics,
implemented in SCALE3 ABSPACK scaling algorithm.
;
_exptl_absorpt_special_details   ?
_exptl_crystal_colour            Colorless
_exptl_crystal_density_diffrn    1.659
_exptl_crystal_density_meas      ?
_exptl_crystal_density_method    ?
_exptl_crystal_description       rods
_exptl_crystal_F_000             2664
_exptl_crystal_size_max          0.60
_exptl_crystal_size_mid          0.15
_exptl_crystal_size_min          0.10
_exptl_transmission_factor_max   ?
_exptl_transmission_factor_min   ?
_diffrn_reflns_av_R_equivalents  0.0644
_diffrn_reflns_av_unetI/netI     0.0168
_diffrn_reflns_Laue_measured_fraction_full 0.999
_diffrn_reflns_Laue_measured_fraction_max 0.999
_diffrn_reflns_limit_h_max       35
_diffrn_reflns_limit_h_min       -35
_diffrn_reflns_limit_k_max       34
_diffrn_reflns_limit_k_min       -35
_diffrn_reflns_limit_l_max       9
_diffrn_reflns_limit_l_min       -7
_diffrn_reflns_number            21620
_diffrn_reflns_point_group_measured_fraction_full 0.999
_diffrn_reflns_point_group_measured_fraction_max 0.999
_diffrn_reflns_theta_full        67.684
_diffrn_reflns_theta_max         75.991
_diffrn_reflns_theta_min         5.379
_diffrn_ambient_temperature      293(2)
_diffrn_detector_area_resol_mean 13.3333
_diffrn_measured_fraction_theta_full 0.999
_diffrn_measured_fraction_theta_max 0.999
_diffrn_measurement_device_type  'XtaLAB Synergy, Dualflex, Eiger 1M'
_diffrn_measurement_method       ?
_diffrn_radiation_type           CuK\a
_diffrn_radiation_wavelength     1.54184
_diffrn_source                   'micro-focus sealed X-ray tube'
_reflns_Friedel_coverage         0.000
_reflns_Friedel_fraction_full    .
_reflns_Friedel_fraction_max     .
_reflns_number_gt                1313
_reflns_number_total             1372
_reflns_special_details          
;
 Reflections were merged by SHELXL according to the crystal
 class for the calculation of statistics and refinement.
 
 _reflns_Friedel_fraction is defined as the number of unique
 Friedel pairs measured divided by the number that would be
 possible theoretically, ignoring centric projections and
 systematic absences.
;
_reflns_threshold_expression     'I > 2\s(I)'
_computing_cell_refinement       ?
_computing_data_collection       ?
_computing_data_reduction        ?
_computing_molecular_graphics    'Olex2 1.5 (Dolomanov et al., 2009)'
_computing_publication_material  'Olex2 1.5 (Dolomanov et al., 2009)'
_computing_structure_refinement  'XL  (Sheldrick, 2008)'
_computing_structure_solution    'SHELXT 2018/2 (Sheldrick, 2018)'
_refine_diff_density_max         1.902
_refine_diff_density_min         -1.696
_refine_diff_density_rms         0.171
_refine_ls_extinction_coef       0.00015(5)
_refine_ls_extinction_expression Fc^*^=kFc[1+0.001xFc^2^\l^3^/sin(2\q)]^-1/4^
_refine_ls_extinction_method     'SHELXL-2019/1 (Sheldrick 2019)'
_refine_ls_goodness_of_fit_ref   1.133
_refine_ls_hydrogen_treatment    constr
_refine_ls_matrix_type           full
_refine_ls_number_parameters     70
_refine_ls_number_reflns         1372
_refine_ls_number_restraints     9
_refine_ls_R_factor_all          0.0622
_refine_ls_R_factor_gt           0.0613
_refine_ls_restrained_S_all      1.149
_refine_ls_shift/su_max          0.001
_refine_ls_shift/su_mean         0.000
_refine_ls_structure_factor_coef Fsqd
_refine_ls_weighting_details     
'w=1/[\s^2^(Fo^2^)+(0.1371P)^2^+26.4502P] where P=(Fo^2^+2Fc^2^)/3'
_refine_ls_weighting_scheme      calc
_refine_ls_wR_factor_gt          0.1998
_refine_ls_wR_factor_ref         0.2010
_refine_special_details          ?
_olex2_refinement_description    
;
1. Fixed Uiso
 At 1.2 times of:
  All C(H) groups
2. Restrained planarity
 C1_$1, C2_$1, C4_$1, H4_$1, C5, Br1, C4, H4, C2, C1, C3, H3
 with sigma of 0.1
3.a Aromatic/amide H refined with riding coordinates:
 C3(H3), C4(H4)
;
_atom_sites_solution_hydrogens   geom
_atom_sites_solution_primary     dual
_atom_sites_solution_secondary   ?
loop_
_atom_site_label
_atom_site_type_symbol
_atom_site_fract_x
_atom_site_fract_y
_atom_site_fract_z
_atom_site_U_iso_or_equiv
_atom_site_adp_type
_atom_site_occupancy
_atom_site_site_symmetry_order
_atom_site_calc_flag
_atom_site_refinement_flags_posn
_atom_site_refinement_flags_adp
_atom_site_refinement_flags_occupancy
_atom_site_disorder_assembly
_atom_site_disorder_group
Zn01 Zn 0.333333 0.28903(3) 0.166667 0.0301(4) Uani 1 2 d S T P . .
Br02 Br 0.45283(6) 0.22641(3) 1.04596(13) 0.0937(6) Uani 1 2 d S T P . .
O003 O 0.35522(15) 0.26122(14) 0.3556(5) 0.0495(9) Uani 1 1 d . . . . .
O004 O 0.38624(17) 0.31779(15) 0.5754(5) 0.0491(9) Uani 1 1 d . . . . .
C005 C 0.37811(17) 0.27605(18) 0.4954(5) 0.0366(9) Uani 1 1 d . . . . .
C006 C 0.3830(2) 0.19152(12) 0.5003(7) 0.0344(12) Uani 1 2 d S T P . .
H006 H 0.369462 0.184731 0.390506 0.041 Uiso 1 2 calc R U P . .
C007 C 0.39305(15) 0.23856(17) 0.5813(5) 0.0351(9) Uani 1 1 d . . . . .
C008 C 0.41575(19) 0.25023(17) 0.7423(6) 0.0406(10) Uani 1 1 d . . . . .
H008 H 0.423929 0.282472 0.796104 0.049 Uiso 1 1 calc R U . . .
C009 C 0.4258(3) 0.21291(16) 0.8201(9) 0.0453(15) Uani 1 2 d S T P . .

loop_
_atom_site_aniso_label
_atom_site_aniso_U_11
_atom_site_aniso_U_22
_atom_site_aniso_U_33
_atom_site_aniso_U_23
_atom_site_aniso_U_13
_atom_site_aniso_U_12
Zn01 0.0284(5) 0.0318(4) 0.0289(5) -0.00201(13) -0.0040(3) 0.0142(2)
Br02 0.1495(13) 0.0980(7) 0.0508(7) -0.0276(3) -0.0552(7) 0.0748(7)
O003 0.063(2) 0.0491(19) 0.0415(19) 0.0034(14) -0.0128(15) 0.0319(17)
O004 0.067(2) 0.0450(18) 0.049(2) 0.0023(15) 0.0014(16) 0.0385(17)
C005 0.040(2) 0.037(2) 0.036(2) 0.0061(16) 0.0012(17) 0.0206(17)
C006 0.041(3) 0.035(2) 0.029(3) -0.0038(11) -0.008(2) 0.0206(15)
C007 0.040(2) 0.037(2) 0.031(2) -0.0013(16) -0.0025(16) 0.0217(18)
C008 0.051(3) 0.035(2) 0.037(2) -0.0092(16) -0.0111(18) 0.0223(19)
C009 0.055(4) 0.052(3) 0.030(3) -0.0090(14) -0.018(3) 0.0274(19)

_geom_special_details            
;
 All esds (except the esd in the dihedral angle between two l.s. planes)
 are estimated using the full covariance matrix.  The cell esds are taken
 into account individually in the estimation of esds in distances, angles
 and torsion angles; correlations between esds in cell parameters are only
 used when they are defined by crystal symmetry.  An approximate (isotropic)
 treatment of cell esds is used for estimating esds involving l.s. planes.
;
loop_
_geom_bond_atom_site_label_1
_geom_bond_atom_site_label_2
_geom_bond_distance
_geom_bond_site_symmetry_2
_geom_bond_publ_flag
Zn01 O003 1.934(3) . ?
Zn01 O003 1.934(3) 12 ?
Zn01 O004 1.934(3) 17 ?
Zn01 O004 1.933(3) 15_554 ?
Br02 C009 1.906(6) . ?
O003 C005 1.245(6) . ?
O004 C005 1.262(6) . ?
C005 C007 1.496(6) . ?
C006 H006 0.9300 . ?
C006 C007 1.380(5) 24 ?
C006 C007 1.380(5) . ?
C007 C008 1.390(6) . ?
C008 H008 0.9300 . ?
C008 C009 1.377(5) . ?

loop_
_geom_angle_atom_site_label_1
_geom_angle_atom_site_label_2
_geom_angle_atom_site_label_3
_geom_angle
_geom_angle_site_symmetry_1
_geom_angle_site_symmetry_3
_geom_angle_publ_flag
O003 Zn01 O003 110.4(2) 12 . ?
O004 Zn01 O003 102.09(16) 17 . ?
O004 Zn01 O003 102.10(16) 15_554 12 ?
O004 Zn01 O003 102.79(17) 15_554 . ?
O004 Zn01 O003 102.79(17) 17 12 ?
O004 Zn01 O004 135.6(3) 15_554 17 ?
C005 O003 Zn01 140.2(3) . . ?
C005 O004 Zn01 129.2(3) . 8 ?
O003 C005 O004 125.6(4) . . ?
O003 C005 C007 116.7(4) . . ?
O004 C005 C007 117.5(4) . . ?
C007 C006 H006 119.8 24 . ?
C007 C006 H006 119.8 . . ?
C007 C006 C007 120.3(5) . 24 ?
C006 C007 C005 119.2(4) . . ?
C006 C007 C008 120.2(4) . . ?
C008 C007 C005 120.6(4) . . ?
C007 C008 H008 120.8 . . ?
C009 C008 C007 118.4(4) . . ?
C009 C008 H008 120.8 . . ?
C008 C009 Br02 118.8(3) . . ?
C008 C009 Br02 118.8(3) 24 . ?
C008 C009 C008 122.4(6) 24 . ?

loop_
_geom_torsion_atom_site_label_1
_geom_torsion_atom_site_label_2
_geom_torsion_atom_site_label_3
_geom_torsion_atom_site_label_4
_geom_torsion
_geom_torsion_site_symmetry_1
_geom_torsion_site_symmetry_2
_geom_torsion_site_symmetry_3
_geom_torsion_site_symmetry_4
_geom_torsion_publ_flag
Zn01 O003 C005 O004 15.3(8) . . . . ?
Zn01 O003 C005 C007 -170.0(4) . . . . ?
Zn01 O004 C005 O003 -10.8(7) 8 . . . ?
Zn01 O004 C005 C007 174.5(3) 8 . . . ?
O003 C005 C007 C006 2.6(6) . . . . ?
O003 C005 C007 C008 -176.1(4) . . . . ?
O004 C005 C007 C006 177.8(5) . . . . ?
O004 C005 C007 C008 -0.9(5) . . . . ?
C005 C007 C008 C009 176.2(5) . . . . ?
C006 C007 C008 C009 -2.5(7) . . . . ?
C007 C006 C007 C005 -175.6(4) 24 . . . ?
C007 C006 C007 C008 3.1(8) 24 . . . ?
C007 C008 C009 Br02 -176.2(4) . . . . ?
C007 C008 C009 C008 2.0(11) . . . 24 ?

_shelx_res_file                  
;
TITL em-01-73_1_a.res in R-3m
    em-01-73_1.res
    created by SHELXL-2019/1 at 12:10:16 on 29-May-2023
REM Old TITL EM-01-73_1 in R-3m
REM SHELXT solution in R-3m: R1 0.210, Rweak 0.025, Alpha 0.032
REM <I/s> 0.000 for 0 systematic absences, Orientation as input
REM Formula found by SHELXT: C8 O4 Zn Br
CELL 1.54184 28.4852 28.4852 7.9052 90 90 120
ZERR 18 0.0003 0.0003 0.0001 0 0 0
LATT 3
SYMM -Y,+X-Y,+Z
SYMM +Y-X,-X,+Z
SYMM +Y,+X,-Z
SYMM -Y+X,-Y,-Z
SYMM -X,-X+Y,-Z
SFAC C H Br O Zn
UNIT 144 54 18 72 18
EQIV $1 +X,+X-Y,+Z
FLAT C005_$1 C007_$1 C008_$1 H008_$1 C009 Br02 C008 H008 C007 C005 C006 H006

L.S. 4 0 0
PLAN  2
CONF
BOND
list 4
MORE -1
BOND $H
fmap 2 53
acta
REM <olex2.extras>
REM <HklSrc "%.\\EM-01-73_1.hkl">
REM </olex2.extras>

WGHT    0.137100   26.450199
EXTI    0.000149
FVAR       0.14109
ZN01  5    0.333333    0.289029    0.166667    10.50000    0.02842    0.03176 =
         0.02893   -0.00201   -0.00401    0.01421
BR02  3    0.452827    0.226414    1.045965    10.50000    0.14952    0.09800 =
         0.05076   -0.02761   -0.05523    0.07476
O003  4    0.355222    0.261222    0.355553    11.00000    0.06302    0.04913 =
         0.04149    0.00344   -0.01277    0.03187
O004  4    0.386235    0.317794    0.575366    11.00000    0.06734    0.04499 =
         0.04897    0.00232    0.00141    0.03851
C005  1    0.378111    0.276047    0.495356    11.00000    0.03971    0.03659 =
         0.03556    0.00607    0.00115    0.02062
C006  1    0.383031    0.191516    0.500266    10.50000    0.04115    0.03525 =
         0.02889   -0.00378   -0.00757    0.02058
AFIX  43
H006  2    0.369462    0.184731    0.390506    10.50000   -1.20000
AFIX   0
C007  1    0.393054    0.238564    0.581340    11.00000    0.04031    0.03686 =
         0.03119   -0.00130   -0.00248    0.02170
C008  1    0.415748    0.250230    0.742269    11.00000    0.05063    0.03499 =
         0.03735   -0.00921   -0.01108    0.02230
AFIX  43
H008  2    0.423929    0.282472    0.796104    11.00000   -1.20000
AFIX   0
C009  1    0.425829    0.212914    0.820092    10.50000    0.05483    0.05163 =
         0.03045   -0.00903   -0.01805    0.02741
HKLF 4


REM  em-01-73_1_a.res in R-3m
REM wR2 = 0.2010, GooF = S = 1.133, Restrained GooF = 1.149 for all data
REM R1 = 0.0613 for 1313 Fo > 4sig(Fo) and 0.0622 for all 1372 data
REM 70 parameters refined using 9 restraints

END

WGHT      0.1370     26.4502

REM Highest difference peak  1.902,  deepest hole -1.696,  1-sigma level  0.171
Q1    1   0.4849  0.2425  0.9693  10.50000  0.05    1.90
Q2    1   0.5422  0.2711  0.4895  10.50000  0.05    1.08
;
_shelx_res_checksum              37913

# start Validation Reply Form
_vrf_PLAT601_em-01-73_1          
;
PROBLEM: Unit Cell Contains Solvent Accessible VOIDS of .        614 Ang**3
RESPONSE: The porous nature of the material lends itself
to solvent molecules that are potentially disordered
across multiple positions as is common for
metal-organic frameworks. The crystal itself that was 
measured was left to dry in air prior to data collection and so
should logically contain a minimum amount of solvent molecules itself.
Any residual electron density that could still
be located from the Fourier difference map could not be
sensibly modelled, and so it was deemed that the material
had been adequately evacuated of the bulk solvent
contribution.
;
_olex2_submission_special_instructions 'No special instructions were received'
####################################################################### 
# 
# This file contains crystal structure data downloaded from the 
# Cambridge Structural Database (CSD) hosted by the Cambridge 
# Crystallographic Data Centre (CCDC).
# 
# Full information about CCDC data access policies and citation 
# guidelines are available at http://www.ccdc.cam.ac.uk/access/V1 
# 
# Audit and citation data items may have been added by the CCDC. 
# Please retain this information to preserve the provenance of 
# this file and to allow appropriate attribution of the data. 
# 
#######################################################################

data_em-01-78_1
_database_code_depnum_ccdc_archive 'CCDC 2302222'
loop_
_audit_author_name
_audit_author_address
'Emily G. Meekel'
;The University of Oxford
United Kingdom
;
_audit_update_record             
;
2023-10-19 deposited with the CCDC.	2023-12-27 downloaded from the CCDC.
;
_audit_creation_date             2023-05-29
_audit_creation_method           
;
Olex2 1.5
(compiled 2023.03.06 svn.rbb2c1857 for OlexSys, GUI svn.r6748)
;
_shelx_SHELXL_version_number     2019/1
_chemical_name_common            ?
_chemical_name_systematic        ?
_chemical_formula_moiety         'C8 H3 Cl O4 Zn'
_chemical_formula_sum            'C8 H3 Cl O4 Zn'
_chemical_formula_weight         263.92
_chemical_melting_point          ?
loop_
_atom_type_symbol
_atom_type_description
_atom_type_scat_dispersion_real
_atom_type_scat_dispersion_imag
_atom_type_scat_source
C C 0.0181 0.0091 'International Tables Vol C Tables 4.2.6.8 and 6.1.1.4'
H H 0.0000 0.0000 'International Tables Vol C Tables 4.2.6.8 and 6.1.1.4'
Cl Cl 0.3639 0.7018 'International Tables Vol C Tables 4.2.6.8 and 6.1.1.4'
O O 0.0492 0.0322 'International Tables Vol C Tables 4.2.6.8 and 6.1.1.4'
Zn Zn -1.5491 0.6778 'International Tables Vol C Tables 4.2.6.8 and 6.1.1.4'

_shelx_space_group_comment       
;
The symmetry employed for this shelxl refinement is uniquely defined
by the following loop, which should always be used as a source of
symmetry information in preference to the above space-group names.
They are only intended as comments.
;
_space_group_crystal_system      trigonal
_space_group_IT_number           166
_space_group_name_H-M_alt        'R -3 m'
_space_group_name_Hall           '-R 3 2"'
loop_
_space_group_symop_operation_xyz
'x, y, z'
'-y, x-y, z'
'-x+y, -x, z'
'y, x, -z'
'x-y, -y, -z'
'-x, -x+y, -z'
'x+2/3, y+1/3, z+1/3'
'-y+2/3, x-y+1/3, z+1/3'
'-x+y+2/3, -x+1/3, z+1/3'
'y+2/3, x+1/3, -z+1/3'
'x-y+2/3, -y+1/3, -z+1/3'
'-x+2/3, -x+y+1/3, -z+1/3'
'x+1/3, y+2/3, z+2/3'
'-y+1/3, x-y+2/3, z+2/3'
'-x+y+1/3, -x+2/3, z+2/3'
'y+1/3, x+2/3, -z+2/3'
'x-y+1/3, -y+2/3, -z+2/3'
'-x+1/3, -x+y+2/3, -z+2/3'
'-x, -y, -z'
'y, -x+y, -z'
'x-y, x, -z'
'-y, -x, z'
'-x+y, y, z'
'x, x-y, z'
'-x+2/3, -y+1/3, -z+1/3'
'y+2/3, -x+y+1/3, -z+1/3'
'x-y+2/3, x+1/3, -z+1/3'
'-y+2/3, -x+1/3, z+1/3'
'-x+y+2/3, y+1/3, z+1/3'
'x+2/3, x-y+1/3, z+1/3'
'-x+1/3, -y+2/3, -z+2/3'
'y+1/3, -x+y+2/3, -z+2/3'
'x-y+1/3, x+2/3, -z+2/3'
'-y+1/3, -x+2/3, z+2/3'
'-x+y+1/3, y+2/3, z+2/3'
'x+1/3, x-y+2/3, z+2/3'

_cell_length_a                   28.4445(5)
_cell_length_b                   28.4445(5)
_cell_length_c                   7.82240(10)
_cell_angle_alpha                90
_cell_angle_beta                 90
_cell_angle_gamma                120
_cell_volume                     5481.1(2)
_cell_formula_units_Z            18
_cell_measurement_reflns_used    7360
_cell_measurement_temperature    295.15
_cell_measurement_theta_max      73.0110
_cell_measurement_theta_min      5.3780
_shelx_estimated_absorpt_T_max   ?
_shelx_estimated_absorpt_T_min   ?
_exptl_absorpt_coefficient_mu    4.751
_exptl_absorpt_correction_T_max  1.0000
_exptl_absorpt_correction_T_min  0.63000
_exptl_absorpt_correction_type   multi-scan
_exptl_absorpt_process_details   
;
CrysAlisPro 1.171.41.83a (Rigaku Oxford Diffraction, 2020)
Empirical absorption correction using spherical harmonics,
implemented in SCALE3 ABSPACK scaling algorithm.
;
_exptl_absorpt_special_details   ?
_exptl_crystal_colour            colorless
_exptl_crystal_density_diffrn    1.439
_exptl_crystal_density_meas      ?
_exptl_crystal_density_method    ?
_exptl_crystal_description       rod
_exptl_crystal_F_000             2340
_exptl_crystal_size_max          0.60
_exptl_crystal_size_mid          0.15
_exptl_crystal_size_min          0.10
_exptl_transmission_factor_max   ?
_exptl_transmission_factor_min   ?
_diffrn_reflns_av_R_equivalents  0.0531
_diffrn_reflns_av_unetI/netI     0.0160
_diffrn_reflns_Laue_measured_fraction_full 0.997
_diffrn_reflns_Laue_measured_fraction_max 0.997
_diffrn_reflns_limit_h_max       35
_diffrn_reflns_limit_h_min       -35
_diffrn_reflns_limit_k_max       35
_diffrn_reflns_limit_k_min       -33
_diffrn_reflns_limit_l_max       9
_diffrn_reflns_limit_l_min       -9
_diffrn_reflns_number            24893
_diffrn_reflns_point_group_measured_fraction_full 0.997
_diffrn_reflns_point_group_measured_fraction_max 0.997
_diffrn_reflns_theta_full        67.684
_diffrn_reflns_theta_max         75.850
_diffrn_reflns_theta_min         5.387
_diffrn_ambient_temperature      295.15
_diffrn_detector_area_resol_mean ?
_diffrn_measured_fraction_theta_full 0.997
_diffrn_measured_fraction_theta_max 0.997
_diffrn_measurement_device_type  'XtaLAB Synergy, Dualflex, Eiger 1M'
_diffrn_measurement_method       ?
_diffrn_radiation_type           CuK\a
_diffrn_radiation_wavelength     1.54184
_diffrn_source                   'micro-focus sealed X-ray tube'
_reflns_Friedel_coverage         0.000
_reflns_Friedel_fraction_full    .
_reflns_Friedel_fraction_max     .
_reflns_number_gt                1253
_reflns_number_total             1357
_reflns_special_details          
;
 Reflections were merged by SHELXL according to the crystal
 class for the calculation of statistics and refinement.
 
 _reflns_Friedel_fraction is defined as the number of unique
 Friedel pairs measured divided by the number that would be
 possible theoretically, ignoring centric projections and
 systematic absences.
;
_reflns_threshold_expression     'I > 2\s(I)'
_computing_cell_refinement       ?
_computing_data_collection       ?
_computing_data_reduction        ?
_computing_molecular_graphics    'Olex2 1.5 (Dolomanov et al., 2009)'
_computing_publication_material  'Olex2 1.5 (Dolomanov et al., 2009)'
_computing_structure_refinement  'XL  (Sheldrick, 2008)'
_computing_structure_solution    'SHELXT 2018/2 (Sheldrick, 2018)'
_refine_diff_density_max         0.937
_refine_diff_density_min         -0.765
_refine_diff_density_rms         0.135
_refine_ls_extinction_coef       .
_refine_ls_extinction_method     none
_refine_ls_goodness_of_fit_ref   1.124
_refine_ls_hydrogen_treatment    constr
_refine_ls_matrix_type           full
_refine_ls_number_parameters     69
_refine_ls_number_reflns         1357
_refine_ls_number_restraints     6
_refine_ls_R_factor_all          0.0515
_refine_ls_R_factor_gt           0.0492
_refine_ls_restrained_S_all      1.125
_refine_ls_shift/su_max          0.001
_refine_ls_shift/su_mean         0.000
_refine_ls_structure_factor_coef Fsqd
_refine_ls_weighting_details     
'w=1/[\s^2^(Fo^2^)+(0.1028P)^2^+12.5876P] where P=(Fo^2^+2Fc^2^)/3'
_refine_ls_weighting_scheme      calc
_refine_ls_wR_factor_gt          0.1553
_refine_ls_wR_factor_ref         0.1576
_refine_special_details          ?
_olex2_refinement_description    
;
1. Fixed Uiso
 At 1.2 times of:
  All C(H) groups
2. Restrained planarity
 C2_$1, C3, C2, C4, C5, C4_$1, C1, C1_$1, Cl1
 with sigma of 0.1
3.a Aromatic/amide H refined with riding coordinates:
 C3(H3), C4(H4)
;
_atom_sites_solution_hydrogens   geom
_atom_sites_solution_primary     dual
_atom_sites_solution_secondary   ?
loop_
_atom_site_label
_atom_site_type_symbol
_atom_site_fract_x
_atom_site_fract_y
_atom_site_fract_z
_atom_site_U_iso_or_equiv
_atom_site_adp_type
_atom_site_occupancy
_atom_site_site_symmetry_order
_atom_site_calc_flag
_atom_site_refinement_flags_posn
_atom_site_refinement_flags_adp
_atom_site_refinement_flags_occupancy
_atom_site_disorder_assembly
_atom_site_disorder_group
Zn1 Zn 0.71111(2) 0.666667 0.166667 0.0356(3) Uani 1 2 d S T P . .
Cl1 Cl 0.77602(6) 0.55204(11) 1.0414(2) 0.1008(8) Uani 1 2 d S T P . .
O2 O 0.68177(10) 0.61312(12) 0.5796(3) 0.0533(6) Uani 1 1 d . . . . .
O1 O 0.73822(11) 0.64338(11) 0.3565(3) 0.0543(7) Uani 1 1 d . . . . .
C3 C 0.80781(8) 0.61562(17) 0.5029(5) 0.0403(9) Uani 1 2 d S T P . .
H3 H 0.814610 0.629221 0.392048 0.048 Uiso 1 2 calc R U P . .
C1 C 0.72358(14) 0.62131(13) 0.5000(4) 0.0418(7) Uani 1 1 d . . . . .
C2 C 0.76060(13) 0.60543(12) 0.5859(4) 0.0412(7) Uani 1 1 d . . . . .
C5 C 0.78747(13) 0.5749(3) 0.8299(7) 0.0540(12) Uani 1 2 d S T P . .
C4 C 0.75000(14) 0.58478(16) 0.7508(5) 0.0488(8) Uani 1 1 d . . . . .
H4 H 0.718271 0.577733 0.806707 0.059 Uiso 1 1 calc R U . . .

loop_
_atom_site_aniso_label
_atom_site_aniso_U_11
_atom_site_aniso_U_22
_atom_site_aniso_U_33
_atom_site_aniso_U_23
_atom_site_aniso_U_13
_atom_site_aniso_U_12
Zn1 0.0371(3) 0.0331(4) 0.0353(4) 0.00392(19) 0.00196(10) 0.01656(18)
Cl1 0.1001(9) 0.165(2) 0.0585(9) 0.0577(12) 0.0288(6) 0.0827(11)
O2 0.0482(13) 0.0726(17) 0.0523(14) -0.0021(12) -0.0020(11) 0.0400(13)
O1 0.0532(14) 0.0658(16) 0.0493(14) 0.0140(11) -0.0031(10) 0.0337(13)
C3 0.0431(17) 0.047(2) 0.032(2) 0.0054(17) 0.0027(8) 0.0235(12)
C1 0.0436(17) 0.0435(16) 0.0413(16) -0.0023(13) -0.0058(12) 0.0240(13)
C2 0.0396(16) 0.0461(17) 0.0402(16) 0.0029(13) 0.0005(12) 0.0231(13)
C5 0.056(2) 0.067(3) 0.043(3) 0.020(2) 0.0101(11) 0.0336(16)
C4 0.0422(17) 0.059(2) 0.0477(18) 0.0131(15) 0.0096(14) 0.0273(16)

_geom_special_details            
;
 All esds (except the esd in the dihedral angle between two l.s. planes)
 are estimated using the full covariance matrix.  The cell esds are taken
 into account individually in the estimation of esds in distances, angles
 and torsion angles; correlations between esds in cell parameters are only
 used when they are defined by crystal symmetry.  An approximate (isotropic)
 treatment of cell esds is used for estimating esds involving l.s. planes.
;
loop_
_geom_bond_atom_site_label_1
_geom_bond_atom_site_label_2
_geom_bond_distance
_geom_bond_site_symmetry_2
_geom_bond_publ_flag
Zn1 O2 1.940(2) 14_654 ?
Zn1 O2 1.940(2) 18_655 ?
Zn1 O1 1.936(3) 11_565 ?
Zn1 O1 1.936(3) . ?
Cl1 C5 1.748(5) . ?
O2 C1 1.257(4) . ?
O1 C1 1.252(4) . ?
C3 H3 0.9300 . ?
C3 C2 1.385(4) 23_655 ?
C3 C2 1.385(4) . ?
C1 C2 1.497(4) . ?
C2 C4 1.386(5) . ?
C5 C4 1.377(4) 23_655 ?
C5 C4 1.377(4) . ?
C4 H4 0.9300 . ?

loop_
_geom_angle_atom_site_label_1
_geom_angle_atom_site_label_2
_geom_angle_atom_site_label_3
_geom_angle
_geom_angle_site_symmetry_1
_geom_angle_site_symmetry_3
_geom_angle_publ_flag
O2 Zn1 O2 136.59(18) 14_654 18_655 ?
O1 Zn1 O2 102.87(12) 11_565 18_655 ?
O1 Zn1 O2 102.86(12) . 14_654 ?
O1 Zn1 O2 101.45(12) 11_565 14_654 ?
O1 Zn1 O2 101.45(12) . 18_655 ?
O1 Zn1 O1 110.59(17) 11_565 . ?
C1 O2 Zn1 128.7(2) . 9_565 ?
C1 O1 Zn1 140.4(2) . . ?
C2 C3 H3 120.2 . . ?
C2 C3 H3 120.2 23_655 . ?
C2 C3 C2 119.7(4) . 23_655 ?
O2 C1 C2 117.7(3) . . ?
O1 C1 O2 125.7(3) . . ?
O1 C1 C2 116.5(3) . . ?
C3 C2 C1 118.7(3) . . ?
C3 C2 C4 120.5(3) . . ?
C4 C2 C1 120.6(3) . . ?
C4 C5 Cl1 118.8(2) 23_655 . ?
C4 C5 Cl1 118.8(2) . . ?
C4 C5 C4 122.3(5) . 23_655 ?
C2 C4 H4 120.7 . . ?
C5 C4 C2 118.5(3) . . ?
C5 C4 H4 120.7 . . ?

loop_
_geom_torsion_atom_site_label_1
_geom_torsion_atom_site_label_2
_geom_torsion_atom_site_label_3
_geom_torsion_atom_site_label_4
_geom_torsion
_geom_torsion_site_symmetry_1
_geom_torsion_site_symmetry_2
_geom_torsion_site_symmetry_3
_geom_torsion_site_symmetry_4
_geom_torsion_publ_flag
Zn1 O2 C1 O1 8.9(5) 9_565 . . . ?
Zn1 O2 C1 C2 -173.7(2) 9_565 . . . ?
Zn1 O1 C1 O2 -11.2(6) . . . . ?
Zn1 O1 C1 C2 171.4(3) . . . . ?
Cl1 C5 C4 C2 176.9(4) . . . . ?
O2 C1 C2 C3 -178.0(3) . . . . ?
O2 C1 C2 C4 -2.9(5) . . . . ?
O1 C1 C2 C3 -0.3(4) . . . . ?
O1 C1 C2 C4 174.8(3) . . . . ?
C3 C2 C4 C5 0.3(6) . . . . ?
C1 C2 C4 C5 -174.7(4) . . . . ?
C2 C3 C2 C1 174.6(2) 23_655 . . . ?
C2 C3 C2 C4 -0.5(6) 23_655 . . . ?
C4 C5 C4 C2 -0.2(9) 23_655 . . . ?

_shelx_res_file                  
;
TITL em-01-78_1_a.res in R-3m
    em-01-78_1.res
    created by SHELXL-2019/1 at 14:44:18 on 29-May-2023
REM Old TITL EM-01-78_1 in R-3m
REM SHELXT solution in R-3m: R1 0.134, Rweak 0.007, Alpha 0.027
REM <I/s> 0.000 for 0 systematic absences, Orientation as input
REM Formula found by SHELXT: C8 O4 Cl Zn
CELL 1.54184 28.4445 28.4445 7.8224 90 90 120
ZERR 18 0.0005 0.0005 0.0001 0 0 0
LATT 3
SYMM -Y,+X-Y,+Z
SYMM +Y-X,-X,+Z
SYMM +Y,+X,-Z
SYMM -Y+X,-Y,-Z
SYMM -X,-X+Y,-Z
SFAC C H Cl O Zn
UNIT 144 54 18 72 18
EQIV $1 1+Y-X,+Y,+Z
FLAT C2_$1 C3 C2 C4 C5 C4_$1 C1 C1_$1 Cl1

L.S. 4 0 0
PLAN  2
TEMP 22
CONF
BOND
list 4
MORE -1
BOND $H
fmap 2 53
acta
OMIT 0 2 1
OMIT -1 1 1
REM <olex2.extras>
REM <HklSrc "%.\\EM-01-78_1.hkl">
REM </olex2.extras>

WGHT    0.102800   12.587600
FVAR       0.16783
ZN1   5    0.711108    0.666667    0.166667    10.50000    0.03707    0.03312 =
         0.03534    0.00392    0.00196    0.01656
CL1   3    0.776020    0.552040    1.041413    10.50000    0.10012    0.16542 =
         0.05854    0.05766    0.02883    0.08271
O2    4    0.681774    0.613123    0.579628    11.00000    0.04819    0.07264 =
         0.05226   -0.00206   -0.00205    0.04002
O1    4    0.738220    0.643380    0.356462    11.00000    0.05319    0.06576 =
         0.04930    0.01402   -0.00312    0.03372
C3    1    0.807808    0.615616    0.502949    10.50000    0.04309    0.04703 =
         0.03223    0.00541    0.00271    0.02351
AFIX  43
H3    2    0.814610    0.629221    0.392048    10.50000   -1.20000
AFIX   0
C1    1    0.723584    0.621306    0.499981    11.00000    0.04357    0.04353 =
         0.04131   -0.00230   -0.00576    0.02395
C2    1    0.760603    0.605434    0.585946    11.00000    0.03957    0.04606 =
         0.04021    0.00290    0.00047    0.02306
C5    1    0.787472    0.574943    0.829926    10.50000    0.05589    0.06728 =
         0.04269    0.02013    0.01006    0.03364
C4    1    0.749996    0.584784    0.750792    11.00000    0.04217    0.05903 =
         0.04769    0.01314    0.00961    0.02727
AFIX  43
H4    2    0.718271    0.577733    0.806707    11.00000   -1.20000
AFIX   0
HKLF 4


REM  em-01-78_1_a.res in R-3m
REM wR2 = 0.1576, GooF = S = 1.124, Restrained GooF = 1.125 for all data
REM R1 = 0.0492 for 1253 Fo > 4sig(Fo) and 0.0515 for all 1357 data
REM 69 parameters refined using 6 restraints

END

WGHT      0.1025     12.6640

REM Highest difference peak  0.937,  deepest hole -0.765,  1-sigma level  0.135
Q1    1   0.7589  0.5179  0.9665  10.50000  0.05    0.94
Q2    1   0.8185  0.4851  1.3333  10.50000  0.05    0.79
;
_shelx_res_checksum              21962
# start Validation Reply Form
_vrf_PLAT601_em-01-78_1          
;
PROBLEM: Unit Cell Contains Solvent Accessible VOIDS of .        634 Ang**3
RESPONSE: The porous nature of the material lends itself
to solvent molecules that are potentially disordered
across multiple positions as is common for
metal-organic frameworks. The crystal itself that was 
measured was left to dry in air prior to data collection and so
should logically contain a minimum amount of solvent molecules itself.
Any residual electron density that could still
be located from the Fourier difference map could not be
sensibly modelled, and so it was deemed that the material
had been adequately evacuated of the bulk solvent
contribution.
;
_olex2_submission_special_instructions 'No special instructions were received'
####################################################################### 
# 
# This file contains crystal structure data downloaded from the 
# Cambridge Structural Database (CSD) hosted by the Cambridge 
# Crystallographic Data Centre (CCDC).
# 
# Full information about CCDC data access policies and citation 
# guidelines are available at http://www.ccdc.cam.ac.uk/access/V1 
# 
# Audit and citation data items may have been added by the CCDC. 
# Please retain this information to preserve the provenance of 
# this file and to allow appropriate attribution of the data. 
# 
#######################################################################

data_026egm20
_database_code_depnum_ccdc_archive 'CCDC 2302224'
loop_
_audit_author_name
_audit_author_address
'Emily G. Meekel'
;The University of Oxford
United Kingdom
;
_audit_update_record             
;
2023-10-19 deposited with the CCDC.	2023-12-27 downloaded from the CCDC.
;
_audit_creation_date             2023-05-29
_audit_creation_method           
;
Olex2 1.5
(compiled 2023.03.06 svn.rbb2c1857 for OlexSys, GUI svn.r6748)
;
_shelx_SHELXL_version_number     2019/1
_chemical_name_common            ?
_chemical_name_systematic        ?
_chemical_formula_moiety         'C8 H4 O4 Zn, 0.5(C4 H8 O2)'
_chemical_formula_sum            'C10 H8 O5 Zn'
_chemical_formula_weight         273.53
_chemical_absolute_configuration ?
_chemical_melting_point          ?
loop_
_atom_type_symbol
_atom_type_description
_atom_type_scat_dispersion_real
_atom_type_scat_dispersion_imag
_atom_type_scat_source
C C 0.0033 0.0016 'International Tables Vol C Tables 4.2.6.8 and 6.1.1.4'
H H 0.0000 0.0000 'International Tables Vol C Tables 4.2.6.8 and 6.1.1.4'
O O 0.0106 0.0060 'International Tables Vol C Tables 4.2.6.8 and 6.1.1.4'
Zn Zn 0.2839 1.4301 'International Tables Vol C Tables 4.2.6.8 and 6.1.1.4'

_shelx_space_group_comment       
;
The symmetry employed for this shelxl refinement is uniquely defined
by the following loop, which should always be used as a source of
symmetry information in preference to the above space-group names.
They are only intended as comments.
;
_space_group_crystal_system      orthorhombic
_space_group_IT_number           19
_space_group_name_H-M_alt        'P 21 21 21'
_space_group_name_Hall           'P 2ac 2ab'
loop_
_space_group_symop_operation_xyz
'x, y, z'
'-x+1/2, -y, z+1/2'
'-x, y+1/2, -z+1/2'
'x+1/2, -y+1/2, -z'

_cell_length_a                   11.0562(2)
_cell_length_b                   12.6155(2)
_cell_length_c                   15.2102(3)
_cell_angle_alpha                90
_cell_angle_beta                 90
_cell_angle_gamma                90
_cell_volume                     2121.51(7)
_cell_formula_units_Z            8
_cell_measurement_reflns_used    20286
_cell_measurement_temperature    295.15
_cell_measurement_theta_max      29.4270
_cell_measurement_theta_min      3.4800
_shelx_estimated_absorpt_T_max   ?
_shelx_estimated_absorpt_T_min   ?
_exptl_absorpt_coefficient_mu    2.316
_exptl_absorpt_correction_T_max  1.0000
_exptl_absorpt_correction_T_min  0.85806
_exptl_absorpt_correction_type   multi-scan
_exptl_absorpt_process_details   
;
CrysAlisPro 1.171.41.83a (Rigaku Oxford Diffraction, 2020)
Empirical absorption correction using spherical harmonics,
implemented in SCALE3 ABSPACK scaling algorithm.
;
_exptl_absorpt_special_details   ?
_exptl_crystal_colour            colorless
_exptl_crystal_density_diffrn    1.713
_exptl_crystal_density_meas      ?
_exptl_crystal_density_method    ?
_exptl_crystal_description       rod
_exptl_crystal_F_000             1104
_exptl_crystal_size_max          0.40
_exptl_crystal_size_mid          0.30
_exptl_crystal_size_min          0.18
_exptl_transmission_factor_max   ?
_exptl_transmission_factor_min   ?
_diffrn_reflns_av_R_equivalents  0.0431
_diffrn_reflns_av_unetI/netI     0.0327
_diffrn_reflns_Laue_measured_fraction_full 0.997
_diffrn_reflns_Laue_measured_fraction_max 0.907
_diffrn_reflns_limit_h_max       13
_diffrn_reflns_limit_h_min       -15
_diffrn_reflns_limit_k_max       16
_diffrn_reflns_limit_k_min       -18
_diffrn_reflns_limit_l_max       19
_diffrn_reflns_limit_l_min       -21
_diffrn_reflns_number            35121
_diffrn_reflns_point_group_measured_fraction_full 0.998
_diffrn_reflns_point_group_measured_fraction_max 0.875
_diffrn_reflns_theta_full        25.242
_diffrn_reflns_theta_max         30.523
_diffrn_reflns_theta_min         3.251
_diffrn_ambient_temperature      295.15
_diffrn_detector_area_resol_mean 13.3333
_diffrn_measured_fraction_theta_full 0.997
_diffrn_measured_fraction_theta_max 0.907
_diffrn_measurement_device_type  'XtaLAB Synergy, Dualflex, Eiger 1M'
_diffrn_measurement_method       ?
_diffrn_radiation_type           MoK\a
_diffrn_radiation_wavelength     0.71073
_diffrn_source                   'micro-focus sealed X-ray tube'
_reflns_Friedel_coverage         0.723
_reflns_Friedel_fraction_full    0.999
_reflns_Friedel_fraction_max     0.833
_reflns_number_gt                4928
_reflns_number_total             5669
_reflns_special_details          
;
 Reflections were merged by SHELXL according to the crystal
 class for the calculation of statistics and refinement.
 
 _reflns_Friedel_fraction is defined as the number of unique
 Friedel pairs measured divided by the number that would be
 possible theoretically, ignoring centric projections and
 systematic absences.
;
_reflns_threshold_expression     'I > 2\s(I)'
_computing_cell_refinement       ?
_computing_data_collection       ?
_computing_data_reduction        ?
_computing_molecular_graphics    'Olex2 1.5 (Dolomanov et al., 2009)'
_computing_publication_material  'Olex2 1.5 (Dolomanov et al., 2009)'
_computing_structure_refinement  'XL  (Sheldrick, 2008)'
_computing_structure_solution    'SHELXT 2018/2 (Sheldrick, 2018)'
_refine_diff_density_max         0.431
_refine_diff_density_min         -0.416
_refine_diff_density_rms         0.066
_refine_ls_abs_structure_details 
;
 Flack x determined using 1922 quotients [(I+)-(I-)]/[(I+)+(I-)]
 (Parsons, Flack and Wagner, Acta Cryst. B69 (2013) 249-259).
;
_refine_ls_abs_structure_Flack   -0.005(6)
_refine_ls_extinction_coef       .
_refine_ls_extinction_method     none
_refine_ls_goodness_of_fit_ref   1.056
_refine_ls_hydrogen_treatment    constr
_refine_ls_matrix_type           full
_refine_ls_number_parameters     291
_refine_ls_number_reflns         5669
_refine_ls_number_restraints     0
_refine_ls_R_factor_all          0.0392
_refine_ls_R_factor_gt           0.0307
_refine_ls_restrained_S_all      1.056
_refine_ls_shift/su_max          0.001
_refine_ls_shift/su_mean         0.000
_refine_ls_structure_factor_coef Fsqd
_refine_ls_weighting_details     
'w=1/[\s^2^(Fo^2^)+(0.0452P)^2^] where P=(Fo^2^+2Fc^2^)/3'
_refine_ls_weighting_scheme      calc
_refine_ls_wR_factor_gt          0.0733
_refine_ls_wR_factor_ref         0.0761
_refine_special_details          ?
_olex2_refinement_description    
;
1. Fixed Uiso
 At 1.2 times of:
  All C(H) groups, All C(H,H) groups
 At 1.5 times of:
  All C(H,H,H) groups
2.a Secondary CH2 refined with riding coordinates:
 C19(H19A,H19B)
2.b Aromatic/amide H refined with riding coordinates:
 C7(H7), C15(H15), C5(H5), C11(H11), C3(H3), C4(H4), C13(H13), C12(H12)
2.c Idealised Me refined as rotating group:
 C17(H17A,H17B,H17C), C20(H20A,H20B,H20C)
;
_atom_sites_solution_hydrogens   geom
_atom_sites_solution_primary     dual
_atom_sites_solution_secondary   ?
loop_
_atom_site_label
_atom_site_type_symbol
_atom_site_fract_x
_atom_site_fract_y
_atom_site_fract_z
_atom_site_U_iso_or_equiv
_atom_site_adp_type
_atom_site_occupancy
_atom_site_site_symmetry_order
_atom_site_calc_flag
_atom_site_refinement_flags_posn
_atom_site_refinement_flags_adp
_atom_site_refinement_flags_occupancy
_atom_site_disorder_assembly
_atom_site_disorder_group
Zn1 Zn 0.50925(3) 0.55909(3) 0.19883(2) 0.02653(10) Uani 1 1 d . . . . .
Zn2 Zn 0.87670(4) 0.63523(3) 0.82198(2) 0.02973(11) Uani 1 1 d . . . . .
O2 O 0.1804(3) 0.2134(2) 0.57435(18) 0.0386(6) Uani 1 1 d . . . . .
O1 O 0.0464(3) 0.3219(2) 0.62929(17) 0.0378(6) Uani 1 1 d . . . . .
O5 O 0.6014(3) 0.6349(2) 0.28623(17) 0.0449(7) Uani 1 1 d . . . . .
O8 O 0.9043(3) 0.5381(2) 0.62371(16) 0.0432(7) Uani 1 1 d . . . . .
O7 O 0.8729(3) 0.6845(2) 0.70195(17) 0.0468(7) Uani 1 1 d . . . . .
O4 O 0.3666(3) 0.4942(2) 0.25069(17) 0.0432(7) Uani 1 1 d . . . . .
O6 O 0.7095(2) 0.5001(2) 0.33996(18) 0.0373(6) Uani 1 1 d . . . . .
O3 O 0.4576(2) 0.4045(2) 0.35808(18) 0.0429(7) Uani 1 1 d . . . . .
C6 C 0.2463(3) 0.4299(3) 0.3670(2) 0.0299(7) Uani 1 1 d . . . . .
C7 C 0.2388(3) 0.3689(3) 0.4431(2) 0.0291(7) Uani 1 1 d . . . . .
H7 H 0.306158 0.332332 0.463657 0.035 Uiso 1 1 calc R U . . .
C15 C 0.7808(3) 0.6217(3) 0.4828(2) 0.0316(7) Uani 1 1 d . . . . .
H15 H 0.796671 0.549333 0.483357 0.038 Uiso 1 1 calc R U . . .
C16 C 0.8702(3) 0.6316(3) 0.6323(2) 0.0349(7) Uani 1 1 d . . . . .
C1 C 0.1192(3) 0.2966(3) 0.5688(2) 0.0286(7) Uani 1 1 d . . . . .
C8 C 0.3667(3) 0.4428(3) 0.3218(2) 0.0310(7) Uani 1 1 d . . . . .
C9 C 0.6738(3) 0.5947(3) 0.3402(2) 0.0319(8) Uani 1 1 d . . . . .
C2 C 0.1300(3) 0.3631(3) 0.4880(2) 0.0288(7) Uani 1 1 d . . . . .
C5 C 0.1454(4) 0.4813(3) 0.3350(2) 0.0392(9) Uani 1 1 d . . . . .
H5 H 0.151207 0.521628 0.284024 0.047 Uiso 1 1 calc R U . . .
C10 C 0.7206(4) 0.6660(3) 0.4116(2) 0.0331(8) Uani 1 1 d . . . . .
C11 C 0.7001(5) 0.7743(3) 0.4100(3) 0.0518(12) Uani 1 1 d . . . . .
H11 H 0.659402 0.804559 0.362708 0.062 Uiso 1 1 calc R U . . .
C14 C 0.8174(4) 0.6835(3) 0.5526(2) 0.0347(8) Uani 1 1 d . . . . .
C3 C 0.0283(4) 0.4159(3) 0.4553(3) 0.0389(9) Uani 1 1 d . . . . .
H3 H -0.044576 0.412298 0.485693 0.047 Uiso 1 1 calc R U . . .
C4 C 0.0354(4) 0.4735(4) 0.3781(3) 0.0465(10) Uani 1 1 d . . . . .
H4 H -0.032960 0.506533 0.355399 0.056 Uiso 1 1 calc R U . . .
C13 C 0.7973(5) 0.7921(3) 0.5504(3) 0.0520(12) Uani 1 1 d . . . . .
H13 H 0.822132 0.834542 0.597034 0.062 Uiso 1 1 calc R U . . .
O10 O 0.9793(6) 0.6883(4) 0.2192(5) 0.119(2) Uani 1 1 d . . . . .
C12 C 0.7394(6) 0.8371(3) 0.4777(3) 0.0665(16) Uani 1 1 d . . . . .
H12 H 0.727631 0.910065 0.475237 0.080 Uiso 1 1 calc R U . . .
C18 C 1.0623(8) 0.7548(8) 0.2571(8) 0.107(3) Uani 1 1 d . . . . .
C19 C 1.0271(14) 0.6335(8) 0.1382(6) 0.166(6) Uani 1 1 d . . . . .
H19A H 1.087985 0.580473 0.151174 0.199 Uiso 1 1 calc R U . . .
H19B H 1.056288 0.682540 0.093863 0.199 Uiso 1 1 calc R U . . .
C17 C 1.0208(11) 0.7960(9) 0.3399(9) 0.153(4) Uani 1 1 d . . . . .
H17A H 0.943169 0.828850 0.332120 0.230 Uiso 1 1 calc R U . . .
H17B H 1.077470 0.847526 0.361323 0.230 Uiso 1 1 calc R U . . .
H17C H 1.013901 0.739168 0.381583 0.230 Uiso 1 1 calc R U . . .
C20 C 0.9000(17) 0.5843(9) 0.1150(8) 0.221(8) Uani 1 1 d . . . . .
H20A H 0.908192 0.537486 0.065638 0.332 Uiso 1 1 calc R U . . .
H20B H 0.844369 0.640117 0.100631 0.332 Uiso 1 1 calc R U . . .
H20C H 0.870035 0.545398 0.164686 0.332 Uiso 1 1 calc R U . . .
O9 O 1.1513(10) 0.7859(12) 0.2188(10) 0.275(7) Uani 1 1 d . . . . .

loop_
_atom_site_aniso_label
_atom_site_aniso_U_11
_atom_site_aniso_U_22
_atom_site_aniso_U_33
_atom_site_aniso_U_23
_atom_site_aniso_U_13
_atom_site_aniso_U_12
Zn1 0.0318(2) 0.02948(19) 0.01830(17) 0.00302(13) 0.00046(15) 0.00141(17)
Zn2 0.0385(2) 0.03013(19) 0.02056(18) -0.00421(15) 0.00418(16) 0.00073(18)
O2 0.0450(16) 0.0351(13) 0.0358(14) 0.0122(11) 0.0152(11) 0.0060(12)
O1 0.0567(17) 0.0312(12) 0.0254(13) -0.0018(10) 0.0153(11) -0.0032(11)
O5 0.0582(17) 0.0415(14) 0.0350(14) -0.0039(12) -0.0245(12) 0.0065(14)
O8 0.0622(18) 0.0408(15) 0.0267(13) -0.0007(11) -0.0116(12) 0.0127(13)
O7 0.0737(19) 0.0410(14) 0.0256(12) -0.0035(11) -0.0124(14) 0.0008(15)
O4 0.0390(14) 0.0601(17) 0.0305(13) 0.0174(12) 0.0057(12) -0.0026(14)
O6 0.0390(14) 0.0308(12) 0.0421(15) -0.0040(11) -0.0094(12) -0.0009(12)
O3 0.0371(14) 0.0551(16) 0.0367(14) 0.0113(13) 0.0089(11) 0.0105(12)
C6 0.0332(17) 0.0286(16) 0.0279(16) 0.0018(14) 0.0047(14) -0.0007(15)
C7 0.0336(18) 0.0276(15) 0.0261(15) 0.0022(14) 0.0056(13) 0.0049(15)
C15 0.040(2) 0.0286(17) 0.0266(16) -0.0002(14) -0.0044(14) 0.0020(16)
C16 0.0409(19) 0.0374(18) 0.0263(16) 0.0005(15) -0.0045(15) -0.0036(19)
C1 0.0330(18) 0.0289(16) 0.0237(15) 0.0015(12) 0.0026(14) -0.0034(15)
C8 0.0380(18) 0.0285(15) 0.0264(16) -0.0002(14) 0.0063(15) -0.0022(16)
C9 0.0349(18) 0.0329(16) 0.0278(18) -0.0003(14) -0.0050(14) 0.0009(15)
C2 0.0369(18) 0.0255(15) 0.0241(15) 0.0018(13) 0.0074(14) 0.0016(17)
C5 0.042(2) 0.046(2) 0.0297(18) 0.0125(15) 0.0027(16) 0.0050(18)
C10 0.042(2) 0.0318(17) 0.0259(17) 0.0001(14) -0.0073(15) 0.0041(16)
C11 0.083(3) 0.035(2) 0.038(2) 0.0016(17) -0.026(2) 0.014(2)
C14 0.045(2) 0.0323(17) 0.0271(18) -0.0014(15) -0.0098(15) 0.0034(17)
C3 0.036(2) 0.048(2) 0.0324(19) 0.0060(16) 0.0086(15) 0.0032(17)
C4 0.037(2) 0.061(3) 0.041(2) 0.018(2) 0.0044(17) 0.0139(19)
C13 0.087(3) 0.0328(19) 0.036(2) -0.0082(17) -0.024(2) 0.007(2)
O10 0.114(4) 0.091(3) 0.152(6) 0.033(4) -0.030(4) -0.024(3)
C12 0.118(5) 0.0283(19) 0.053(3) -0.0037(19) -0.034(3) 0.011(3)
C18 0.064(4) 0.109(6) 0.149(8) 0.031(6) -0.008(5) -0.009(4)
C19 0.325(18) 0.087(5) 0.085(5) 0.019(5) -0.094(8) -0.030(9)
C17 0.118(8) 0.157(9) 0.184(12) -0.014(9) -0.028(9) 0.005(7)
C20 0.40(2) 0.119(8) 0.144(10) 0.047(7) -0.127(14) -0.058(12)
O9 0.175(10) 0.349(16) 0.302(14) 0.160(13) -0.028(9) -0.025(10)

_geom_special_details            
;
 All esds (except the esd in the dihedral angle between two l.s. planes)
 are estimated using the full covariance matrix.  The cell esds are taken
 into account individually in the estimation of esds in distances, angles
 and torsion angles; correlations between esds in cell parameters are only
 used when they are defined by crystal symmetry.  An approximate (isotropic)
 treatment of cell esds is used for estimating esds involving l.s. planes.
;
loop_
_geom_bond_atom_site_label_1
_geom_bond_atom_site_label_2
_geom_bond_distance
_geom_bond_site_symmetry_2
_geom_bond_publ_flag
Zn1 O1 1.937(3) 2_564 ?
Zn1 O5 1.929(3) . ?
Zn1 O8 1.929(3) 2_664 ?
Zn1 O4 1.944(3) . ?
Zn2 O2 1.964(2) 3_656 ?
Zn2 O7 1.929(3) . ?
Zn2 O6 1.974(2) 2_665 ?
Zn2 O3 1.977(3) 2_665 ?
O2 C1 1.252(4) . ?
O1 C1 1.264(4) . ?
O5 C9 1.254(4) . ?
O8 C16 1.246(5) . ?
O7 C16 1.252(4) . ?
O4 C8 1.261(4) . ?
O6 C9 1.257(4) . ?
O3 C8 1.245(4) . ?
C6 C7 1.393(5) . ?
C6 C8 1.507(5) . ?
C6 C5 1.379(5) . ?
C7 H7 0.9300 . ?
C7 C2 1.385(5) . ?
C15 H15 0.9300 . ?
C15 C10 1.388(5) . ?
C15 C14 1.378(5) . ?
C16 C14 1.497(5) . ?
C1 C2 1.493(4) . ?
C9 C10 1.501(5) . ?
C2 C3 1.398(5) . ?
C5 H5 0.9300 . ?
C5 C4 1.385(6) . ?
C10 C11 1.385(5) . ?
C11 H11 0.9300 . ?
C11 C12 1.370(6) . ?
C14 C13 1.387(5) . ?
C3 H3 0.9300 . ?
C3 C4 1.382(5) . ?
C4 H4 0.9300 . ?
C13 H13 0.9300 . ?
C13 C12 1.399(6) . ?
O10 C18 1.371(10) . ?
O10 C19 1.508(12) . ?
C12 H12 0.9300 . ?
C18 C17 1.438(15) . ?
C18 O9 1.209(12) . ?
C19 H19A 0.9700 . ?
C19 H19B 0.9700 . ?
C19 C20 1.576(18) . ?
C17 H17A 0.9600 . ?
C17 H17B 0.9600 . ?
C17 H17C 0.9600 . ?
C20 H20A 0.9600 . ?
C20 H20B 0.9600 . ?
C20 H20C 0.9600 . ?

loop_
_geom_angle_atom_site_label_1
_geom_angle_atom_site_label_2
_geom_angle_atom_site_label_3
_geom_angle
_geom_angle_site_symmetry_1
_geom_angle_site_symmetry_3
_geom_angle_publ_flag
O1 Zn1 O4 106.87(12) 2_564 . ?
O5 Zn1 O1 99.20(11) . 2_564 ?
O5 Zn1 O8 117.49(14) . 2_664 ?
O5 Zn1 O4 110.96(13) . . ?
O8 Zn1 O1 109.05(12) 2_664 2_564 ?
O8 Zn1 O4 112.01(13) 2_664 . ?
O2 Zn2 O6 99.65(11) 3_656 2_665 ?
O2 Zn2 O3 101.66(12) 3_656 2_665 ?
O7 Zn2 O2 126.25(12) . 3_656 ?
O7 Zn2 O6 113.51(12) . 2_665 ?
O7 Zn2 O3 111.40(14) . 2_665 ?
O6 Zn2 O3 100.93(12) 2_665 2_665 ?
C1 O2 Zn2 107.6(2) . 3_646 ?
C1 O1 Zn1 142.7(2) . 2_565 ?
C9 O5 Zn1 126.1(2) . . ?
C16 O8 Zn1 133.6(2) . 2_665 ?
C16 O7 Zn2 129.0(2) . . ?
C8 O4 Zn1 124.3(3) . . ?
C9 O6 Zn2 132.1(2) . 2_664 ?
C8 O3 Zn2 136.4(2) . 2_664 ?
C7 C6 C8 119.5(3) . . ?
C5 C6 C7 120.3(3) . . ?
C5 C6 C8 120.2(3) . . ?
C6 C7 H7 120.3 . . ?
C2 C7 C6 119.3(3) . . ?
C2 C7 H7 120.3 . . ?
C10 C15 H15 119.5 . . ?
C14 C15 H15 119.5 . . ?
C14 C15 C10 120.9(3) . . ?
O8 C16 O7 125.9(3) . . ?
O8 C16 C14 116.6(3) . . ?
O7 C16 C14 117.5(3) . . ?
O2 C1 O1 120.4(3) . . ?
O2 C1 C2 119.0(3) . . ?
O1 C1 C2 120.6(3) . . ?
O4 C8 C6 116.5(3) . . ?
O3 C8 O4 125.5(3) . . ?
O3 C8 C6 117.9(3) . . ?
O5 C9 O6 125.6(3) . . ?
O5 C9 C10 116.8(3) . . ?
O6 C9 C10 117.6(3) . . ?
C7 C2 C1 120.2(3) . . ?
C7 C2 C3 119.9(3) . . ?
C3 C2 C1 119.8(3) . . ?
C6 C5 H5 119.7 . . ?
C6 C5 C4 120.6(3) . . ?
C4 C5 H5 119.7 . . ?
C15 C10 C9 119.2(3) . . ?
C11 C10 C15 119.3(3) . . ?
C11 C10 C9 121.5(3) . . ?
C10 C11 H11 119.8 . . ?
C12 C11 C10 120.3(4) . . ?
C12 C11 H11 119.8 . . ?
C15 C14 C16 119.4(3) . . ?
C15 C14 C13 119.5(4) . . ?
C13 C14 C16 120.9(3) . . ?
C2 C3 H3 119.8 . . ?
C4 C3 C2 120.4(3) . . ?
C4 C3 H3 119.8 . . ?
C5 C4 H4 120.4 . . ?
C3 C4 C5 119.3(4) . . ?
C3 C4 H4 120.4 . . ?
C14 C13 H13 120.2 . . ?
C14 C13 C12 119.5(4) . . ?
C12 C13 H13 120.2 . . ?
C18 O10 C19 113.0(8) . . ?
C11 C12 C13 120.3(4) . . ?
C11 C12 H12 119.9 . . ?
C13 C12 H12 119.9 . . ?
O10 C18 C17 112.1(9) . . ?
O9 C18 O10 122.7(13) . . ?
O9 C18 C17 124.4(13) . . ?
O10 C19 H19A 113.1 . . ?
O10 C19 H19B 113.1 . . ?
O10 C19 C20 92.9(10) . . ?
H19A C19 H19B 110.5 . . ?
C20 C19 H19A 113.1 . . ?
C20 C19 H19B 113.1 . . ?
C18 C17 H17A 109.5 . . ?
C18 C17 H17B 109.5 . . ?
C18 C17 H17C 109.5 . . ?
H17A C17 H17B 109.5 . . ?
H17A C17 H17C 109.5 . . ?
H17B C17 H17C 109.5 . . ?
C19 C20 H20A 109.5 . . ?
C19 C20 H20B 109.5 . . ?
C19 C20 H20C 109.5 . . ?
H20A C20 H20B 109.5 . . ?
H20A C20 H20C 109.5 . . ?
H20B C20 H20C 109.5 . . ?

loop_
_geom_torsion_atom_site_label_1
_geom_torsion_atom_site_label_2
_geom_torsion_atom_site_label_3
_geom_torsion_atom_site_label_4
_geom_torsion
_geom_torsion_site_symmetry_1
_geom_torsion_site_symmetry_2
_geom_torsion_site_symmetry_3
_geom_torsion_site_symmetry_4
_geom_torsion_publ_flag
Zn1 O1 C1 O2 137.0(4) 2_565 . . . ?
Zn1 O1 C1 C2 -45.6(6) 2_565 . . . ?
Zn1 O5 C9 O6 8.9(6) . . . . ?
Zn1 O5 C9 C10 -170.5(3) . . . . ?
Zn1 O8 C16 O7 -9.5(7) 2_665 . . . ?
Zn1 O8 C16 C14 172.9(3) 2_665 . . . ?
Zn1 O4 C8 O3 -18.0(5) . . . . ?
Zn1 O4 C8 C6 160.2(2) . . . . ?
Zn2 O2 C1 O1 7.1(4) 3_646 . . . ?
Zn2 O2 C1 C2 -170.5(3) 3_646 . . . ?
Zn2 O7 C16 O8 -22.4(7) . . . . ?
Zn2 O7 C16 C14 155.2(3) . . . . ?
Zn2 O6 C9 O5 -43.3(6) 2_664 . . . ?
Zn2 O6 C9 C10 136.1(3) 2_664 . . . ?
Zn2 O3 C8 O4 -20.2(6) 2_664 . . . ?
Zn2 O3 C8 C6 161.6(3) 2_664 . . . ?
O2 C1 C2 C7 -32.7(5) . . . . ?
O2 C1 C2 C3 144.4(4) . . . . ?
O1 C1 C2 C7 149.8(3) . . . . ?
O1 C1 C2 C3 -33.1(5) . . . . ?
O5 C9 C10 C15 167.1(4) . . . . ?
O5 C9 C10 C11 -9.9(6) . . . . ?
O8 C16 C14 C15 16.2(6) . . . . ?
O8 C16 C14 C13 -168.1(4) . . . . ?
O7 C16 C14 C15 -161.6(4) . . . . ?
O7 C16 C14 C13 14.0(6) . . . . ?
O6 C9 C10 C15 -12.3(6) . . . . ?
O6 C9 C10 C11 170.7(4) . . . . ?
C6 C7 C2 C1 178.9(3) . . . . ?
C6 C7 C2 C3 1.8(5) . . . . ?
C6 C5 C4 C3 1.9(7) . . . . ?
C7 C6 C8 O4 176.4(3) . . . . ?
C7 C6 C8 O3 -5.3(5) . . . . ?
C7 C6 C5 C4 0.3(6) . . . . ?
C7 C2 C3 C4 0.4(6) . . . . ?
C15 C10 C11 C12 0.4(8) . . . . ?
C15 C14 C13 C12 0.4(8) . . . . ?
C16 C14 C13 C12 -175.2(5) . . . . ?
C1 C2 C3 C4 -176.7(4) . . . . ?
C8 C6 C7 C2 175.6(3) . . . . ?
C8 C6 C5 C4 -177.4(4) . . . . ?
C9 C10 C11 C12 177.4(5) . . . . ?
C2 C3 C4 C5 -2.2(7) . . . . ?
C5 C6 C7 C2 -2.1(5) . . . . ?
C5 C6 C8 O4 -5.9(5) . . . . ?
C5 C6 C8 O3 172.4(3) . . . . ?
C10 C15 C14 C16 173.6(4) . . . . ?
C10 C15 C14 C13 -2.1(7) . . . . ?
C10 C11 C12 C13 -2.0(9) . . . . ?
C14 C15 C10 C9 -175.3(4) . . . . ?
C14 C15 C10 C11 1.8(7) . . . . ?
C14 C13 C12 C11 1.6(9) . . . . ?
C18 O10 C19 C20 -172.7(7) . . . . ?
C19 O10 C18 C17 -172.8(8) . . . . ?
C19 O10 C18 O9 17.0(12) . . . . ?

_shelx_res_file                  
;
TITL 026egm20_a.res in P2(1)2(1)2(1)
    026egm20.res
    created by SHELXL-2019/1 at 15:12:50 on 29-May-2023
REM Old TITL 026egm20 in P2(1)2(1)2(1)
REM SHELXT solution in P2(1)2(1)2(1): R1 0.094, Rweak 0.022, Alpha 0.005
REM <I/s> 0.327 for 22 systematic absences, Orientation as input
REM Flack x = 0.004 ( 0.006 ) from 1690 Parsons' quotients
REM Formula found by SHELXT: C19 C17 Zn2
CELL 0.71073 11.0562 12.6155 15.2102 90 90 90
ZERR 8 0.0002 0.0002 0.0003 0 0 0
LATT -1
SYMM 0.5-X,-Y,0.5+Z
SYMM -X,0.5+Y,0.5-Z
SYMM 0.5+X,0.5-Y,-Z
SFAC C H O Zn
UNIT 80 64 40 8

L.S. 4 0 0
PLAN  5
TEMP 22
CONF
BOND
list 4
MORE -1
BOND $H
fmap 2 53
acta
OMIT 0 2 0
REM <olex2.extras>
REM <HklSrc "%.\\026egm20.hkl">
REM </olex2.extras>

WGHT    0.045200
FVAR       0.51494
ZN1   4    0.509245    0.559087    0.198831    11.00000    0.03180    0.02948 =
         0.01830    0.00302    0.00046    0.00141
ZN2   4    0.876696    0.635235    0.821981    11.00000    0.03851    0.03013 =
         0.02056   -0.00421    0.00418    0.00073
O2    3    0.180391    0.213369    0.574351    11.00000    0.04496    0.03510 =
         0.03583    0.01225    0.01520    0.00599
O1    3    0.046367    0.321893    0.629289    11.00000    0.05671    0.03119 =
         0.02543   -0.00182    0.01530   -0.00317
O5    3    0.601425    0.634882    0.286226    11.00000    0.05819    0.04154 =
         0.03503   -0.00391   -0.02452    0.00652
O8    3    0.904340    0.538078    0.623706    11.00000    0.06220    0.04078 =
         0.02666   -0.00070   -0.01156    0.01268
O7    3    0.872856    0.684473    0.701952    11.00000    0.07374    0.04101 =
         0.02560   -0.00352   -0.01241    0.00084
O4    3    0.366584    0.494231    0.250690    11.00000    0.03898    0.06014 =
         0.03047    0.01744    0.00569   -0.00257
O6    3    0.709497    0.500074    0.339958    11.00000    0.03902    0.03081 =
         0.04214   -0.00400   -0.00936   -0.00091
O3    3    0.457624    0.404498    0.358078    11.00000    0.03710    0.05509 =
         0.03665    0.01130    0.00891    0.01050
C6    1    0.246288    0.429915    0.367038    11.00000    0.03317    0.02858 =
         0.02787    0.00176    0.00469   -0.00065
C7    1    0.238769    0.368868    0.443146    11.00000    0.03359    0.02757 =
         0.02615    0.00216    0.00555    0.00485
AFIX  43
H7    2    0.306158    0.332332    0.463657    11.00000   -1.20000
AFIX   0
C15   1    0.780787    0.621722    0.482783    11.00000    0.03952    0.02859 =
         0.02657   -0.00021   -0.00444    0.00198
AFIX  43
H15   2    0.796671    0.549333    0.483357    11.00000   -1.20000
AFIX   0
C16   1    0.870236    0.631616    0.632341    11.00000    0.04093    0.03743 =
         0.02627    0.00046   -0.00447   -0.00363
C1    1    0.119217    0.296610    0.568775    11.00000    0.03303    0.02892 =
         0.02370    0.00147    0.00259   -0.00344
C8    1    0.366650    0.442799    0.321751    11.00000    0.03804    0.02854 =
         0.02641   -0.00022    0.00628   -0.00221
C9    1    0.673842    0.594725    0.340245    11.00000    0.03488    0.03294 =
         0.02783   -0.00033   -0.00503    0.00090
C2    1    0.129952    0.363125    0.487960    11.00000    0.03690    0.02548 =
         0.02407    0.00178    0.00741    0.00157
C5    1    0.145354    0.481310    0.335035    11.00000    0.04231    0.04559 =
         0.02974    0.01255    0.00269    0.00499
AFIX  43
H5    2    0.151207    0.521628    0.284024    11.00000   -1.20000
AFIX   0
C10   1    0.720565    0.665994    0.411600    11.00000    0.04169    0.03181 =
         0.02593    0.00007   -0.00732    0.00414
C11   1    0.700080    0.774321    0.409986    11.00000    0.08260    0.03529 =
         0.03754    0.00159   -0.02592    0.01397
AFIX  43
H11   2    0.659402    0.804559    0.362708    11.00000   -1.20000
AFIX   0
C14   1    0.817365    0.683526    0.552606    11.00000    0.04465    0.03233 =
         0.02708   -0.00138   -0.00977    0.00335
C3    1    0.028302    0.415908    0.455309    11.00000    0.03628    0.04798 =
         0.03240    0.00597    0.00860    0.00321
AFIX  43
H3    2   -0.044576    0.412298    0.485693    11.00000   -1.20000
AFIX   0
C4    1    0.035395    0.473450    0.378133    11.00000    0.03731    0.06118 =
         0.04102    0.01779    0.00437    0.01390
AFIX  43
H4    2   -0.032960    0.506533    0.355399    11.00000   -1.20000
AFIX   0
C13   1    0.797298    0.792053    0.550443    11.00000    0.08716    0.03281 =
         0.03610   -0.00818   -0.02380    0.00667
AFIX  43
H13   2    0.822132    0.834542    0.597034    11.00000   -1.20000
AFIX   0

O10   3    0.979316    0.688263    0.219179    11.00000    0.11449    0.09145 =
         0.15168    0.03257   -0.03037   -0.02389
C12   1    0.739432    0.837135    0.477671    11.00000    0.11823    0.02829 =
         0.05295   -0.00368   -0.03384    0.01123
AFIX  43
H12   2    0.727631    0.910065    0.475237    11.00000   -1.20000
AFIX   0

C18   1    1.062296    0.754785    0.257114    11.00000    0.06428    0.10873 =
         0.14878    0.03119   -0.00796   -0.00913
C19   1    1.027065    0.633540    0.138181    11.00000    0.32505    0.08674 =
         0.08482    0.01904   -0.09432   -0.02981
AFIX  23
H19A  2    1.087985    0.580473    0.151174    11.00000   -1.20000
H19B  2    1.056288    0.682540    0.093863    11.00000   -1.20000
AFIX   0
C17   1    1.020758    0.796007    0.339914    11.00000    0.11818    0.15710 =
         0.18411   -0.01385   -0.02827    0.00482
AFIX 137
H17A  2    0.943169    0.828850    0.332120    11.00000   -1.50000
H17B  2    1.077470    0.847526    0.361323    11.00000   -1.50000
H17C  2    1.013901    0.739168    0.381583    11.00000   -1.50000
AFIX   0
C20   1    0.900002    0.584327    0.115021    11.00000    0.40079    0.11859 =
         0.14377    0.04704   -0.12688   -0.05805
AFIX 137
H20A  2    0.908192    0.537486    0.065638    11.00000   -1.50000
H20B  2    0.844369    0.640117    0.100631    11.00000   -1.50000
H20C  2    0.870035    0.545398    0.164686    11.00000   -1.50000
AFIX   0
O9    3    1.151297    0.785892    0.218773    11.00000    0.17496    0.34886 =
         0.30175    0.15999   -0.02783   -0.02452
HKLF 4


REM  026egm20_a.res in P2(1)2(1)2(1)
REM wR2 = 0.0761, GooF = S = 1.056, Restrained GooF = 1.056 for all data
REM R1 = 0.0307 for 4928 Fo > 4sig(Fo) and 0.0392 for all 5669 data
REM 291 parameters refined using 0 restraints

END

WGHT      0.0452      0.0000

REM Highest difference peak  0.431,  deepest hole -0.416,  1-sigma level  0.066
Q1    1   1.1211  0.5864  0.1182  11.00000  0.05    0.43
Q2    1   0.9804  0.6377  0.1578  11.00000  0.05    0.42
Q3    1   1.1014  0.6371  0.1559  11.00000  0.05    0.42
Q4    1   1.0826  0.6745  0.1410  11.00000  0.05    0.38
Q5    1   1.0589  0.6460  0.0954  11.00000  0.05    0.27
;
_shelx_res_checksum              98907

# start Validation Reply Form
_vrf_PLAT430_026egm20            
;
PROBLEM: Short Inter D...A Contact  O7       ..O9       .       2.76 Ang.  
RESPONSE: All hydrogen bonds are accounted for in the solvent. 
However due to dynamics, the oxygen atoms positions are disordered
and thus appear closer together on average.
;
_olex2_submission_special_instructions 'No special instructions were received'
####################################################################### 
# 
# This file contains crystal structure data downloaded from the 
# Cambridge Structural Database (CSD) hosted by the Cambridge 
# Crystallographic Data Centre (CCDC).
# 
# Full information about CCDC data access policies and citation 
# guidelines are available at http://www.ccdc.cam.ac.uk/access/V1 
# 
# Audit and citation data items may have been added by the CCDC. 
# Please retain this information to preserve the provenance of 
# this file and to allow appropriate attribution of the data. 
# 
#######################################################################

data_em-01-98_1_30s
_database_code_depnum_ccdc_archive 'CCDC 2302225'
loop_
_audit_author_name
_audit_author_address
'Emily G. Meekel'
;The University of Oxford
United Kingdom
;
_audit_update_record             
;
2023-10-19 deposited with the CCDC.	2023-12-27 downloaded from the CCDC.
;
_audit_creation_date             2023-05-29
_audit_creation_method           
;
Olex2 1.5
(compiled 2023.03.06 svn.rbb2c1857 for OlexSys, GUI svn.r6748)
;
_shelx_SHELXL_version_number     2019/1
_chemical_name_common            ?
_chemical_name_systematic        ?
_chemical_formula_moiety         'C8 H3 I O4 Zn'
_chemical_formula_sum            'C8 H3 I O4 Zn'
_chemical_formula_weight         355.37
_chemical_melting_point          ?
loop_
_atom_type_symbol
_atom_type_description
_atom_type_scat_dispersion_real
_atom_type_scat_dispersion_imag
_atom_type_scat_source
C C 0.0181 0.0091 'International Tables Vol C Tables 4.2.6.8 and 6.1.1.4'
H H 0.0000 0.0000 'International Tables Vol C Tables 4.2.6.8 and 6.1.1.4'
I I -0.3257 6.8362 'International Tables Vol C Tables 4.2.6.8 and 6.1.1.4'
O O 0.0492 0.0322 'International Tables Vol C Tables 4.2.6.8 and 6.1.1.4'
Zn Zn -1.5491 0.6778 'International Tables Vol C Tables 4.2.6.8 and 6.1.1.4'

_shelx_space_group_comment       
;
The symmetry employed for this shelxl refinement is uniquely defined
by the following loop, which should always be used as a source of
symmetry information in preference to the above space-group names.
They are only intended as comments.
;
_space_group_crystal_system      trigonal
_space_group_IT_number           166
_space_group_name_H-M_alt        'R -3 m'
_space_group_name_Hall           '-R 3 2"'
loop_
_space_group_symop_operation_xyz
'x, y, z'
'-y, x-y, z'
'-x+y, -x, z'
'y, x, -z'
'x-y, -y, -z'
'-x, -x+y, -z'
'x+2/3, y+1/3, z+1/3'
'-y+2/3, x-y+1/3, z+1/3'
'-x+y+2/3, -x+1/3, z+1/3'
'y+2/3, x+1/3, -z+1/3'
'x-y+2/3, -y+1/3, -z+1/3'
'-x+2/3, -x+y+1/3, -z+1/3'
'x+1/3, y+2/3, z+2/3'
'-y+1/3, x-y+2/3, z+2/3'
'-x+y+1/3, -x+2/3, z+2/3'
'y+1/3, x+2/3, -z+2/3'
'x-y+1/3, -y+2/3, -z+2/3'
'-x+1/3, -x+y+2/3, -z+2/3'
'-x, -y, -z'
'y, -x+y, -z'
'x-y, x, -z'
'-y, -x, z'
'-x+y, y, z'
'x, x-y, z'
'-x+2/3, -y+1/3, -z+1/3'
'y+2/3, -x+y+1/3, -z+1/3'
'x-y+2/3, x+1/3, -z+1/3'
'-y+2/3, -x+1/3, z+1/3'
'-x+y+2/3, y+1/3, z+1/3'
'x+2/3, x-y+1/3, z+1/3'
'-x+1/3, -y+2/3, -z+2/3'
'y+1/3, -x+y+2/3, -z+2/3'
'x-y+1/3, x+2/3, -z+2/3'
'-y+1/3, -x+2/3, z+2/3'
'-x+y+1/3, y+2/3, z+2/3'
'x+1/3, x-y+2/3, z+2/3'

_cell_length_a                   28.5799(4)
_cell_length_b                   28.5799(4)
_cell_length_c                   8.09130(10)
_cell_angle_alpha                90
_cell_angle_beta                 90
_cell_angle_gamma                120
_cell_volume                     5723.61(18)
_cell_formula_units_Z            18
_cell_measurement_reflns_used    5860
_cell_measurement_temperature    290.15
_cell_measurement_theta_max      75.7230
_cell_measurement_theta_min      5.3480
_shelx_estimated_absorpt_T_max   ?
_shelx_estimated_absorpt_T_min   ?
_exptl_absorpt_coefficient_mu    21.677
_exptl_absorpt_correction_T_max  1.0000
_exptl_absorpt_correction_T_min  0.51889
_exptl_absorpt_correction_type   multi-scan
_exptl_absorpt_process_details   
;
CrysAlisPro 1.171.41.83a (Rigaku Oxford Diffraction, 2020)
Empirical absorption correction using spherical harmonics,
implemented in SCALE3 ABSPACK scaling algorithm.
;
_exptl_absorpt_special_details   ?
_exptl_crystal_colour            brown
_exptl_crystal_density_diffrn    1.856
_exptl_crystal_density_meas      ?
_exptl_crystal_density_method    ?
_exptl_crystal_description       rod
_exptl_crystal_F_000             2988
_exptl_crystal_size_max          0.60
_exptl_crystal_size_mid          0.25
_exptl_crystal_size_min          0.20
_exptl_transmission_factor_max   ?
_exptl_transmission_factor_min   ?
_diffrn_reflns_av_R_equivalents  0.0194
_diffrn_reflns_av_unetI/netI     0.0095
_diffrn_reflns_Laue_measured_fraction_full 0.997
_diffrn_reflns_Laue_measured_fraction_max 0.989
_diffrn_reflns_limit_h_max       33
_diffrn_reflns_limit_h_min       -35
_diffrn_reflns_limit_k_max       35
_diffrn_reflns_limit_k_min       -20
_diffrn_reflns_limit_l_max       9
_diffrn_reflns_limit_l_min       -10
_diffrn_reflns_number            7511
_diffrn_reflns_point_group_measured_fraction_full 0.997
_diffrn_reflns_point_group_measured_fraction_max 0.989
_diffrn_reflns_theta_full        67.684
_diffrn_reflns_theta_max         75.989
_diffrn_reflns_theta_min         5.362
_diffrn_ambient_temperature      290.15
_diffrn_detector_area_resol_mean 13.333
_diffrn_measured_fraction_theta_full 0.997
_diffrn_measured_fraction_theta_max 0.989
_diffrn_measurement_device_type  'XtaLAB Synergy, Dualflex, Eiger 1M'
_diffrn_measurement_method       ?
_diffrn_radiation_type           CuK\a
_diffrn_radiation_wavelength     1.54184
_diffrn_source                   'micro-focus sealed X-ray tube'
_reflns_Friedel_coverage         0.000
_reflns_Friedel_fraction_full    .
_reflns_Friedel_fraction_max     .
_reflns_number_gt                1371
_reflns_number_total             1405
_reflns_special_details          
;
 Reflections were merged by SHELXL according to the crystal
 class for the calculation of statistics and refinement.
 
 _reflns_Friedel_fraction is defined as the number of unique
 Friedel pairs measured divided by the number that would be
 possible theoretically, ignoring centric projections and
 systematic absences.
;
_reflns_threshold_expression     'I > 2\s(I)'
_computing_cell_refinement       ?
_computing_data_collection       ?
_computing_data_reduction        ?
_computing_molecular_graphics    'Olex2 1.5 (Dolomanov et al., 2009)'
_computing_publication_material  'Olex2 1.5 (Dolomanov et al., 2009)'
_computing_structure_refinement  'XL  (Sheldrick, 2008)'
_computing_structure_solution    'SHELXT 2018/2 (Sheldrick, 2018)'
_refine_diff_density_max         3.257
_refine_diff_density_min         -2.492
_refine_diff_density_rms         0.210
_refine_ls_extinction_coef       .
_refine_ls_extinction_method     none
_refine_ls_goodness_of_fit_ref   1.118
_refine_ls_hydrogen_treatment    constr
_refine_ls_matrix_type           full
_refine_ls_number_parameters     69
_refine_ls_number_reflns         1405
_refine_ls_number_restraints     8
_refine_ls_R_factor_all          0.0670
_refine_ls_R_factor_gt           0.0666
_refine_ls_restrained_S_all      1.117
_refine_ls_shift/su_max          0.001
_refine_ls_shift/su_mean         0.000
_refine_ls_structure_factor_coef Fsqd
_refine_ls_weighting_details     
'w=1/[\s^2^(Fo^2^)+(0.1427P)^2^+57.1873P] where P=(Fo^2^+2Fc^2^)/3'
_refine_ls_weighting_scheme      calc
_refine_ls_wR_factor_gt          0.2117
_refine_ls_wR_factor_ref         0.2121
_refine_special_details          ?
_olex2_refinement_description    
;
1. Fixed Uiso
 At 1.2 times of:
  All C(H) groups
2. Restrained planarity
 C5, C4, C2, C1, C3, C2_$1, C4_$1, H4_$1, H4, H3, C1_$1
 with sigma of 0.1
3.a Aromatic/amide H refined with riding coordinates:
 C3(H3), C4(H4)
;
_atom_sites_solution_hydrogens   geom
_atom_sites_solution_primary     dual
_atom_sites_solution_secondary   ?
loop_
_atom_site_label
_atom_site_type_symbol
_atom_site_fract_x
_atom_site_fract_y
_atom_site_fract_z
_atom_site_U_iso_or_equiv
_atom_site_adp_type
_atom_site_occupancy
_atom_site_site_symmetry_order
_atom_site_calc_flag
_atom_site_refinement_flags_posn
_atom_site_refinement_flags_adp
_atom_site_refinement_flags_occupancy
_atom_site_disorder_assembly
_atom_site_disorder_group
I1 I 0.56236(3) 0.43764(3) 0.12381(11) 0.0932(5) Uani 1 2 d S T P . .
Zn1 Zn 0.62294(3) 0.62294(3) 1.000000 0.0288(4) Uani 1 2 d S T P . .
O2 O 0.6500(2) 0.59852(19) 0.6013(7) 0.0511(12) Uani 1 1 d . . . . .
O1 O 0.59300(19) 0.5740(2) 0.8149(6) 0.0490(12) Uani 1 1 d . . . . .
C2 C 0.5714(2) 0.5130(2) 0.5968(7) 0.0339(11) Uani 1 1 d . . . . .
C1 C 0.6080(2) 0.5657(2) 0.6779(7) 0.0359(12) Uani 1 1 d . . . . .
C3 C 0.52327(16) 0.47673(16) 0.6740(10) 0.0329(15) Uani 1 2 d S T P . .
H3 H 0.515290 0.484710 0.778051 0.039 Uiso 1 2 calc R U P . .
C5 C 0.54657(17) 0.45343(17) 0.3629(10) 0.0431(19) Uani 1 2 d S T P . .
C4 C 0.5831(2) 0.5011(2) 0.4392(8) 0.0403(13) Uani 1 1 d . . . . .
H4 H 0.615236 0.525183 0.386636 0.048 Uiso 1 1 calc R U . . .

loop_
_atom_site_aniso_label
_atom_site_aniso_U_11
_atom_site_aniso_U_22
_atom_site_aniso_U_33
_atom_site_aniso_U_23
_atom_site_aniso_U_13
_atom_site_aniso_U_12
I1 0.1021(7) 0.1021(7) 0.0531(6) -0.0269(3) 0.0269(3) 0.0342(6)
Zn1 0.0306(5) 0.0306(5) 0.0273(6) -0.00229(17) 0.00229(17) 0.0169(4)
O2 0.045(2) 0.037(2) 0.050(3) -0.003(2) -0.001(2) 0.0052(19)
O1 0.048(2) 0.047(2) 0.041(3) -0.016(2) -0.004(2) 0.016(2)
C2 0.035(3) 0.033(3) 0.029(3) -0.003(2) 0.001(2) 0.013(2)
C1 0.036(3) 0.033(3) 0.034(3) -0.004(2) -0.004(2) 0.014(2)
C3 0.032(3) 0.032(3) 0.028(4) -0.0024(15) 0.0024(15) 0.012(3)
C5 0.051(3) 0.051(3) 0.027(4) -0.0092(18) 0.0092(18) 0.025(4)
C4 0.035(3) 0.042(3) 0.037(3) -0.001(2) 0.012(2) 0.014(2)

_geom_special_details            
;
 All esds (except the esd in the dihedral angle between two l.s. planes)
 are estimated using the full covariance matrix.  The cell esds are taken
 into account individually in the estimation of esds in distances, angles
 and torsion angles; correlations between esds in cell parameters are only
 used when they are defined by crystal symmetry.  An approximate (isotropic)
 treatment of cell esds is used for estimating esds involving l.s. planes.
;
loop_
_geom_bond_atom_site_label_1
_geom_bond_atom_site_label_2
_geom_bond_distance
_geom_bond_site_symmetry_2
_geom_bond_publ_flag
I1 C5 2.086(8) . ?
Zn1 O2 1.921(5) 18_656 ?
Zn1 O2 1.921(5) 9_565 ?
Zn1 O1 1.933(5) 4_557 ?
Zn1 O1 1.933(5) . ?
O2 C1 1.256(8) . ?
O1 C1 1.254(8) . ?
C2 C1 1.489(8) . ?
C2 C3 1.389(7) . ?
C2 C4 1.402(8) . ?
C3 H3 0.9300 . ?
C5 C4 1.381(7) . ?
C5 C4 1.381(7) 22_665 ?
C4 H4 0.9300 . ?

loop_
_geom_angle_atom_site_label_1
_geom_angle_atom_site_label_2
_geom_angle_atom_site_label_3
_geom_angle
_geom_angle_site_symmetry_1
_geom_angle_site_symmetry_3
_geom_angle_publ_flag
O2 Zn1 O2 133.9(4) 18_656 9_565 ?
O2 Zn1 O1 103.2(2) 9_565 4_557 ?
O2 Zn1 O1 103.2(2) 18_656 4_557 ?
O2 Zn1 O1 103.2(2) 9_565 . ?
O2 Zn1 O1 103.2(2) 18_656 . ?
O1 Zn1 O1 108.6(3) 4_557 . ?
C1 O2 Zn1 131.3(5) . 14_654 ?
C1 O1 Zn1 138.8(4) . . ?
C3 C2 C1 119.3(5) . . ?
C3 C2 C4 119.8(5) . . ?
C4 C2 C1 120.8(5) . . ?
O2 C1 C2 117.7(5) . . ?
O1 C1 O2 125.7(6) . . ?
O1 C1 C2 116.6(5) . . ?
C2 C3 C2 120.4(7) 22_665 . ?
C2 C3 H3 119.8 22_665 . ?
C2 C3 H3 119.8 . . ?
C4 C5 I1 119.3(4) 22_665 . ?
C4 C5 I1 119.3(4) . . ?
C4 C5 C4 121.3(8) . 22_665 ?
C2 C4 H4 120.3 . . ?
C5 C4 C2 119.4(5) . . ?
C5 C4 H4 120.3 . . ?

loop_
_geom_torsion_atom_site_label_1
_geom_torsion_atom_site_label_2
_geom_torsion_atom_site_label_3
_geom_torsion_atom_site_label_4
_geom_torsion
_geom_torsion_site_symmetry_1
_geom_torsion_site_symmetry_2
_geom_torsion_site_symmetry_3
_geom_torsion_site_symmetry_4
_geom_torsion_publ_flag
I1 C5 C4 C2 177.0(5) . . . . ?
Zn1 O2 C1 O1 9.2(11) 14_654 . . . ?
Zn1 O2 C1 C2 -173.5(4) 14_654 . . . ?
Zn1 O1 C1 O2 -17.3(11) . . . . ?
Zn1 O1 C1 C2 165.4(5) . . . . ?
C1 C2 C3 C2 176.4(5) . . . 22_665 ?
C1 C2 C4 C5 -175.7(6) . . . . ?
C3 C2 C1 O2 -176.9(6) . . . . ?
C3 C2 C1 O1 0.7(8) . . . . ?
C3 C2 C4 C5 0.0(7) . . . . ?
C4 C2 C1 O2 -1.1(8) . . . . ?
C4 C2 C1 O1 176.4(5) . . . . ?
C4 C2 C3 C2 0.6(11) . . . 22_665 ?
C4 C5 C4 C2 -0.6(9) 22_665 . . . ?

_shelx_res_file                  
;
TITL em-01-98_1_30s_a.res in R-3m
    em-01-98_1_30s.res
    created by SHELXL-2019/1 at 14:54:58 on 29-May-2023
REM Old TITL EM-01-98_1_30s in R-3m
REM SHELXT solution in R-3m: R1 0.276, Rweak 0.053, Alpha 0.057
REM <I/s> 0.000 for 0 systematic absences, Orientation as input
REM Formula found by SHELXT: C4 O2 Zn
CELL 1.54184 28.5799 28.5799 8.0913 90 90 120
ZERR 18 0.0004 0.0004 0.0001 0 0 0
LATT 3
SYMM -Y,+X-Y,+Z
SYMM +Y-X,-X,+Z
SYMM +Y,+X,-Z
SYMM -Y+X,-Y,-Z
SYMM -X,-X+Y,-Z
SFAC C H I O Zn
UNIT 144 54 18 72 18
EQIV $1 1-Y,1-X,+Z
FLAT C5 C4 C2 C1 C3 C2_$1 C4_$1 H4_$1 H4 H3 C1_$1

L.S. 4 0 0
PLAN  2
TEMP 17
CONF
list 4
MORE -1
BOND $H
fmap 2 53
acta
REM <olex2.extras>
REM <HklSrc "%.\\EM-01-98_1_30s.hkl">
REM </olex2.extras>

WGHT    0.142700   57.187305
FVAR       0.10792
I1    3    0.562362    0.437638    0.123805    10.50000    0.10208    0.10208 =
         0.05309   -0.02689    0.02689    0.03423
ZN1   5    0.622941    0.622941    1.000000    10.50000    0.03057    0.03057 =
         0.02730   -0.00229    0.00229    0.01686
O2    4    0.649979    0.598519    0.601313    11.00000    0.04523    0.03738 =
         0.05008   -0.00295   -0.00108    0.00516
O1    4    0.592997    0.573983    0.814902    11.00000    0.04804    0.04718 =
         0.04136   -0.01561   -0.00404    0.01598
C2    1    0.571371    0.512969    0.596757    11.00000    0.03472    0.03257 =
         0.02890   -0.00262    0.00094    0.01277
C1    1    0.608001    0.565668    0.677881    11.00000    0.03638    0.03322 =
         0.03388   -0.00387   -0.00360    0.01427
C3    1    0.523273    0.476727    0.674007    10.50000    0.03247    0.03247 =
         0.02808   -0.00239    0.00239    0.01194
AFIX  43
H3    2    0.515290    0.484710    0.778051    10.50000   -1.20000
AFIX   0
C5    1    0.546574    0.453426    0.362881    10.50000    0.05108    0.05108 =
         0.02710   -0.00916    0.00916    0.02544
C4    1    0.583127    0.501135    0.439231    11.00000    0.03500    0.04162 =
         0.03743   -0.00092    0.01230    0.01397
AFIX  43
H4    2    0.615236    0.525183    0.386636    11.00000   -1.20000
AFIX   0
HKLF 4


REM  em-01-98_1_30s_a.res in R-3m
REM wR2 = 0.2121, GooF = S = 1.118, Restrained GooF = 1.117 for all data
REM R1 = 0.0666 for 1371 Fo > 4sig(Fo) and 0.0670 for all 1405 data
REM 69 parameters refined using 8 restraints

END

WGHT      0.1425     55.3684

REM Highest difference peak  3.257,  deepest hole -2.492,  1-sigma level  0.210
Q1    1   0.5792  0.4208  0.1975  10.50000  0.05    3.26
Q2    1   0.6193  0.3807  0.5554  10.50000  0.05    1.44
;
_shelx_res_checksum              95035

# start Validation Reply Form
_vrf_PLAT601_em-01-98_1_30s      
;
PROBLEM: Unit Cell Contains Solvent Accessible VOIDS of .        597 Ang**3
RESPONSE: The porous nature of the material lends itself
to solvent molecules that are potentially disordered
across multiple positions as is common for
metal-organic frameworks. The crystal itself that was 
measured was left to dry in air prior to data collection and so
should logically contain a minimum amount of solvent molecules itself.
Any residual electron density that could still
be located from the Fourier difference map could not be
sensibly modelled, and so it was deemed that the material
had been adequately evacuated of the bulk solvent
contribution.
;
_olex2_submission_special_instructions 'No special instructions were received'
####################################################################### 
# 
# This file contains crystal structure data downloaded from the 
# Cambridge Structural Database (CSD) hosted by the Cambridge 
# Crystallographic Data Centre (CCDC).
# 
# Full information about CCDC data access policies and citation 
# guidelines are available at http://www.ccdc.cam.ac.uk/access/V1 
# 
# Audit and citation data items may have been added by the CCDC. 
# Please retain this information to preserve the provenance of 
# this file and to allow appropriate attribution of the data. 
# 
#######################################################################

data_em-01-81_1
_database_code_depnum_ccdc_archive 'CCDC 2302221'
loop_
_audit_author_name
_audit_author_address
'Emily G. Meekel'
;The University of Oxford
United Kingdom
;
_audit_update_record             
;
2023-10-19 deposited with the CCDC.	2023-12-27 downloaded from the CCDC.
;
_audit_creation_date             2023-05-29
_audit_creation_method           
;
Olex2 1.5
(compiled 2023.03.06 svn.rbb2c1857 for OlexSys, GUI svn.r6748)
;
_shelx_SHELXL_version_number     2019/1
_chemical_name_common            ?
_chemical_name_systematic        ?
_chemical_formula_moiety         'C8 H3 Br0.408 Cl0.592 O4 Zn'
_chemical_formula_sum            'C8 H3 Br0.41 Cl0.59 O4 Zn'
_chemical_formula_weight         282.05
_chemical_melting_point          ?
_chemical_oxdiff_formula         'Zn1 Br0.5 Cl0.5 C8 O4 H3'
loop_
_atom_type_symbol
_atom_type_description
_atom_type_scat_dispersion_real
_atom_type_scat_dispersion_imag
_atom_type_scat_source
C C 0.0181 0.0091 'International Tables Vol C Tables 4.2.6.8 and 6.1.1.4'
H H 0.0000 0.0000 'International Tables Vol C Tables 4.2.6.8 and 6.1.1.4'
Br Br -0.6763 1.2805 'International Tables Vol C Tables 4.2.6.8 and 6.1.1.4'
Cl Cl 0.3639 0.7018 'International Tables Vol C Tables 4.2.6.8 and 6.1.1.4'
O O 0.0492 0.0322 'International Tables Vol C Tables 4.2.6.8 and 6.1.1.4'
Zn Zn -1.5491 0.6778 'International Tables Vol C Tables 4.2.6.8 and 6.1.1.4'

_shelx_space_group_comment       
;
The symmetry employed for this shelxl refinement is uniquely defined
by the following loop, which should always be used as a source of
symmetry information in preference to the above space-group names.
They are only intended as comments.
;
_space_group_crystal_system      trigonal
_space_group_IT_number           166
_space_group_name_H-M_alt        'R -3 m'
_space_group_name_Hall           '-R 3 2"'
loop_
_space_group_symop_operation_xyz
'x, y, z'
'-y, x-y, z'
'-x+y, -x, z'
'y, x, -z'
'x-y, -y, -z'
'-x, -x+y, -z'
'x+2/3, y+1/3, z+1/3'
'-y+2/3, x-y+1/3, z+1/3'
'-x+y+2/3, -x+1/3, z+1/3'
'y+2/3, x+1/3, -z+1/3'
'x-y+2/3, -y+1/3, -z+1/3'
'-x+2/3, -x+y+1/3, -z+1/3'
'x+1/3, y+2/3, z+2/3'
'-y+1/3, x-y+2/3, z+2/3'
'-x+y+1/3, -x+2/3, z+2/3'
'y+1/3, x+2/3, -z+2/3'
'x-y+1/3, -y+2/3, -z+2/3'
'-x+1/3, -x+y+2/3, -z+2/3'
'-x, -y, -z'
'y, -x+y, -z'
'x-y, x, -z'
'-y, -x, z'
'-x+y, y, z'
'x, x-y, z'
'-x+2/3, -y+1/3, -z+1/3'
'y+2/3, -x+y+1/3, -z+1/3'
'x-y+2/3, x+1/3, -z+1/3'
'-y+2/3, -x+1/3, z+1/3'
'-x+y+2/3, y+1/3, z+1/3'
'x+2/3, x-y+1/3, z+1/3'
'-x+1/3, -y+2/3, -z+2/3'
'y+1/3, -x+y+2/3, -z+2/3'
'x-y+1/3, x+2/3, -z+2/3'
'-y+1/3, -x+2/3, z+2/3'
'-x+y+1/3, y+2/3, z+2/3'
'x+1/3, x-y+2/3, z+2/3'

_cell_length_a                   28.4902(4)
_cell_length_b                   28.4902(4)
_cell_length_c                   7.90730(10)
_cell_angle_alpha                90
_cell_angle_beta                 90
_cell_angle_gamma                120
_cell_volume                     5558.40(17)
_cell_formula_units_Z            18
_cell_measurement_reflns_used    3984
_cell_measurement_temperature    295.01(10)
_cell_measurement_theta_max      75.4570
_cell_measurement_theta_min      5.3730
_shelx_estimated_absorpt_T_max   ?
_shelx_estimated_absorpt_T_min   ?
_exptl_absorpt_coefficient_mu    5.419
_exptl_absorpt_correction_T_max  1.00000
_exptl_absorpt_correction_T_min  0.54812
_exptl_absorpt_correction_type   multi-scan
_exptl_absorpt_process_details   
;
CrysAlisPro 1.171.41.83a (Rigaku Oxford Diffraction, 2020)
Empirical absorption correction using spherical harmonics,
implemented in SCALE3 ABSPACK scaling algorithm.
;
_exptl_absorpt_special_details   ?
_exptl_crystal_colour            colorless
_exptl_crystal_density_diffrn    1.517
_exptl_crystal_density_meas      ?
_exptl_crystal_density_method    ?
_exptl_crystal_description       rod
_exptl_crystal_F_000             2472
_exptl_crystal_size_max          0.60
_exptl_crystal_size_mid          0.15
_exptl_crystal_size_min          0.10
_exptl_transmission_factor_max   ?
_exptl_transmission_factor_min   ?
_diffrn_reflns_av_R_equivalents  0.0330
_diffrn_reflns_av_unetI/netI     0.0201
_diffrn_reflns_Laue_measured_fraction_full 0.999
_diffrn_reflns_Laue_measured_fraction_max 0.993
_diffrn_reflns_limit_h_max       34
_diffrn_reflns_limit_h_min       -34
_diffrn_reflns_limit_k_max       26
_diffrn_reflns_limit_k_min       -34
_diffrn_reflns_limit_l_max       9
_diffrn_reflns_limit_l_min       -9
_diffrn_reflns_number            7373
_diffrn_reflns_point_group_measured_fraction_full 0.999
_diffrn_reflns_point_group_measured_fraction_max 0.993
_diffrn_reflns_theta_full        67.684
_diffrn_reflns_theta_max         75.614
_diffrn_reflns_theta_min         5.379
_diffrn_ambient_environment      air
_diffrn_ambient_temperature      295.01(10)
_diffrn_detector                 'Hybrid Pixel Array Detector'
_diffrn_detector_area_resol_mean 13.3333
_diffrn_detector_type            'Eiger 1M'
_diffrn_measured_fraction_theta_full 0.999
_diffrn_measured_fraction_theta_max 0.993
_diffrn_measurement_details      
;
List of Runs (angles in degrees, time in seconds):

  # Type    Start    End  Width  t~exp~   \w     \q     \k     \f   Frames
#--------------------------------------------------------------------------
  1  \w     20.00  81.00   0.50    0.10    --   42.29-107.00 156.00  122
  2  \w    138.00 163.00   0.50    0.10    --  110.00 107.00-104.00   50
  3  \w    108.00 134.00   0.50    0.10    --  110.00 -84.00 159.00   52
  4  \w     42.00  83.00   0.50    0.10    --  110.00 -84.00 159.00   82
  5  \w    -10.00  36.00   0.50    0.10    --  -44.75  15.00 -90.00   92
  6  \w     -7.00  36.00   0.50    0.10    --  -44.75  15.00 -30.00   86
  7  \w    -25.00  20.00   0.50    0.10    --  -44.75  15.00-180.00   90
  8  \w     87.00 128.00   0.50    0.10    --  110.00  61.00  30.00   82
  9  \w    136.00 173.00   0.50    0.10    --  110.00  61.00-120.00   74
 10  \w     45.00  73.00   0.50    0.10    --  110.00 -70.00  38.00   56
 11  \w     38.00 112.00   0.50    0.10    --  110.00-125.00  30.00  148
 12  \w    121.00 159.00   0.50    0.10    --  110.00  61.00-150.00   76
 13  \w     89.00 115.00   0.50    0.10    --  110.00  61.00-150.00   52
 14  \w     91.00 124.00   0.50    0.10    --  110.00  61.00-120.00   66
 15  \w     44.00  69.00   0.50    0.10    --  110.00 -63.00 171.00   50
 16  \w     35.00  76.00   0.50    0.10    --  110.00 -95.00 -90.00   82
 17  \w    137.00 177.00   0.50    0.10    --  110.00  63.00 -51.00   80
 18  \w    102.00 134.00   0.50    0.10    --  110.00  63.00 -51.00   64
;
_diffrn_measurement_device       'four-circle diffractometer'
_diffrn_measurement_device_type  'XtaLAB Synergy, Dualflex, Eiger 1M'
_diffrn_measurement_method       '\w scans'
_diffrn_orient_matrix_type       
'CrysAlisPro convention (1999,Acta A55,543-557)'
_diffrn_orient_matrix_UB_11      -0.0544673000
_diffrn_orient_matrix_UB_12      -0.0030364000
_diffrn_orient_matrix_UB_13      0.0383342000
_diffrn_orient_matrix_UB_21      -0.0263376000
_diffrn_orient_matrix_UB_22      -0.0394820000
_diffrn_orient_matrix_UB_23      -0.1490510000
_diffrn_orient_matrix_UB_31      -0.0153946000
_diffrn_orient_matrix_UB_32      -0.0482691000
_diffrn_orient_matrix_UB_33      0.1195157000
_diffrn_radiation_monochromator  mirror
_diffrn_radiation_probe          x-ray
_diffrn_radiation_type           'Cu K\a'
_diffrn_radiation_wavelength     1.54184
_diffrn_source                   'micro-focus sealed X-ray tube'
_diffrn_source_type              'PhotonJet (Cu) X-ray Source'
_reflns_Friedel_coverage         0.000
_reflns_Friedel_fraction_full    .
_reflns_Friedel_fraction_max     .
_reflns_number_gt                1278
_reflns_number_total             1362
_reflns_special_details          
;
 Reflections were merged by SHELXL according to the crystal
 class for the calculation of statistics and refinement.
 
 _reflns_Friedel_fraction is defined as the number of unique
 Friedel pairs measured divided by the number that would be
 possible theoretically, ignoring centric projections and
 systematic absences.
;
_reflns_threshold_expression     'I > 2\s(I)'
_computing_cell_refinement       'CrysAlisPro 1.171.41.83a (Rigaku OD, 2020)'
_computing_data_collection       'CrysAlisPro 1.171.41.83a (Rigaku OD, 2020)'
_computing_data_reduction        'CrysAlisPro 1.171.41.83a (Rigaku OD, 2020)'
_computing_molecular_graphics    'Olex2 1.5 (Dolomanov et al., 2009)'
_computing_publication_material  'Olex2 1.5 (Dolomanov et al., 2009)'
_computing_structure_refinement  'XL  (Sheldrick, 2008)'
_computing_structure_solution    'SHELXT 2018/2 (Sheldrick, 2018)'
_refine_diff_density_max         1.701
_refine_diff_density_min         -1.139
_refine_diff_density_rms         0.155
_refine_ls_extinction_coef       .
_refine_ls_extinction_method     none
_refine_ls_goodness_of_fit_ref   1.104
_refine_ls_hydrogen_treatment    constr
_refine_ls_matrix_type           full
_refine_ls_number_parameters     70
_refine_ls_number_reflns         1362
_refine_ls_number_restraints     0
_refine_ls_R_factor_all          0.0560
_refine_ls_R_factor_gt           0.0541
_refine_ls_restrained_S_all      1.104
_refine_ls_shift/su_max          0.001
_refine_ls_shift/su_mean         0.000
_refine_ls_structure_factor_coef Fsqd
_refine_ls_weighting_details     
'w=1/[\s^2^(Fo^2^)+(0.1242P)^2^+16.9618P] where P=(Fo^2^+2Fc^2^)/3'
_refine_ls_weighting_scheme      calc
_refine_ls_wR_factor_gt          0.1769
_refine_ls_wR_factor_ref         0.1792
_refine_special_details          ?
_olex2_refinement_description    
;
1. Fixed Uiso
 At 1.2 times of:
  All C(H) groups
2. Shared sites
{Br, Cl1}
3. Uiso/Uaniso restraints and constraints
Uanis(Cl1) = Uanis(Br)
Uanis(Br) = Uanis(Cl1)
4. Others
 Sof(Cl1)=0.5*(1-FVAR(2))
 Sof(Br)=0.5*FVAR(2)
5.a Aromatic/amide H refined with riding coordinates:
 C3(H3), C4(H4)
;
_atom_sites_solution_hydrogens   geom
_atom_sites_solution_primary     dual
_atom_sites_solution_secondary   ?
loop_
_atom_site_label
_atom_site_type_symbol
_atom_site_fract_x
_atom_site_fract_y
_atom_site_fract_z
_atom_site_U_iso_or_equiv
_atom_site_adp_type
_atom_site_occupancy
_atom_site_site_symmetry_order
_atom_site_calc_flag
_atom_site_refinement_flags_posn
_atom_site_refinement_flags_adp
_atom_site_refinement_flags_occupancy
_atom_site_disorder_assembly
_atom_site_disorder_group
Zn1 Zn 0.71090(2) 0.666667 0.666667 0.0313(3) Uani 1 2 d S T P . .
Cl1 Cl 0.55866(4) 0.44134(4) 0.12509(17) 0.0967(8) Uani 0.592(8) 2 d S T P A 4
O1 O 0.65098(12) 0.59817(11) 0.5912(4) 0.0503(7) Uani 1 1 d . . . . .
O2 O 0.59455(12) 0.57255(13) 0.8116(4) 0.0507(8) Uani 1 1 d . . . . .
C3 C 0.52496(10) 0.47504(10) 0.6674(6) 0.0364(10) Uani 1 2 d S T P . .
H3 H 0.517901 0.482099 0.776395 0.044 Uiso 1 2 calc R U P . .
C1 C 0.60920(16) 0.56489(15) 0.6706(5) 0.0386(8) Uani 1 1 d . . . . .
C2 C 0.57249(14) 0.51203(15) 0.5860(5) 0.0370(8) Uani 1 1 d . . . . .
C5 C 0.54592(15) 0.45408(15) 0.3455(8) 0.0509(14) Uani 1 2 d S T P . .
C4 C 0.58322(16) 0.50160(16) 0.4239(5) 0.0447(9) Uani 1 1 d . . . . .
H4 H 0.614981 0.526147 0.368801 0.054 Uiso 1 1 calc R U . . .
Br Br 0.55866(4) 0.44134(4) 0.12509(17) 0.0967(8) Uani 0.408(8) 2 d S T P A 3

loop_
_atom_site_aniso_label
_atom_site_aniso_U_11
_atom_site_aniso_U_22
_atom_site_aniso_U_33
_atom_site_aniso_U_23
_atom_site_aniso_U_13
_atom_site_aniso_U_12
Zn1 0.0320(4) 0.0281(4) 0.0325(5) 0.0043(2) 0.00214(11) 0.0140(2)
Cl1 0.0975(9) 0.0975(9) 0.0570(9) -0.0281(5) 0.0281(5) 0.0203(8)
O1 0.0435(15) 0.0357(14) 0.0519(16) -0.0009(12) -0.0017(12) 0.0050(12)
O2 0.0487(16) 0.0475(16) 0.0470(16) -0.0181(13) -0.0033(12) 0.0173(13)
C3 0.0364(18) 0.0364(18) 0.033(2) -0.0029(10) 0.0029(10) 0.015(2)
C1 0.0398(19) 0.0336(17) 0.0391(19) -0.0030(14) -0.0056(14) 0.0159(16)
C2 0.0357(18) 0.0330(18) 0.0371(18) -0.0019(14) 0.0011(14) 0.0132(15)
C5 0.052(2) 0.052(2) 0.040(3) -0.0107(13) 0.0107(13) 0.020(3)
C4 0.0376(19) 0.042(2) 0.045(2) -0.0017(16) 0.0113(16) 0.0126(16)
Br 0.0975(9) 0.0975(9) 0.0570(9) -0.0281(5) 0.0281(5) 0.0203(8)

_geom_special_details            
;
 All esds (except the esd in the dihedral angle between two l.s. planes)
 are estimated using the full covariance matrix.  The cell esds are taken
 into account individually in the estimation of esds in distances, angles
 and torsion angles; correlations between esds in cell parameters are only
 used when they are defined by crystal symmetry.  An approximate (isotropic)
 treatment of cell esds is used for estimating esds involving l.s. planes.
;
loop_
_geom_bond_atom_site_label_1
_geom_bond_atom_site_label_2
_geom_bond_distance
_geom_bond_site_symmetry_2
_geom_bond_publ_flag
Zn1 O1 1.936(3) . ?
Zn1 O1 1.936(3) 11_566 ?
Zn1 O2 1.934(3) 14_654 ?
Zn1 O2 1.934(3) 18_656 ?
Cl1 C5 1.852(6) . ?
O1 C1 1.257(5) . ?
O2 C1 1.248(5) . ?
C3 H3 0.9300 . ?
C3 C2 1.389(4) . ?
C3 C2 1.389(4) 22_665 ?
C1 C2 1.495(5) . ?
C2 C4 1.384(5) . ?
C5 C4 1.382(5) 22_665 ?
C5 C4 1.382(5) . ?
C5 Br 1.852(6) . ?
C4 H4 0.9300 . ?

loop_
_geom_angle_atom_site_label_1
_geom_angle_atom_site_label_2
_geom_angle_atom_site_label_3
_geom_angle
_geom_angle_site_symmetry_1
_geom_angle_site_symmetry_3
_geom_angle_publ_flag
O1 Zn1 O1 135.6(2) . 11_566 ?
O2 Zn1 O1 102.04(13) 18_656 . ?
O2 Zn1 O1 102.05(13) 14_654 11_566 ?
O2 Zn1 O1 102.95(14) 18_656 11_566 ?
O2 Zn1 O1 102.95(14) 14_654 . ?
O2 Zn1 O2 110.11(19) 14_654 18_656 ?
C1 O1 Zn1 129.2(3) . . ?
C1 O2 Zn1 140.0(3) . 9_565 ?
C2 C3 H3 119.9 22_665 . ?
C2 C3 H3 119.9 . . ?
C2 C3 C2 120.1(5) 22_665 . ?
O1 C1 C2 117.3(3) . . ?
O2 C1 O1 126.0(4) . . ?
O2 C1 C2 116.7(3) . . ?
C3 C2 C1 118.9(3) . . ?
C4 C2 C3 120.1(3) . . ?
C4 C2 C1 120.8(3) . . ?
C4 C5 Cl1 119.0(3) . . ?
C4 C5 Cl1 119.0(3) 22_665 . ?
C4 C5 C4 122.0(5) . 22_665 ?
C4 C5 Br 119.0(3) . . ?
C4 C5 Br 119.0(3) 22_665 . ?
C2 C4 H4 120.6 . . ?
C5 C4 C2 118.8(4) . . ?
C5 C4 H4 120.6 . . ?

loop_
_geom_torsion_atom_site_label_1
_geom_torsion_atom_site_label_2
_geom_torsion_atom_site_label_3
_geom_torsion_atom_site_label_4
_geom_torsion
_geom_torsion_site_symmetry_1
_geom_torsion_site_symmetry_2
_geom_torsion_site_symmetry_3
_geom_torsion_site_symmetry_4
_geom_torsion_publ_flag
Zn1 O1 C1 O2 9.2(6) . . . . ?
Zn1 O1 C1 C2 -173.3(3) . . . . ?
Zn1 O2 C1 O1 -13.0(7) 9_565 . . . ?
Zn1 O2 C1 C2 169.4(3) 9_565 . . . ?
Cl1 C5 C4 C2 177.3(4) . . . . ?
O1 C1 C2 C3 -177.7(4) . . . . ?
O1 C1 C2 C4 -2.8(5) . . . . ?
O2 C1 C2 C3 0.1(6) . . . . ?
O2 C1 C2 C4 175.0(4) . . . . ?
C3 C2 C4 C5 0.1(7) . . . . ?
C1 C2 C4 C5 -174.8(5) . . . . ?
C2 C3 C2 C1 174.8(3) 22_665 . . . ?
C2 C3 C2 C4 -0.2(8) 22_665 . . . ?
C4 C5 C4 C2 0.0(10) 22_665 . . . ?
Br C5 C4 C2 177.3(4) . . . . ?

_shelx_res_file                  
;
TITL em-01-81_1_a.res in R-3m
    em-01-81_1.res
    created by SHELXL-2019/1 at 14:52:34 on 29-May-2023
REM Old TITL EM-01-81_1 in R-3m
REM SHELXT solution in R-3m: R1 0.192, Rweak 0.016, Alpha 0.029
REM <I/s> 0.000 for 0 systematic absences, Orientation as input
REM Formula found by SHELXT: C8 O4 Cl Zn
CELL 1.54184 28.4902 28.4902 7.9073 90 90 120
ZERR 18 0.0004 0.0004 0.0001 0 0 0
LATT 3
SYMM -Y,+X-Y,+Z
SYMM +Y-X,-X,+Z
SYMM +Y,+X,-Z
SYMM -Y+X,-Y,-Z
SYMM -X,-X+Y,-Z
SFAC C H Br Cl O Zn
UNIT 144 54 7.34 10.66 72 18
EADP Cl1 Br
EADP Br Cl1
EXYZ Br Cl1

L.S. 4 0 0
PLAN  2
TEMP 22
CONF
list 4
MORE -1
BOND $H
fmap 2 53
acta
REM <olex2.extras>
REM <HklSrc "%.\\EM-01-81_1.hkl">
REM </olex2.extras>

WGHT    0.124200   16.961796
FVAR       0.15191   0.40759
ZN1   6    0.710895    0.666667    0.666667    10.50000    0.03199    0.02806 =
         0.03251    0.00429    0.00214    0.01403
PART 4
CL1   4    0.558657    0.441343    0.125088   -20.50000    0.09749    0.09749 =
         0.05702   -0.02806    0.02806    0.02026
PART 0
O1    5    0.650984    0.598173    0.591210    11.00000    0.04351    0.03574 =
         0.05192   -0.00090   -0.00171    0.00496
O2    5    0.594553    0.572550    0.811605    11.00000    0.04870    0.04755 =
         0.04699   -0.01814   -0.00333    0.01735
C3    1    0.524962    0.475038    0.667350    10.50000    0.03642    0.03642 =
         0.03256   -0.00290    0.00290    0.01532
AFIX  43
H3    2    0.517901    0.482099    0.776395    10.50000   -1.20000
AFIX   0
C1    1    0.609201    0.564891    0.670557    11.00000    0.03977    0.03361 =
         0.03905   -0.00303   -0.00563    0.01590
C2    1    0.572486    0.512028    0.586039    11.00000    0.03573    0.03300 =
         0.03708   -0.00188    0.00105    0.01322
C5    1    0.545925    0.454075    0.345452    10.50000    0.05214    0.05214 =
         0.04023   -0.01075    0.01075    0.01992
C4    1    0.583224    0.501599    0.423919    11.00000    0.03761    0.04227 =
         0.04460   -0.00173    0.01131    0.01264
AFIX  43
H4    2    0.614981    0.526147    0.368801    11.00000   -1.20000
AFIX   0
PART 3
BR    3    0.558657    0.441343    0.125088    20.50000    0.09749    0.09749 =
         0.05702   -0.02806    0.02806    0.02026
HKLF 4


REM  em-01-81_1_a.res in R-3m
REM wR2 = 0.1792, GooF = S = 1.104, Restrained GooF = 1.104 for all data
REM R1 = 0.0541 for 1278 Fo > 4sig(Fo) and 0.0560 for all 1362 data
REM 70 parameters refined using 0 restraints

END

WGHT      0.1242     16.9439

REM Highest difference peak  1.701,  deepest hole -1.139,  1-sigma level  0.155
Q1    1   0.5751  0.4249  0.2010  10.50000  0.05    1.70
Q2    1   0.6022  0.3978  0.7078  10.50000  0.05    0.86
;
_shelx_res_checksum              18840

# start Validation Reply Form
_vrf_PLAT601_em-01-81_1          
;
PROBLEM: Unit Cell Contains Solvent Accessible VOIDS of .        623 Ang**3
RESPONSE: The porous nature of the material lends itself
to solvent molecules that are potentially disordered
across multiple positions as is common for
metal-organic frameworks. The crystal itself that was 
measured was left to dry in air prior to data collection and so
should logically contain a minimum amount of solvent molecules itself.
Any residual electron density that could still
be located from the Fourier difference map could not be
sensibly modelled, and so it was deemed that the material
had been adequately evacuated of the bulk solvent
contribution.
;
loop_
_hkl_oxdiff_h
_hkl_oxdiff_k
_hkl_oxdiff_l
_hkl_oxdiff_f2
_hkl_oxdiff_sig
_hkl_oxdiff_ba
0 0 -3 126716. 2768.70 7
0 0 3 127215. 3047.28 6
0 0 6 91149.4 2569.33 16
0 0 6 88183.5 2702.12 3
0 0 9 49772.3 1460.60 16
1 -1 8 535.755 179.768 16
0 1 8 542.612 210.627 3
1 -1 8 718.960 231.162 3
-1 0 8 1116.91 278.507 3
0 1 8 471.308 168.739 16
-1 0 8 627.479 186.831 16
0 1 5 117.406 142.464 6
-1 0 5 293.615 144.310 6
-1 0 2 75504.2 1818.19 6
1 0 -2 75272.1 1643.93 7
0 -1 -2 77523.8 1683.06 7
0 1 -1 589.358 37.9589 7
1 -1 -1 472.576 48.7765 7
0 -1 1 576.978 64.9089 6
1 0 4 29249.2 1140.14 6
-1 1 4 30534.0 1168.85 6
1 -1 -4 29824.4 889.114 7
0 -1 7 15838.0 885.123 16
1 0 7 15018.7 952.539 3
0 -1 7 14956.3 954.083 3
-1 1 7 16440.3 991.739 3
1 0 7 15578.7 883.910 16
-1 1 7 16817.7 886.993 16
1 -2 -3 99973.2 2278.63 7
-2 1 3 101320. 2535.26 6
2 -1 -3 99278.9 2252.69 7
1 1 3 97984.1 2520.66 6
-1 -1 3 101643. 2478.67 6
1 -2 3 101202. 2447.12 6
2 -1 3 101171. 2499.74 6
1 1 -3 100047. 2197.56 7
-1 2 3 101322. 2567.30 6
-1 2 6 17585.1 878.091 16
-2 1 6 17413.7 875.166 16
1 1 6 16178.0 940.429 3
-2 1 6 18605.0 1090.69 6
-1 2 6 16862.4 960.669 3
2 -1 6 18107.7 921.905 16
1 -2 6 19210.6 932.330 16
1 -2 9 5398.03 404.949 16
-1 -1 9 4962.40 367.736 16
2 -1 9 5531.74 414.596 16
1 1 9 4866.35 358.965 16
0 2 7 18321.5 1050.60 3
2 -2 7 18999.5 991.759 16
-2 0 7 18500.8 941.918 16
2 -2 7 18306.9 1060.84 3
0 2 7 17759.0 931.582 16
-2 0 4 81920.1 2269.75 6
0 2 4 77315.9 2289.78 6
2 0 -4 78973.6 1884.80 7
0 2 1 938.590 106.664 6
2 -2 1 965.666 94.2531 1
2 -2 1 1005.34 87.6926 5
2 -2 -2 14956.3 473.001 7
0 -2 2 15872.0 536.017 6
0 2 -2 16480.8 406.843 7
-2 2 5 68744.8 2247.38 6
2 0 8 378.937 207.754 3
-2 2 8 824.142 248.913 3
2 0 8 740.136 200.229 16
0 -2 8 430.893 177.894 16
-3 1 8 345.749 145.260 16
3 -2 8 215.112 156.654 3
1 2 8 329.929 193.821 3
-2 -1 8 121.293 159.011 3
1 2 8 311.263 160.279 16
-2 -1 8 404.368 166.702 16
-1 3 8 287.927 172.921 3
2 -3 8 382.216 178.900 16
3 -2 8 139.975 142.479 16
2 -3 8 470.130 228.989 3
-3 1 5 3258.38 395.904 6
2 -3 5 3242.74 328.567 5
-2 -1 5 4386.85 438.286 6
-1 3 5 3546.90 449.661 6
3 -2 5 4009.82 395.769 5
1 2 5 4155.79 469.896 6
1 -3 -2 130385. 2858.85 7
-2 -1 2 127853. 2932.18 6
-1 3 2 129606. 3040.43 6
1 2 2 127173. 3026.06 6
2 1 1 3211.79 196.704 6
2 -3 -1 3017.77 148.561 7
1 -3 1 3229.06 115.077 5
2 1 4 6900.36 522.211 6
3 -2 -4 7001.09 366.684 7
-3 2 4 6371.18 502.767 6
-1 -2 4 6980.16 464.432 6
-2 3 4 6554.45 524.548 6
2 -3 -4 6687.66 367.960 7
1 -3 4 7036.93 455.019 6
-1 -2 7 2188.43 380.447 3
2 1 7 1951.48 321.562 16
3 -1 7 1626.96 324.571 3
-2 3 7 2133.46 387.179 3
-3 2 7 1963.17 302.415 16
-1 -2 7 2202.34 341.675 16
2 1 7 2004.05 358.617 3
3 -1 7 2028.79 334.098 16
1 -3 7 2470.94 356.303 16
3 -3 9 47.7473 100.323 16
3 -3 9 157.843 148.307 3
3 -3 6 160592. 4103.99 16
-3 0 6 150847. 4256.77 6
0 3 6 163454. 4219.25 3
-3 0 6 158663. 4008.72 16
0 -3 -3 57645.0 1449.71 7
-3 0 3 57674.3 1620.52 6
3 0 -3 57726.7 1378.35 7
3 0 0 229064. 4731.75 5
0 3 0 227990. 4662.61 6
0 -3 3 622477. 13154.3 6
-3 3 3 655518. 13417.3 6
3 -3 -3 637051. 13071.4 7
3 0 3 641237. 13360.6 6
-3 3 6 3249.55 414.258 3
0 -3 6 3330.70 384.377 16
3 0 6 3318.98 424.179 5
3 0 6 3004.42 411.896 3
-3 3 6 3078.68 459.810 6
0 -3 9 12289.4 620.040 16
3 0 9 11737.8 612.460 16
4 -2 0 1287.17 106.629 5
2 -4 0 1346.86 79.3493 7
-4 2 3 9659.19 534.659 6
2 2 -3 8543.50 306.114 7
2 -4 -3 9750.79 409.888 7
4 -2 -3 8632.47 374.778 7
-2 -2 3 9306.95 461.499 6
2 -4 3 8878.83 389.658 5
-2 4 6 7581.16 718.070 6
2 2 6 6931.70 595.586 3
-2 -2 6 5179.10 539.221 3
2 -4 6 6730.81 561.749 16
-2 4 6 6894.97 595.462 3
-4 2 6 7621.71 645.969 3
-2 -2 6 5958.34 506.467 16
-4 2 6 5725.78 612.408 6
2 -4 9 304.255 134.882 16
4 -2 9 432.159 136.037 16
2 -4 9 336.346 167.078 3
4 -2 9 564.337 197.754 3
1 3 7 786.299 238.978 3
4 -3 7 899.109 243.468 16
-4 1 7 948.971 289.188 3
-3 -1 7 670.204 239.858 3
-4 1 7 992.506 223.106 16
1 3 7 697.660 207.907 16
3 -4 7 598.619 222.245 3
4 -3 7 739.842 248.195 3
3 -4 7 811.128 237.129 16
-3 -1 7 904.935 234.657 16
-1 4 7 920.639 288.040 3
1 -4 -4 80020.5 1999.17 7
-1 4 4 76714.5 2335.37 6
1 3 4 79605.2 2349.80 6
-3 -1 4 81667.9 2229.32 6
4 -3 4 80538.5 2143.38 5
-4 1 4 78912.8 2289.53 6
3 -4 4 75763.9 2036.27 5
4 -1 -4 80444.9 1941.08 7
1 3 1 10239.7 404.975 6
-1 4 1 10686.7 414.244 6
4 -3 1 10088.6 374.250 5
1 -4 -1 10674.8 354.694 7
4 -3 1 11322.7 383.508 1
3 -4 1 10952.8 337.519 5
3 1 2 108625. 2540.53 6
3 -4 -2 108653. 2371.00 7
-1 -3 2 108632. 2361.47 6
1 -4 2 106360. 2271.92 5
1 3 -2 104287. 2195.02 7
1 -4 2 105589. 2333.33 6
-4 3 5 85479.9 2642.88 6
4 -1 5 86447.8 2487.64 5
-3 4 5 79879.7 2587.99 6
3 -4 -5 83512.7 2186.41 7
-1 -3 5 80104.6 2336.66 6
3 1 8 1009.07 230.376 16
4 -1 8 1486.10 284.194 16
4 -1 8 1487.40 310.314 3
3 1 8 1157.05 282.450 3
-1 -3 8 1000.92 270.478 3
-1 -3 8 1499.48 262.002 16
1 -4 8 1361.68 268.792 16
4 -4 8 4360.96 460.540 16
-4 0 8 4170.94 470.906 3
-4 0 8 4866.97 427.491 16
4 -4 8 4633.22 531.276 3
0 4 5 104086. 3065.11 6
4 -4 5 100463. 2646.76 5
-4 0 5 99205.3 2865.86 6
4 -4 2 39529.9 1069.03 5
0 -4 -2 41006.7 1056.44 7
0 4 2 41399.8 1213.67 6
4 -4 2 40702.7 1139.63 1
4 0 1 561416. 11547.9 5
0 -4 4 8808.66 493.154 6
4 -4 -4 9078.02 454.581 7
-4 4 4 8954.52 624.758 6
-4 4 7 6354.42 618.236 3
4 0 7 5325.30 569.218 3
0 -4 7 5314.22 517.139 16
4 0 7 5680.79 536.727 16
0 -4 7 5341.80 566.338 3
3 -5 8 1607.95 281.813 16
-3 -2 8 1466.70 294.447 3
2 3 8 1885.40 341.519 3
-3 -2 8 2078.64 298.093 16
5 -3 8 1798.93 311.316 16
3 -5 8 1631.97 327.182 3
5 -3 8 1523.64 318.734 3
2 3 8 1966.04 297.803 16
-5 2 5 113898. 3305.07 6
5 -3 5 120171. 3103.47 5
-3 -2 5 117068. 3114.35 6
-2 5 5 113564. 3372.67 6
2 -5 -2 11437.5 428.747 7
5 -3 2 11594.5 489.743 5
3 -5 2 10988.1 376.175 5
-2 5 2 11475.0 535.447 6
2 3 2 11243.7 521.848 6
3 -5 -1 190055. 4094.44 7
-2 -3 1 195447. 4107.16 1
2 -5 1 194853. 3942.69 7
5 -2 1 198109. 4084.56 1
3 -5 -4 83397.4 2165.94 7
-2 -3 4 82297.0 2239.29 6
5 -3 -4 90706.1 2171.78 7
5 -2 4 89516.0 2394.96 5
-5 3 4 92104.7 2554.17 6
-3 5 4 89889.7 2594.55 6
2 -5 4 85428.6 2083.63 5
-2 -3 7 220.096 206.796 3
3 2 7 -37.4543 124.427 16
-5 3 7 -45.7584 186.168 3
-2 -3 7 471.958 178.879 16
5 -2 7 317.840 181.922 16
3 2 7 -43.6593 158.878 3
-3 5 7 221.395 167.711 3
2 -5 7 38.3164 150.607 16
5 -2 7 276.016 193.299 3
4 -5 9 1486.40 226.814 16
5 -4 9 1274.41 223.051 16
5 -4 9 1125.38 242.767 3
4 -5 9 1429.82 260.520 3
-5 1 6 14762.0 970.163 6
4 -5 6 18273.0 938.187 16
-4 -1 6 18086.0 1014.22 3
-4 -1 6 16502.9 806.830 11
-5 1 6 16131.8 793.865 11
-4 -1 6 17482.6 884.395 16
-5 1 6 18626.6 1030.49 3
-1 5 6 15606.1 919.847 3
1 4 6 16058.7 930.685 3
1 4 3 20812.8 873.244 6
1 -5 -3 19280.7 683.847 7
-1 5 3 20066.3 876.894 6
5 -1 -3 20119.4 647.084 7
4 -5 3 20819.6 694.592 5
5 -4 3 20958.9 755.811 5
-4 -1 3 20489.2 784.120 6
4 1 -3 20375.4 606.003 7
-1 5 0 104660. 2211.79 6
1 -5 0 103729. 2210.60 7
4 1 0 104562. 2299.21 5
5 -1 0 100710. 2310.18 5
-1 -4 3 13112.9 513.624 6
4 -5 -3 12930.3 518.776 7
5 -4 -3 13472.8 522.894 7
-5 4 3 13215.0 677.577 6
1 -5 3 12605.4 417.504 5
-5 4 6 11466.9 907.363 6
4 1 6 12755.0 889.791 5
5 -1 6 11589.3 808.843 5
4 1 6 11842.4 795.459 3
-4 5 6 11240.1 907.944 6
-1 -4 6 12977.8 672.170 11
-1 -4 6 13425.6 784.155 16
1 -5 6 13783.8 807.118 16
-4 5 6 14014.5 864.165 3
4 1 9 1636.03 222.782 16
1 -5 9 1643.63 234.549 16
5 -1 9 2130.12 262.082 16
1 -5 9 1968.83 286.648 3
-5 0 7 55850.6 2009.29 3
0 5 7 51055.6 1922.87 3
-5 0 7 53756.6 1789.62 16
5 -5 7 52324.6 1879.73 16
-5 0 4 173700. 4141.14 6
5 -5 4 165920. 3890.15 5
0 -5 -1 235337. 4758.47 7
0 5 1 221333. 4841.91 6
5 -5 1 220935. 4812.73 1
5 -5 1 223979. 4751.48 5
5 -5 -2 213673. 4467.68 7
0 -5 2 205642. 4317.54 6
5 0 5 142713. 3825.27 5
5 -5 -5 143174. 3468.39 7
-5 5 5 144722. 4016.62 6
5 0 8 5827.28 571.804 3
5 0 8 4522.55 463.353 16
0 -5 8 6316.67 525.786 16
0 -5 8 5372.81 536.043 3
6 -3 0 516301. 10773.4 1
3 3 0 517005. 10857.3 5
6 -3 3 4002.94 322.100 5
-3 6 3 4250.95 388.786 6
3 3 3 4665.87 398.413 6
3 -6 3 4350.52 230.693 5
3 -6 -3 4350.21 287.459 7
-3 -3 3 3948.38 284.808 6
6 -3 -3 4138.77 271.596 7
-3 -3 6 7519.55 520.475 11
3 3 6 7683.32 621.574 3
-3 6 6 6463.88 596.417 3
-6 3 6 9220.59 713.307 3
-3 -3 6 7182.94 563.589 16
-6 3 6 6958.99 681.346 6
-3 -3 6 7731.40 644.560 3
-3 -3 -6 6446.62 604.363 14
3 -6 6 6398.89 558.315 16
-3 6 6 7080.35 733.773 6
6 -3 9 16566.7 765.745 16
3 -6 9 15659.7 730.152 16
6 -3 9 15905.5 824.563 3
2 4 7 21646.9 1129.16 3
4 -6 7 22713.6 1104.70 16
2 4 7 19680.5 1004.48 16
-4 -2 7 22400.6 1054.14 16
-4 -2 7 19091.0 885.697 11
-4 -2 7 22205.4 1159.42 3
6 -4 7 21392.4 1098.54 16
-2 6 7 24034.2 1195.54 3
-6 2 7 25112.5 1249.20 3
6 -4 7 21233.5 1171.92 3
-4 -2 4 3834.60 348.681 6
6 -4 4 3562.38 334.471 5
6 -2 -4 4362.10 306.225 7
2 -6 -4 3346.01 282.607 7
4 -6 4 3182.20 252.280 5
-6 2 4 3954.71 412.664 6
-2 6 1 41026.8 1118.30 6
6 -4 1 41110.2 1051.58 1
2 4 1 41583.3 1117.35 6
6 -4 1 41582.3 1094.14 5
2 -6 -1 40524.8 1025.05 7
2 -6 2 76481.4 1909.06 1
4 -6 -2 75676.4 1787.23 7
-2 -4 2 73573.0 1695.36 6
6 -2 2 73136.3 1907.74 5
-2 -4 2 75536.5 1841.33 1
-6 4 5 417.132 200.809 6
-4 6 5 144.648 196.233 6
6 -2 5 319.841 162.810 5
4 -6 -5 239.049 123.136 7
2 -6 8 4746.29 472.203 16
-2 -4 8 4352.68 433.154 16
-2 -4 8 4854.62 493.776 3
2 -6 8 5727.98 562.768 3
4 2 8 4525.57 449.011 16
6 -2 8 4653.34 479.183 16
4 2 8 5128.96 516.765 3
6 -2 8 5345.71 542.991 3
5 -6 8 2068.98 358.064 3
6 -5 8 1997.94 329.844 16
-5 -1 8 2561.85 364.507 3
5 -6 8 2422.24 362.263 16
6 -5 8 2078.52 365.640 3
-5 -1 8 2435.15 308.134 16
-6 1 5 2267.59 352.727 6
-5 -1 5 1957.45 300.613 6
1 5 5 2351.94 400.105 6
-1 6 5 1333.23 326.282 6
6 -5 5 1716.73 244.715 5
-1 6 2 90656.6 2346.61 6
-1 -5 -2 95056.5 2183.14 7
1 5 2 85826.9 2304.21 6
6 -5 2 92450.9 2205.58 5
5 -6 2 94718.8 2129.31 5
5 -6 2 97001.5 2307.75 1
6 -5 2 89378.9 2246.49 1
1 -6 -2 96167.8 2171.84 7
5 1 1 150544. 3346.79 5
-1 -5 1 154803. 3249.14 1
6 -1 4 97332.1 2651.08 5
-1 -5 4 90834.0 2324.82 6
-5 6 4 91500.0 2753.12 6
-6 5 4 97928.4 2791.48 6
5 -6 -4 97049.6 2401.99 7
6 -5 -4 97598.7 2398.86 7
5 1 7 2583.09 391.006 3
1 -6 7 2750.40 404.233 3
6 -1 7 2111.18 347.765 16
-1 -5 7 2856.69 419.954 3
-1 -5 7 2248.77 344.917 16
6 -1 7 2920.32 427.933 3
1 -6 7 3144.17 412.083 16
6 -6 9 183.578 154.145 3
6 -6 9 47.2825 102.407 16
-6 0 6 1232.81 231.869 16
-6 0 6 1343.38 243.284 11
-6 0 6 2179.68 367.484 3
0 6 6 1890.56 328.037 3
6 -6 6 1212.51 254.746 16
6 -6 3 285541. 6172.98 5
0 -6 -3 286822. 6176.97 7
0 6 3 291774. 6495.92 6
6 0 0 331511. 7002.98 5
0 6 0 334503. 6854.64 6
6 -6 -3 668.231 128.195 7
6 0 6 28060.3 1304.75 3
0 -6 6 32451.1 1172.56 11
-6 6 6 30273.5 1569.75 6
6 0 6 31564.6 1458.67 5
0 -6 6 34628.3 1349.85 16
0 -6 9 25.4195 110.094 3
6 0 9 -45.3037 92.1556 16
-4 -3 8 11356.5 677.585 16
7 -4 8 10678.2 721.529 16
3 4 8 10014.7 642.213 16
4 -7 8 11465.7 727.708 16
-4 -3 8 11288.6 744.101 3
7 -4 8 11287.0 807.950 3
-7 3 5 4660.56 523.427 6
7 -4 5 4678.88 436.485 5
-4 -3 5 5305.52 441.558 6
-3 7 2 281184. 6223.84 6
7 -4 2 286266. 6114.79 5
3 -7 -2 279280. 5997.75 7
4 -7 2 288228. 6193.93 1
3 4 2 282148. 6197.65 6
-3 -4 1 12520.6 428.736 1
7 -3 1 12986.6 418.598 1
3 -7 1 12235.7 329.163 7
7 -4 -4 767.693 150.514 7
-3 -4 4 855.210 150.393 6
7 -3 4 813.196 180.007 5
-7 4 4 665.880 195.067 6
4 -7 -4 1271.19 186.252 7
4 3 7 11685.0 800.364 3
7 -3 7 11431.6 836.534 3
-3 -4 7 12492.0 838.317 3
7 -3 7 11285.1 788.660 16
3 -7 7 12379.7 794.899 16
-3 -4 7 9906.91 693.615 16
-3 -4 7 9857.85 609.544 11
-4 -3 -7 9128.21 751.053 14
5 -7 9 29.8079 132.846 3
7 -5 9 89.4124 129.086 3
7 -5 9 47.8911 109.644 16
5 -7 9 23.0008 108.054 16
-7 2 6 8214.56 572.734 11
-2 7 6 7625.33 642.152 3
-7 2 6 11194.0 797.702 3
-5 -2 6 8090.04 573.520 11
5 -7 6 9235.58 673.509 16
-5 -2 6 8266.00 604.664 16
-2 -5 -6 8381.77 682.065 14
2 5 6 7840.00 638.311 3
-5 -2 6 10282.8 754.472 3
-7 2 6 8654.37 733.804 6
-2 7 6 7916.46 788.476 6
2 5 3 23720.8 979.217 6
-2 7 3 23127.3 979.047 6
5 -7 3 20945.3 682.847 5
7 -5 3 22150.7 825.676 5
2 -7 -3 22636.0 779.310 7
5 -7 3 22419.1 916.011 1
2 -7 0 11121.4 359.424 7
7 -2 0 11297.5 276.796 1
-2 7 0 10782.5 369.026 6
5 2 0 11238.4 437.825 5
7 -2 0 10998.2 449.582 5
-5 -2 0 10489.1 274.644 1
-5 7 3 35347.2 1304.93 6
5 -7 -3 36584.4 1084.02 7
-2 -5 3 33465.2 960.525 6
7 -2 3 38594.0 1252.28 5
7 -5 -3 36739.6 1078.49 7
5 2 6 15057.5 1020.41 5
-2 -5 6 15304.9 775.747 11
5 2 6 13522.3 856.627 3
-5 -2 -6 14979.5 974.836 14
2 -7 6 16875.9 905.419 16
-5 7 6 15019.4 1094.37 6
-5 7 6 17533.8 976.880 3
-7 5 6 13985.8 1027.81 6
-2 -5 6 16277.2 881.743 16
-7 5 6 19439.7 1054.16 3
7 -2 6 15520.1 938.337 5
7 -2 9 359.675 135.780 16
2 -7 9 264.541 126.985 16
5 2 9 313.852 122.057 16
2 -7 9 295.148 151.905 3
-7 1 7 6647.34 642.386 3
7 -6 7 5490.45 545.133 16
-6 -1 7 6592.35 617.729 3
-6 -1 7 6266.70 534.807 16
-6 -1 7 5460.85 456.952 11
6 -7 7 6327.50 578.472 16
1 6 7 7022.23 626.666 3
-7 1 7 5152.31 448.425 11
7 -1 -4 21992.1 780.312 7
6 -7 4 21103.0 765.759 5
-6 -1 4 21050.5 925.321 6
7 -6 4 20966.5 837.078 5
-1 7 4 21401.1 1053.93 6
-7 1 4 20221.6 967.166 6
1 6 4 21637.4 1065.33 6
7 -6 1 959941. 19821.6 1
6 -7 1 953673. 19876.6 1
-1 7 1 999999. 19866.8 6
1 6 1 976241. 19853.3 6
6 -7 -2 63.7944 69.6661 7
6 1 2 82.1856 91.5867 5
-1 -6 2 142.466 79.7671 1
6 -7 -5 79972.7 2237.75 7
6 1 5 82817.8 2592.36 5
-6 7 5 80300.0 2734.83 6
7 -1 5 84634.6 2550.07 5
-7 6 5 75252.1 2648.75 6
7 -6 -5 79611.0 2225.83 7
-1 -6 8 13968.7 788.980 16
6 1 8 12435.5 805.302 3
1 -7 8 14303.4 798.466 16
-1 -6 8 12988.3 805.647 3
6 1 8 12543.3 778.218 16
1 -7 8 13206.0 841.897 3
7 -1 8 12766.5 827.203 3
7 -1 8 12878.5 801.450 16
7 -7 8 3774.07 420.053 16
7 -7 8 3250.49 444.421 3
-7 0 5 5386.30 513.306 6
7 -7 2 374263. 7966.52 1
7 -7 2 383932. 7794.12 5
0 -7 -2 364821. 7806.09 7
0 7 2 359374. 8009.97 6
0 -7 1 101965. 2162.09 1
7 0 1 103996. 2248.32 5
7 0 4 209.180 132.147 5
7 -7 -4 306.148 117.246 7
0 -7 7 682.705 232.982 3
0 -7 7 386.147 138.029 11
-7 0 -7 102.666 161.889 14
7 0 7 302.997 208.458 3
0 -7 7 267.264 150.196 16
4 -8 0 104465. 2339.04 7
8 -4 0 109282. 2319.24 1
-4 -4 0 108074. 2308.93 1
4 4 0 105087. 2445.84 5
8 -4 3 24190.0 928.579 5
-4 8 3 24228.0 1040.08 6
4 -8 -3 24521.0 842.331 7
-4 -4 3 24812.5 803.743 6
4 -8 3 23579.7 981.852 1
-4 -4 6 7552.64 637.734 3
-4 -4 6 7143.81 530.809 11
4 4 6 6076.54 665.741 5
-4 8 6 7695.19 785.756 6
-4 -4 -6 7115.26 666.184 14
-8 4 6 7270.50 536.082 11
-8 4 6 6065.10 669.091 6
-8 4 6 8270.96 696.532 3
4 4 6 7951.74 635.652 3
4 -8 6 8268.23 625.496 16
-4 -4 6 7135.33 573.723 16
8 -4 9 4368.70 399.088 3
4 -8 9 3972.55 346.040 16
8 -4 9 3427.99 332.301 16
3 5 7 30043.5 1341.99 3
-8 3 7 29301.2 1155.18 11
-5 -3 7 30198.7 1162.45 11
8 -5 7 29946.7 1339.77 16
5 -8 7 30422.6 1321.08 16
-5 -3 7 29915.6 1254.98 16
-5 -3 7 28895.2 1329.59 3
-3 -5 -7 28642.4 1368.70 14
-8 3 4 28091.0 1240.32 6
8 -5 4 28428.0 1083.87 5
3 -8 -4 28606.5 1007.47 7
8 -3 -4 29399.5 995.935 7
-5 -3 4 27232.1 1023.97 6
-3 8 4 28902.6 1290.67 6
-3 8 1 179871. 4065.84 6
8 -5 1 187339. 3965.76 1
-5 -3 1 187913. 3880.45 1
3 -8 2 107606. 2588.21 1
-3 -5 2 104912. 2439.33 1
5 -8 -2 102149. 2403.54 7
8 -3 2 102404. 2544.64 5
-3 -5 2 100230. 2237.55 6
5 -8 -5 52509.9 1641.85 7
8 -3 5 52823.2 1816.72 5
8 -5 -5 51350.4 1621.74 7
-8 5 5 51243.7 2025.35 6
3 -8 8 29031.5 1316.23 3
3 -8 8 30473.4 1230.76 16
8 -3 8 30557.9 1286.56 16
-3 -5 8 28533.7 1175.79 16
-3 -5 8 28839.0 1227.81 3
8 -3 8 30158.1 1334.52 3
5 3 8 25792.0 1152.62 16
8 -6 8 1289.01 264.935 16
6 -8 8 1214.74 259.106 16
8 -6 8 1005.99 264.976 3
6 -8 8 1182.15 312.813 3
-6 -2 5 259.221 132.025 6
8 -6 5 473.980 146.618 5
-2 8 5 664.551 257.627 6
-8 2 5 264.953 167.405 6
2 -8 -2 149602. 3353.58 7
6 -8 2 151634. 3556.11 1
8 -6 2 147738. 3420.32 5
8 -6 2 153018. 3450.97 1
-2 8 2 149124. 3563.73 6
2 6 2 146221. 3538.73 6
8 -2 1 16842.1 644.565 5
6 2 1 17127.0 659.296 5
-2 -6 1 16515.1 551.918 1
6 -8 -4 33513.7 1143.08 7
8 -2 4 35932.0 1337.13 5
-8 6 4 32416.7 1414.43 6
8 -6 -4 33120.2 1138.95 7
-6 -2 -7 5355.93 587.802 14
8 -2 7 3859.09 478.513 3
-8 2 -7 4393.93 555.851 14
-2 -6 7 5094.26 493.929 16
-2 -6 7 4742.44 417.838 11
6 2 7 5263.67 535.075 3
2 -8 7 4959.68 505.817 16
-2 -6 7 4504.25 503.946 3
7 -8 9 1510.08 217.872 16
8 -7 9 1437.08 225.901 16
7 -8 9 1643.87 265.912 3
8 -7 9 1659.79 263.886 3
7 -8 6 12345.9 782.197 16
-8 1 6 12386.7 728.508 11
-7 -1 6 12730.4 861.788 3
-1 8 6 11629.1 790.713 3
-7 -1 6 12490.9 732.165 11
-7 -1 6 11896.4 726.804 16
-1 -7 -6 11541.8 815.715 14
1 7 6 10624.9 750.883 3
1 -8 -6 11569.3 790.262 14
8 -7 6 11549.7 766.838 16
-1 8 3 518.883 181.886 6
7 -8 3 705.810 117.103 5
8 -7 3 841.141 141.346 5
1 -8 -3 617.317 135.488 7
1 7 3 746.706 198.903 6
7 -8 3 611.271 168.063 1
7 1 0 27883.6 892.677 5
-1 8 0 28217.5 763.962 6
8 -1 0 29497.4 916.111 5
1 -8 0 30210.7 780.075 7
7 -8 -3 17533.2 698.589 7
1 -8 3 16475.9 774.641 1
8 -1 3 18321.3 846.796 5
8 -7 -3 17125.0 692.569 7
7 1 6 2533.03 414.376 5
-8 7 6 3723.33 569.024 6
-7 -1 -6 3186.81 467.131 14
1 -8 6 2815.71 321.119 11
1 -8 6 3231.01 411.725 16
-7 8 6 2708.74 480.958 6
7 1 6 2712.29 389.827 3
-1 -7 6 3540.91 415.603 16
-1 -7 6 3142.43 348.213 11
8 -1 6 2933.18 423.058 5
1 -8 9 758.944 171.685 3
8 -1 9 863.072 176.158 16
7 1 9 954.969 176.652 16
-8 0 7 38360.6 1555.97 3
-8 0 7 34299.7 1311.96 11
8 -8 7 35646.3 1460.35 16
-8 0 4 406147. 9176.75 6
8 -8 4 416188. 8850.55 5
0 8 4 426381. 9440.22 6
8 -8 1 589146. 12713.4 1
0 8 1 606223. 12669.8 6
0 -8 2 209906. 4748.09 1
8 0 2 213392. 4855.89 5
8 0 5 193315. 4952.19 5
-8 8 5 187775. 5182.39 6
8 -8 -5 190629. 4578.34 7
8 0 8 44411.9 1639.72 16
0 -8 8 47910.4 1607.82 16
8 0 8 44406.4 1621.85 3
0 -8 8 42630.4 1593.01 3
9 -5 8 8942.76 715.292 3
4 5 8 8975.99 593.767 16
5 -9 8 10961.8 689.633 16
-5 -4 8 10439.5 670.482 3
9 -5 8 9703.57 687.966 16
4 -9 -5 13924.3 718.146 7
-4 9 5 13583.0 948.672 6
-9 4 5 10996.4 861.635 6
9 -5 5 12458.0 745.099 5
9 -5 2 417.144 124.616 5
-4 9 2 419.359 140.791 6
4 -9 -2 329.212 100.024 7
5 -9 2 392.779 139.627 1
9 -4 1 57218.7 1350.35 1
-4 -5 1 58257.3 1384.13 1
4 -9 1 60094.4 1592.34 1
4 -9 1 57399.3 1260.77 7
5 -9 -4 26570.6 1012.51 7
9 -4 4 27940.8 1139.11 5
9 -5 -4 29702.8 1045.56 7
-9 5 4 28561.7 1306.68 6
-5 9 4 28343.3 1317.56 6
-9 4 -7 -108.738 205.921 14
-4 -5 7 108.453 120.092 16
-5 -4 -7 47.9711 133.326 14
-4 -5 7 114.550 124.037 11
5 4 7 202.425 153.338 3
9 -4 7 82.1466 177.895 16
-4 -5 7 40.1519 168.712 3
4 -9 7 116.612 168.356 16
9 -4 7 185.733 182.504 3
9 -6 9 8127.09 543.789 3
6 -9 9 8441.95 494.760 16
9 -6 9 7939.80 494.910 16
-3 -6 -6 6462.05 625.712 14
-9 3 6 4901.56 593.702 6
-6 -3 6 6046.91 519.674 16
-9 3 6 6678.12 526.846 11
-6 -3 6 6067.66 506.363 11
6 -9 6 6237.48 563.573 16
3 6 6 6540.54 570.014 3
-9 3 6 7240.78 660.629 3
-6 -3 6 5773.23 568.985 3
9 -6 3 14071.7 662.235 5
3 -9 -3 14452.4 624.670 7
-3 9 3 14765.1 796.363 6
6 -9 3 15076.1 772.240 1
-3 9 0 122892. 2669.35 6
-6 -3 0 120136. 2504.07 1
-3 -6 0 123447. 2678.43 1
9 -6 0 125140. 2693.80 1
9 -3 0 118295. 2498.20 1
6 3 0 114924. 2772.90 5
3 -9 0 120012. 2631.96 7
-6 9 3 66988.6 2062.49 6
6 -9 -3 64945.7 1771.69 7
9 -3 3 65021.0 1913.27 5
-3 -6 6 40854.1 1596.18 3
9 -3 6 39876.3 1618.80 5
-3 -6 6 40425.0 1523.59 16
-3 -6 6 41391.6 1444.02 11
6 3 6 40114.8 1810.72 5
-9 6 6 39608.3 1901.86 6
3 -9 6 39744.3 1365.47 11
6 3 6 42289.3 1595.83 3
-6 -3 -6 37498.7 1679.72 14
3 -9 6 40172.4 1550.18 16
-6 9 6 40193.4 1922.35 6
3 -9 9 169.814 119.583 3
9 -3 9 206.821 118.317 16
9 -7 7 7881.54 646.687 16
-2 -7 -7 7880.56 665.618 14
-7 -2 7 8437.88 672.394 3
7 -9 7 7796.56 641.486 16
-9 2 7 7567.21 557.875 11
-7 -2 7 6927.23 534.355 11
9 -7 4 119041. 2912.91 5
9 -2 -4 114446. 2826.24 7
-9 2 4 115201. 3181.81 6
2 -9 -4 112128. 2849.49 7
2 7 4 112717. 3248.24 6
-7 -2 4 112142. 2943.34 6
-2 9 4 113144. 3247.00 6
7 -9 1 29559.2 985.332 1
2 -9 -1 28390.2 838.026 7
-2 9 1 27794.5 918.453 6
9 -7 1 29611.0 904.787 1
-2 -7 2 14900.9 628.440 1
7 2 2 15393.8 729.118 5
7 -9 -2 16415.5 625.915 7
7 -9 -5 58841.4 1836.36 7
7 2 5 61299.6 2198.90 5
9 -7 -5 57892.1 1828.16 7
-9 7 5 56052.1 2253.18 6
9 -2 5 59835.9 2057.75 5
7 2 8 417.865 190.160 16
9 -2 8 290.412 190.755 16
-2 -7 8 247.557 165.852 16
2 -9 8 480.186 190.316 16
7 2 8 306.419 178.917 3
2 -9 8 295.392 169.170 3
9 -2 8 294.771 185.716 3
-2 -7 8 161.524 144.093 3
8 -9 8 2597.24 408.511 3
9 -8 8 2364.97 336.082 16
9 -8 8 2363.49 387.557 3
8 -9 8 2208.52 323.512 16
9 -8 5 7564.60 655.915 15
8 -9 5 7981.78 709.095 4
-9 1 5 6562.04 602.942 6
-8 -1 5 8100.77 616.090 6
-1 9 5 7427.49 714.766 6
9 -8 2 3200.21 298.878 1
1 8 2 3479.27 324.211 6
1 -9 -2 3193.22 256.004 7
9 -8 2 3291.36 267.295 5
-1 9 2 2936.49 304.486 6
8 -9 2 2917.34 305.923 1
1 8 -1 8900.77 283.090 5
-1 -8 1 11006.4 472.382 1
1 -9 1 10090.5 494.185 1
9 -1 1 10383.1 521.746 5
8 1 1 10886.8 531.339 5
9 -1 4 3836.23 425.964 5
-8 9 4 3574.02 459.218 6
8 1 4 3748.95 438.742 5
9 -8 -4 3309.86 328.463 7
8 -9 -4 3058.49 320.847 7
8 1 7 3836.96 450.329 3
1 -9 7 4105.93 464.967 16
-1 -8 7 4659.45 411.779 11
1 -9 7 3928.82 477.773 3
1 -9 7 4340.25 389.437 11
9 -1 7 4035.67 476.387 3
-9 1 -7 3316.98 491.432 14
-1 -8 7 4506.64 485.865 16
-8 -1 -7 3475.40 504.405 14
-1 -8 7 3924.94 454.531 3
9 -9 9 159.991 105.061 16
9 -9 9 52.7509 114.255 3
-9 0 6 132.148 170.043 11
0 -9 -6 171.151 149.105 14
-9 0 6 212.925 209.841 3
9 -9 3 70095.4 2090.61 1
9 -9 3 72748.0 1864.99 5
0 9 3 70712.3 2174.87 6
9 0 0 408.462 107.411 5
0 -9 0 317.111 98.8020 1
9 -9 0 373.516 108.135 1
0 -9 3 171287. 4126.64 1
9 -9 -3 173008. 4003.38 7
9 0 6 464.358 203.053 5
0 -9 6 586.822 180.013 11
9 0 6 352.756 197.725 3
0 -9 6 644.142 214.589 16
-9 9 6 573.080 291.618 6
9 0 9 2379.48 254.853 16
10 -5 0 152623. 3308.72 1
-5 -5 0 155032. 3298.49 1
5 -10 0 159290. 3365.18 7
5 5 0 153343. 3489.82 5
-5 10 3 90498.7 2609.83 6
5 -10 -3 91654.5 2309.41 7
-5 -5 3 87241.3 2143.89 6
5 -10 3 89936.7 2553.70 1
10 -5 3 96488.3 2462.71 5
-5 -5 6 57707.1 1955.38 3
5 5 6 51786.9 1847.92 3
-5 -5 6 53358.5 1763.91 11
-5 -5 6 53852.1 1835.61 16
5 5 6 55742.0 2230.19 5
-5 -5 -6 52937.1 2054.93 14
-10 5 6 53690.5 2255.44 6
10 -5 9 9019.03 528.409 16
5 -10 9 9211.12 561.736 3
10 -5 9 9182.52 541.727 3
5 -10 9 9202.69 506.659 16
-6 -4 7 536.107 193.318 3
10 -6 7 681.302 259.812 16
6 -10 7 690.988 242.271 16
-6 -4 7 771.494 205.481 16
-10 4 7 584.596 177.468 11
-4 -6 -7 692.925 227.947 14
-6 -4 7 536.783 180.387 11
10 -4 -4 92334.2 2435.77 7
10 -6 4 92321.8 2532.30 5
-4 10 4 93371.6 2857.09 6
4 -10 -4 91691.9 2432.69 7
10 -6 1 3527.83 235.884 1
-6 -4 1 3619.86 204.519 1
6 -10 1 3263.41 177.071 7
4 -10 -1 3488.88 237.546 7
-4 10 1 3150.55 274.022 6
4 -10 2 81293.3 2298.20 1
10 -4 2 85860.1 2257.53 5
-4 -6 2 85576.6 2113.44 1
6 -10 -2 86238.6 2112.94 7
6 4 5 44778.1 1830.31 5
10 -6 -5 42910.2 1483.34 7
-4 -6 5 42720.5 1502.10 16
10 -4 5 43444.2 1617.66 5
-10 6 5 40588.6 1845.60 6
10 -4 5 41130.1 1652.81 15
6 -10 -5 40709.0 1453.38 7
-6 10 5 43385.9 1893.86 6
6 4 8 727.614 191.298 16
4 -10 8 664.592 202.590 16
10 -4 8 705.457 219.551 16
4 -10 8 733.682 247.042 3
10 -4 8 946.562 258.049 3
-6 -4 -8 442.067 169.130 14
-4 -6 8 444.460 165.163 3
7 -10 8 256.125 205.524 3
10 -7 8 125.321 169.995 3
7 -10 8 285.356 176.280 16
10 -7 8 166.159 148.155 16
7 -10 5 3105.23 407.662 15
7 -10 5 3152.60 372.454 16
10 -7 5 3452.54 455.957 15
-7 -3 5 3595.23 378.982 11
-10 3 5 3245.39 459.333 6
10 -7 5 3470.40 371.496 5
-3 10 5 3228.68 495.883 6
7 -10 5 4404.34 525.434 4
7 -10 2 9098.64 555.778 1
3 -10 -2 8231.71 430.352 7
10 -7 2 8992.27 475.580 1
10 -7 2 9091.57 484.455 5
-3 10 2 9151.98 545.563 6
7 3 1 8963.90 495.262 5
-3 -7 1 9425.03 406.840 1
10 -3 1 9564.02 496.789 5
7 -10 -1 9648.21 418.932 7
7 -10 -4 15998.4 745.890 7
-7 10 4 13611.3 918.879 6
10 -3 4 14942.6 833.580 5
10 -7 -4 14556.3 719.447 7
-10 7 4 14319.0 940.320 6
3 -10 7 693.420 214.267 16
-10 3 -7 223.396 176.167 14
-3 -7 7 288.797 151.878 11
-7 -3 -7 457.461 220.279 14
-3 -7 7 332.785 169.480 16
-3 -7 7 420.597 192.778 3
10 -3 7 479.967 199.935 3
7 3 7 388.151 168.288 3
10 -8 9 899.796 197.235 3
10 -8 9 748.899 157.194 16
8 -10 9 881.851 199.100 3
8 -10 9 967.027 175.620 16
-8 -2 6 22101.7 1121.93 3
-8 -2 6 20798.9 996.580 11
2 -10 -6 18674.7 1032.85 14
-8 -2 6 23289.9 1047.67 16
-10 2 6 19424.6 963.011 11
-2 -8 -6 18705.0 1096.20 14
8 -10 3 17264.4 882.518 1
2 8 3 18562.7 920.103 6
10 -8 3 18884.9 762.585 5
-2 10 3 18044.0 917.321 6
2 -10 -3 17523.9 727.695 7
-2 -8 0 32609.2 941.953 1
8 2 0 29963.3 995.776 5
-2 10 0 30316.2 850.395 6
10 -2 0 32362.7 1043.24 5
10 -8 0 31142.8 944.603 1
2 -10 0 31109.9 850.883 7
2 -10 3 26873.9 1106.21 1
10 -2 3 26957.6 1110.33 5
8 -10 -3 28307.3 992.328 7
8 2 3 28871.0 1190.07 5
10 -8 -3 26836.3 975.672 7
-8 -2 -6 8487.35 766.607 14
-10 8 6 8915.51 911.035 6
-8 10 6 7756.77 825.821 6
8 2 6 7813.19 626.398 3
10 -2 6 7814.09 692.179 5
2 -10 6 7036.98 525.811 11
-2 -8 6 8951.96 656.497 16
2 -10 6 8759.34 658.900 16
-2 -8 6 8256.01 583.185 11
8 2 6 7184.72 720.130 5
10 -2 9 4617.26 362.435 16
8 2 9 4083.80 313.074 16
2 -10 9 4664.95 349.247 3
-10 1 7 36769.3 1385.69 11
-1 -9 -7 38634.4 1573.25 14
-9 -1 7 38855.4 1409.46 11
-9 -1 4 19548.9 942.571 6
1 9 4 22627.0 1144.05 6
10 -9 4 20966.9 842.271 5
-1 10 4 20092.8 1095.39 6
1 -10 -1 165098. 3703.56 7
-1 10 1 169358. 3809.68 6
1 9 1 167520. 3815.28 6
9 -10 1 169037. 3899.12 1
10 -9 1 165884. 3833.62 1
9 1 2 148937. 3633.48 5
1 -10 2 142941. 3537.88 1
10 -1 2 144769. 3602.78 5
-1 -9 2 145718. 3478.80 1
9 -10 -2 150499. 3413.31 7
-10 9 5 379.115 248.565 6
9 1 5 492.643 225.812 5
9 -10 -5 743.723 201.223 7
10 -1 5 642.466 221.152 5
1 -10 5 467.357 179.111 16
-1 -9 5 300.748 152.332 11
1 -10 5 612.297 181.533 11
10 -9 -5 559.033 189.490 7
-1 -9 5 630.324 187.956 16
10 -1 8 21152.3 983.058 3
-9 -1 -8 19821.6 1056.20 14
1 -10 8 24032.1 1023.30 16
1 -10 8 19818.2 966.803 3
9 1 8 19425.7 996.637 16
10 -1 8 20595.0 1035.09 16
-1 -9 8 22147.7 979.376 3
-10 1 -8 20394.0 1085.49 14
10 -10 8 511.184 224.115 3
10 -10 8 759.432 197.134 16
-10 0 5 124740. 3538.24 6
0 -10 -5 131233. 3587.01 14
10 -10 5 134932. 3870.59 4
10 -10 2 6923.19 479.329 1
0 10 2 6754.17 477.489 6
10 0 1 144727. 3484.37 5
0 -10 1 144811. 3400.95 1
-10 10 4 132312. 3841.47 6
10 -10 -4 131004. 3337.37 7
10 0 4 131530. 3625.31 5
0 -10 7 6089.67 477.703 11
0 -10 7 6311.96 556.267 16
-10 0 -7 6258.63 662.968 14
0 -10 7 5546.12 532.072 3
10 0 7 6127.95 553.854 3
6 -11 8 7012.22 541.109 16
11 -6 8 5947.98 552.745 3
11 -6 8 7102.05 563.248 16
6 -11 5 39136.9 1562.15 15
-6 -5 5 40942.2 1460.11 16
11 -6 5 38084.6 1482.00 5
5 -11 -5 41138.0 1450.02 7
6 -11 5 43609.4 1528.06 16
-11 5 5 40298.5 1826.55 6
-5 11 5 39335.8 1793.19 6
-5 -6 -5 39547.0 1653.97 14
11 -6 5 41339.5 1686.62 15
6 -11 5 40890.4 1712.92 4
-6 -5 5 41601.8 1447.10 11
11 -6 2 153567. 3680.85 5
-5 11 2 152761. 3778.65 6
6 -11 2 157658. 3841.62 1
6 5 1 7598.84 457.339 5
11 -5 1 8105.57 461.572 5
6 -11 -1 6593.08 355.928 7
-5 -6 1 7234.46 337.796 1
5 -11 1 6674.52 268.005 7
5 -11 1 7223.48 466.090 1
5 6 -1 6096.18 311.149 5
11 -5 1 7224.69 314.689 1
6 -11 -4 132100. 3340.39 7
-6 11 4 131894. 3781.56 6
11 -5 4 137209. 3508.65 5
11 -6 -4 135106. 3368.11 7
-11 6 7 987.533 227.343 11
-5 -6 7 577.220 201.006 3
11 -5 7 361.123 190.176 3
-6 -5 -7 439.100 217.877 14
5 -11 7 1027.94 253.312 16
-5 -6 7 1012.62 221.655 11
11 -7 9 3099.07 304.272 3
7 -11 9 2934.60 270.826 16
11 -7 9 2927.30 283.855 16
-7 -4 6 47314.9 1627.94 11
-7 -4 6 51692.2 1784.42 3
7 -11 6 45948.9 1688.90 16
-4 -7 -6 43905.4 1825.88 14
-11 4 6 42062.0 1939.67 6
-4 11 6 43586.4 2058.03 6
4 7 6 45183.0 1679.86 3
-7 -4 6 46992.0 1657.83 16
4 7 6 44206.1 2017.10 5
11 -7 3 9651.24 572.210 5
4 -11 -3 10824.3 547.029 7
7 -11 3 8299.39 616.904 1
-4 11 3 9391.19 654.270 6
-4 -7 0 21682.6 659.146 1
7 -11 0 20542.9 657.882 7
11 -7 0 20900.3 661.940 1
-4 11 0 21204.2 678.011 6
11 -4 0 19527.2 505.383 1
4 7 0 19521.4 718.265 5
4 -11 0 20512.4 639.792 7
-7 -4 0 21784.6 530.388 1
7 4 0 19999.8 757.048 5
-7 11 3 24712.8 1139.88 6
11 -4 3 25129.5 1049.45 5
7 -11 -3 25197.3 936.058 7
-4 -7 6 44734.0 1654.49 3
11 -4 6 41719.7 1687.00 5
-11 7 6 39551.1 2010.15 6
7 4 6 42153.3 1921.70 5
-4 -7 6 43374.7 1615.15 16
-4 -7 6 43740.6 1534.20 11
-7 -4 -6 45760.0 1876.96 14
4 -11 6 43838.0 1468.53 11
4 -11 9 2676.50 274.691 3
11 -4 9 2756.64 278.172 16
-8 -3 7 101698. 2790.53 3
11 -8 7 93254.1 2792.91 16
-8 -3 7 91129.4 2606.42 11
-3 -8 -7 93501.2 2895.13 14
-11 3 7 94872.7 2656.17 11
3 -11 -4 73433.0 2108.09 7
11 -3 -4 73711.9 2094.81 7
-3 11 4 75196.2 2473.56 6
11 -8 4 77951.1 2147.38 5
3 -11 -1 65627.2 1690.47 7
11 -8 1 68971.7 1750.64 1
-3 11 1 70396.3 1830.98 6
8 -11 1 65567.3 1898.04 1
8 3 2 212360. 5113.00 5
8 -11 -2 219792. 4863.60 7
-3 -8 2 220531. 4879.93 1
3 -11 5 64433.9 1908.61 11
8 -11 -5 62785.3 2010.53 7
3 -11 5 66684.9 2073.17 16
-3 -8 5 66945.6 1976.93 11
-11 8 5 59889.4 2474.52 6
-8 11 5 62784.4 2490.47 6
11 -8 -5 63314.8 2034.23 7
-3 -8 5 69393.5 2076.88 16
11 -3 5 65227.1 2210.15 15
8 3 5 70409.5 2453.15 5
11 -3 5 64076.6 2205.37 5
11 -3 8 9537.08 647.320 3
3 -11 8 8852.68 640.317 3
-8 -3 -8 8908.60 671.988 14
11 -3 8 9078.81 653.298 16
8 3 8 9153.77 634.159 16
3 -11 8 10552.1 652.761 16
-11 3 -8 7426.73 643.628 14
9 -11 8 253.066 193.227 3
11 -9 8 153.558 137.020 16
9 -11 8 475.662 182.203 16
11 -9 8 657.718 236.597 3
11 -9 5 26126.2 1373.83 4
9 -11 5 26271.8 1386.47 4
-11 2 5 23274.9 1257.56 6
9 -11 5 24773.3 1244.18 15
-9 -2 5 26779.2 1111.80 11
2 -11 -5 26454.4 1201.19 14
-2 11 5 23243.4 1341.72 6
9 -11 5 27017.4 1147.99 16
-2 -9 -5 24797.2 1228.72 14
11 -9 5 25668.6 1305.24 15
-2 11 2 324.964 136.651 6
11 -9 2 248.044 121.037 1
11 -2 1 4828.35 373.707 5
2 -11 1 4917.16 373.707 1
9 2 1 3872.26 344.764 5
-2 -9 1 4583.68 312.675 1
11 -9 -4 23762.9 1011.65 7
11 -2 4 26512.3 1195.64 5
9 -11 -4 25319.1 1034.77 7
-9 11 4 22543.4 1269.61 6
11 -2 7 5018.34 504.198 3
2 -11 7 4711.00 413.026 11
-2 -9 7 4161.50 453.957 3
-9 -2 -7 4886.12 594.764 14
-2 -9 7 5963.44 540.007 16
2 -11 7 4903.77 509.122 16
9 2 7 4873.51 476.135 3
-2 -9 7 5351.99 460.228 11
-11 2 -7 4246.46 586.273 14
11 -10 9 22.0591 98.3091 3
10 -11 9 33.8811 83.4660 16
10 -11 9 -90.9949 109.506 3
11 -10 9 17.2794 74.8382 16
-1 -10 -6 228.330 173.009 14
11 -10 6 113.918 154.544 16
-10 -1 6 411.794 194.166 11
-11 1 6 68.5928 161.171 11
10 -11 6 188.657 172.816 16
1 -11 -6 389.888 187.674 14
-1 11 3 321.496 159.402 6
1 10 3 539.002 199.894 6
11 -10 3 461.217 161.694 1
10 -11 3 342.445 157.004 1
11 -1 0 29893.2 1035.55 5
1 -11 0 28535.6 975.859 1
10 1 0 28332.6 1004.44 5
10 -11 0 26879.9 963.424 1
11 -10 0 28101.2 939.738 1
-1 -10 0 29379.8 945.278 1
1 -11 3 904.529 207.818 1
11 -10 -3 762.833 175.997 7
10 1 3 675.377 201.696 5
10 -11 -3 426.348 154.187 7
1 -11 6 1200.41 267.491 16
10 1 6 997.365 291.716 5
-10 11 6 769.869 324.106 6
1 -11 6 1186.73 250.457 11
11 -1 6 873.684 254.014 5
-1 -10 6 1374.01 273.223 11
-1 -10 6 1002.94 250.595 16
-11 10 6 1252.58 368.317 6
-10 -1 -6 553.620 240.622 14
11 -1 9 729.227 150.476 16
10 1 9 907.182 152.383 16
-11 0 7 46601.2 1601.08 11
11 -11 7 47199.1 1704.86 16
0 11 4 76488.5 2544.42 6
0 11 1 720318. 14936.2 6
11 -11 1 717287. 15021.8 1
11 0 2 12719.8 712.351 5
0 -11 2 11596.5 642.129 1
11 -11 -5 29920.1 1290.56 7
0 -11 5 33522.6 1242.34 11
11 0 5 34465.7 1562.79 5
-11 0 -8 53071.5 1886.08 14
11 0 8 53763.2 1815.90 16
6 -12 0 18528.3 779.350 1
6 -12 0 19082.9 632.844 7
-6 -6 0 17376.0 550.920 1
6 6 0 18688.1 724.049 5
12 -6 3 66331.8 1973.54 5
-6 12 3 67157.2 2157.85 6
6 -12 3 65192.6 2139.95 1
6 -12 -3 65387.7 1858.75 7
-6 -6 6 183.081 144.023 3
-6 -6 -6 154.831 162.735 14
6 -12 6 53.7067 116.437 11
-6 -6 6 219.270 148.781 16
6 -12 6 609.966 200.305 16
6 6 6 127.134 221.531 5
-12 6 6 343.526 228.290 6
12 -6 9 779.696 157.873 16
6 -12 9 592.691 141.426 3
12 -7 7 39184.9 1565.09 16
-7 -5 7 42193.9 1501.01 3
-5 -7 -7 40004.8 1686.69 14
-7 -5 7 39867.9 1425.88 11
-12 5 7 38220.7 1433.36 11
12 -7 4 61.7064 79.4533 5
-5 12 4 386.991 196.827 6
12 -5 -4 340.368 129.912 7
5 -12 -4 161.283 116.467 7
5 -12 -1 8342.56 411.668 7
7 -12 1 7857.49 510.589 1
7 -12 1 7388.17 316.104 7
12 -7 1 8163.04 388.137 1
-5 12 1 7940.87 467.442 6
12 -5 2 206313. 4818.89 5
5 -12 2 196111. 4914.15 1
-7 12 2 205229. 4901.16 6
7 5 2 202130. 4897.02 5
-5 -7 2 216120. 4631.38 1
5 -12 5 472.931 180.949 16
5 -12 5 95.2888 166.002 4
-7 12 5 61.9597 184.100 6
-5 -7 5 30.1537 145.167 11
-12 7 5 129.899 167.130 6
12 -5 5 92.2321 167.822 15
7 -12 -5 131.277 142.158 7
-5 -7 5 65.9612 109.575 16
-7 -5 -5 47.5932 165.824 14
7 5 5 167.611 176.077 5
12 -7 -5 206.885 130.610 7
5 -12 5 52.9124 104.005 11
12 -5 5 79.9469 118.784 5
12 -5 8 7388.31 570.014 3
5 -12 8 7326.92 589.032 3
-12 5 -8 5821.29 555.409 14
-7 -5 -8 6988.04 576.835 14
7 5 8 6178.14 497.358 16
5 -12 8 6969.38 522.848 16
12 -5 8 6689.36 551.832 16
12 -8 8 153.682 144.429 16
12 -8 8 189.339 190.796 3
12 -8 5 32932.2 1535.81 15
8 -12 5 34110.9 1467.86 15
12 -8 5 34121.8 1308.22 5
8 -12 5 33278.1 1330.77 16
-12 4 5 29765.2 1558.22 6
-4 12 5 34129.5 1670.01 6
-8 -4 5 35747.9 1329.38 11
-4 -8 -5 35960.2 1534.31 14
12 -8 2 86464.6 2260.52 1
12 -8 2 90249.7 2355.99 5
8 -12 2 90171.0 2533.46 1
12 -4 1 91.6566 99.2613 5
-4 -8 1 187.435 78.7209 1
8 -12 -1 62.2674 76.7221 7
8 4 1 23.8422 93.7286 5
12 -8 -4 33909.2 1266.42 7
8 -12 -4 32676.4 1238.67 7
-8 12 4 34361.2 1571.88 6
12 -4 4 34233.3 1379.84 5
-4 -8 7 4178.30 414.088 11
12 -4 7 3567.25 444.773 3
-8 -4 -7 4445.82 547.395 14
-4 -8 7 3600.17 405.144 3
-12 4 -7 4049.19 564.782 14
4 -12 7 5241.61 503.760 16
9 -12 9 543.613 151.893 3
9 -12 9 743.792 138.404 16
12 -9 9 618.216 129.271 16
12 -9 9 392.561 124.175 3
12 -3 -9 432.141 128.333 18
12 -9 6 8530.14 796.747 15
-9 -3 6 7885.21 609.808 11
-9 -3 6 9361.40 668.001 3
9 -12 6 7955.08 635.744 16
-3 -9 -6 9147.71 755.265 14
-12 3 6 7875.52 606.988 11
9 -12 3 19017.4 990.292 1
3 -12 -3 17965.5 778.356 7
12 -9 3 19402.9 834.022 5
-3 12 3 19668.0 1000.70 6
12 -9 0 121387. 2786.37 1
9 -12 0 116154. 2944.93 1
-3 12 0 116389. 2683.06 6
3 -12 0 122761. 2946.95 1
3 -12 0 118492. 2687.11 7
9 3 0 118688. 2924.55 5
-3 -9 0 122090. 2774.73 1
9 -12 -3 78509.8 2128.10 7
12 -3 3 74230.8 2285.31 5
9 3 3 78271.2 2399.55 5
-9 12 3 77372.4 2457.87 6
3 -12 3 76180.3 2335.63 1
9 3 6 10605.5 893.122 5
-3 -9 6 10623.9 733.994 16
-3 -9 6 9262.62 680.745 3
-9 -3 -6 9893.12 846.514 14
-3 -9 6 11201.5 696.800 11
9 -12 -6 8670.73 667.257 7
3 -12 6 11310.0 671.091 11
-12 9 6 9339.85 972.022 6
12 -3 6 9767.94 780.695 5
12 -9 -9 6332.50 470.692 18
9 -12 -9 6282.75 435.393 18
12 -3 9 5775.72 383.899 16
-12 2 7 4211.06 429.712 11
12 -10 7 4866.45 508.723 16
-10 -2 7 4907.18 451.478 11
10 -12 7 4353.84 464.211 16
-2 12 4 16761.5 1008.13 6
-10 -2 4 14400.4 785.083 6
10 -12 1 157507. 3701.18 1
12 -10 1 152543. 3569.90 1
-2 12 1 147390. 3534.35 6
10 -12 -2 2743.27 273.757 7
10 2 2 2985.03 348.318 5
-2 -10 2 2358.48 267.262 1
2 -12 2 2992.42 342.795 1
12 -2 2 2723.86 326.686 5
-10 12 5 9308.37 912.796 6
-2 -10 5 10388.9 645.741 11
10 2 5 12186.8 904.079 5
2 -12 5 11031.1 654.767 11
-12 10 5 9151.70 922.097 6
12 -2 5 11292.1 832.935 5
12 -2 5 9991.65 756.374 15
12 -10 -5 11173.9 729.713 7
10 -12 -5 10375.1 694.413 7
-2 -10 5 10095.7 687.702 16
2 -12 5 11205.4 719.932 16
2 -12 8 14820.5 782.107 3
10 2 8 14625.3 826.815 16
-10 -2 -8 15120.7 887.745 14
12 -2 8 16636.3 872.578 16
-12 2 -8 15363.9 914.351 14
12 -2 8 14213.6 733.147 3
12 -11 8 7189.54 613.382 3
11 -12 8 6614.91 607.885 3
11 -12 5 23121.0 1068.99 16
11 -12 5 22961.6 1360.71 4
-1 -11 -5 22707.2 1185.79 14
12 -11 5 24858.8 1384.12 4
11 -12 5 24671.6 1287.81 15
1 -12 -5 24687.1 1197.43 14
-11 -1 5 24449.5 1075.83 11
12 -11 2 65144.2 1986.41 1
11 -12 2 70683.0 2083.69 1
-1 12 2 69724.8 2043.56 6
1 -12 1 96574.2 2513.04 1
11 1 1 92621.3 2553.36 5
-1 -11 1 98838.6 2451.46 1
12 -1 1 96543.8 2570.72 5
-11 12 4 33896.9 1634.63 6
12 -1 4 32302.5 1436.52 5
11 -12 -4 32995.0 1270.90 7
-12 11 4 34169.9 1662.83 6
12 -11 -4 31309.4 1251.80 7
-1 -11 7 67.6923 117.927 3
1 -12 7 368.135 200.942 16
1 -12 7 166.155 133.313 11
-11 -1 -7 52.8588 175.592 14
1 -12 7 218.414 166.684 3
-12 1 -7 -54.4611 189.743 14
-1 -11 7 -28.6082 130.999 11
12 -12 9 11833.8 555.229 3
12 -12 6 3733.62 437.869 16
-12 0 6 3747.78 421.345 11
12 -12 3 90886.2 2670.56 1
0 12 3 92519.0 2732.54 6
0 -12 0 3407.18 307.731 1
12 0 0 4423.33 379.266 5
12 -12 0 4367.30 343.890 1
0 -12 3 27133.2 1163.56 1
12 0 3 29366.1 1279.24 5
12 -12 -3 29051.0 1110.10 7
0 -12 6 67711.3 2195.44 16
0 -12 6 64996.7 2039.11 11
12 0 9 972.771 147.912 16
12 -12 -9 1577.04 213.729 18
13 -7 8 2221.36 319.930 3
13 -7 8 1952.36 306.755 16
7 -13 8 1976.08 328.743 3
7 -13 5 50346.9 1719.83 16
13 -7 5 49621.3 1757.37 5
-7 -6 5 49876.7 1680.35 11
7 -13 5 48851.4 1985.89 4
7 -13 5 50566.7 1832.93 15
13 -7 5 49711.5 1970.30 15
-6 -7 -5 50389.6 1944.85 14
-13 6 5 48242.1 2141.40 6
6 -13 -5 48421.5 1690.77 7
-6 13 5 45445.9 2029.43 6
7 -13 5 51351.1 1600.99 11
13 -7 2 2286.01 281.887 5
7 -13 2 1841.31 305.138 1
-6 13 2 2664.86 332.750 6
6 -13 1 904.597 105.493 7
7 6 1 1237.46 211.508 5
6 -13 1 1168.18 225.589 1
-6 -7 1 924.120 131.549 1
7 -13 -1 1124.18 162.689 7
-7 13 4 1906.42 368.969 6
13 -7 -4 1840.68 280.560 7
7 6 4 1411.79 313.282 5
7 -13 -4 1925.43 278.306 7
13 -6 4 2224.17 316.874 5
-13 7 7 1254.79 251.828 11
13 -6 7 1181.45 270.707 3
-7 -6 -7 1155.53 304.431 14
-6 -7 7 1254.32 244.222 11
13 -5 -9 5896.41 407.893 18
13 -8 9 4381.55 308.023 3
8 -13 9 4781.30 353.201 3
13 -8 9 6110.00 368.020 16
-5 13 6 16765.0 1244.75 6
8 -13 6 20467.8 1038.40 16
-8 -5 6 20087.0 980.194 11
5 8 6 20110.7 1295.57 5
13 -8 6 19013.9 1207.25 15
-5 -8 -6 19190.6 1145.05 14
-13 5 6 16875.1 1206.67 6
5 -13 -3 57956.2 1712.92 7
13 -8 3 59345.3 1805.64 5
-5 13 3 57959.3 1988.31 6
8 -13 3 54109.0 1984.84 1
8 -13 0 118866. 2917.64 1
5 -13 0 116690. 2639.82 7
13 -8 0 113106. 2630.01 1
-5 -8 0 113755. 2621.35 1
8 5 0 113132. 2835.69 5
8 -13 0 118492. 2676.63 7
-8 -5 0 116550. 2443.98 1
-5 13 0 113874. 2680.60 6
5 8 0 112186. 2778.74 5
8 5 3 121224. 3337.63 5
13 -5 3 118030. 3171.42 5
-8 13 3 115035. 3331.32 6
8 -13 -3 120036. 3011.88 7
13 -5 6 26374.8 1279.02 5
8 5 6 25235.5 1460.41 5
5 -13 6 28225.0 1121.22 11
-5 -8 6 26655.5 1169.86 3
-8 -5 -6 26952.9 1416.14 14
5 -13 6 28065.8 1261.14 16
-5 -8 6 26575.4 1153.73 11
-13 8 6 26659.6 1646.63 6
-8 13 6 28901.0 1660.13 6
13 -8 -9 6034.37 438.744 18
13 -5 9 5233.87 357.923 16
-9 -4 7 303.341 146.136 11
9 -13 7 567.708 223.704 16
-4 -9 -7 268.167 162.740 14
-13 4 7 193.676 139.926 11
13 -9 4 2724.80 334.644 5
-4 13 4 3280.84 456.226 6
4 -13 -4 3105.60 341.237 7
9 -13 1 232833. 5256.99 1
9 -13 1 227341. 4823.85 7
4 -13 -1 219513. 4941.02 7
13 -9 1 223186. 4976.08 1
-4 13 1 227273. 5100.80 6
-4 -9 2 16378.1 703.281 1
9 4 2 17112.6 866.622 5
9 4 5 12106.0 936.309 5
4 -13 5 12487.8 762.122 16
4 -13 5 12071.7 688.143 11
13 -9 -5 12736.1 789.321 7
-13 9 5 11128.4 1023.96 6
9 -13 -5 12232.1 755.434 7
-4 -9 5 11318.3 730.839 16
-4 -9 5 11963.9 708.442 11
-9 -4 -5 11734.7 880.659 14
13 -4 5 10961.8 808.330 5
-9 13 5 12490.6 1025.99 6
13 -4 5 12257.5 860.070 15
4 -13 8 2139.94 295.670 16
9 4 8 1350.69 255.955 16
-13 4 -8 1515.61 315.184 14
-9 -4 -8 1492.85 291.012 14
13 -4 8 1654.69 252.827 3
13 -4 8 1695.78 288.976 16
4 -13 8 1541.29 270.911 3
10 -13 8 21732.0 1118.30 3
13 -10 8 23146.3 1110.58 3
-10 -3 5 23908.7 1062.08 11
10 -13 5 20758.7 1169.32 15
13 -10 5 23812.7 1305.27 15
10 -13 5 23079.2 1066.87 16
10 -13 5 21834.0 1319.73 4
-3 -10 -5 23472.4 1216.19 14
13 -10 5 25711.8 1375.24 4
-13 3 5 18358.9 1184.55 6
-3 13 5 25060.1 1407.37 6
13 -10 2 100378. 2612.41 1
3 -13 -2 101030. 2528.18 7
10 -13 2 98965.6 2238.57 7
10 -13 2 102772. 2852.98 1
-3 13 2 104088. 2766.74 6
13 -3 1 205058. 4876.53 5
10 -13 -1 208682. 4658.47 7
-3 -10 1 206682. 4660.87 1
10 3 1 205476. 4878.09 5
3 -13 1 219175. 4907.83 1
13 -3 4 5113.45 527.607 5
13 -10 -4 4247.88 428.615 7
-10 13 4 5129.89 607.730 6
10 -13 -4 4126.40 409.579 7
-3 -10 7 27097.9 1154.45 3
3 -13 7 30868.0 1140.35 11
-13 3 -7 31451.0 1553.51 14
-10 -3 -7 29519.7 1453.56 14
3 -13 7 30447.8 1280.93 16
-3 -10 7 31752.3 1193.38 11
13 -3 7 27261.7 1215.67 3
13 -11 9 5667.87 355.276 3
11 -13 9 6532.88 399.025 3
-13 2 6 16570.7 908.730 11
-2 -11 -6 17159.6 1050.41 14
13 -11 6 17471.2 949.101 16
13 -11 6 18333.5 1187.22 15
-11 -2 6 17192.9 913.283 11
11 -13 6 16961.6 931.376 16
11 -13 3 19029.4 1012.98 1
13 -11 3 18122.2 903.512 1
-2 13 3 19213.9 1007.64 6
2 -13 0 747.677 178.731 1
13 -11 0 637.198 141.387 1
-2 -11 0 837.929 159.650 1
11 2 0 737.520 166.033 5
11 -13 0 839.707 185.590 1
11 2 3 227333. 5451.48 5
2 -13 3 218882. 5357.78 1
13 -11 -3 228735. 5156.93 7
11 -13 -3 224529. 5137.97 7
-2 -11 6 12886.5 817.432 16
2 -13 6 13188.6 752.307 11
-2 -11 6 12674.0 752.040 11
-11 -2 -6 14144.3 1010.34 14
13 -2 9 2436.01 224.833 16
13 -11 -9 2634.76 276.188 18
11 -13 -9 2538.02 256.073 18
-13 1 7 1301.66 242.485 11
12 -13 7 914.525 237.083 16
-12 -1 7 1033.22 220.002 11
13 -12 7 1302.79 255.647 16
-1 13 4 54404.9 2087.65 6
-1 13 1 5393.29 382.631 6
13 -12 1 5197.07 404.501 1
12 -13 1 5150.40 434.062 1
1 -13 2 30.6004 106.626 1
13 -1 2 196.025 145.615 5
12 1 2 100.799 141.190 5
-1 -12 2 108.067 106.204 1
-12 13 5 22225.7 1489.63 6
-1 -12 5 26043.2 1095.10 11
-12 -1 -5 23075.3 1201.67 13
13 -1 5 26295.5 1353.64 5
-13 1 -5 23388.6 1214.86 13
12 1 5 21780.3 1284.12 5
13 -12 -5 25126.4 1187.56 7
1 -13 5 27872.2 1198.89 16
1 -13 5 28002.6 1116.50 11
12 -13 -5 26047.8 1190.07 7
-13 1 -8 -36.7774 144.574 14
12 1 8 63.5439 129.287 16
-12 -1 -8 106.646 153.987 14
13 -13 8 7821.36 609.710 3
13 -13 8 7538.69 499.426 16
13 -13 5 1603.39 360.640 15
0 -13 -5 1024.24 274.282 14
13 -13 5 2240.74 444.379 4
13 -13 5 1462.23 273.565 16
13 -13 2 643788. 13786.4 1
13 0 1 67537.0 2046.47 5
0 -13 1 68640.1 1955.55 1
13 -13 -4 116590. 3199.45 7
0 -13 4 117242. 3134.77 16
-13 13 4 119140. 3793.26 6
-13 0 -4 120655. 3342.71 13
0 -13 7 399.657 161.785 3
-13 0 -7 411.364 241.770 14
0 -13 7 721.679 193.670 11
7 -14 0 4322.47 383.704 1
7 -14 0 5078.21 307.542 7
7 7 0 4605.39 357.387 5
-7 -7 0 4466.59 240.332 1
7 7 3 100158. 2942.14 5
7 -14 3 94665.0 2944.64 1
7 -14 -3 96048.1 2584.92 7
-7 14 3 97886.4 2928.30 6
14 -7 3 99610.7 2732.08 5
-7 -7 6 2877.85 370.532 11
-7 -7 -6 1939.45 397.289 14
7 -14 6 3047.22 343.938 11
7 -14 6 3458.16 423.545 16
7 -14 9 3661.11 276.080 3
14 -7 9 4032.98 289.153 16
14 -7 -9 4369.15 341.405 18
-14 6 7 64.8415 117.979 11
8 -14 7 34.5996 140.767 16
-6 -8 -7 91.5659 166.600 14
-8 -6 7 59.3647 124.723 11
-6 14 4 369.308 214.648 6
14 -8 4 134.608 117.260 5
6 -14 -4 30.1931 100.317 7
8 -14 1 79646.3 1896.10 7
6 -14 -1 80126.4 2053.59 7
8 -14 1 82913.6 2333.58 1
6 8 1 83568.9 2288.91 5
-6 14 1 81198.2 2211.70 6
8 6 2 68.8754 135.376 5
6 -14 2 182.072 132.529 1
-8 14 2 68.0842 113.108 6
14 -6 2 -29.0637 101.287 5
-14 8 5 2932.60 536.016 6
-8 14 5 2311.50 463.020 6
6 -14 5 2904.39 450.740 4
8 -14 -5 1932.32 309.644 7
-8 -6 -5 2899.76 445.479 14
6 -14 5 2962.68 343.011 11
-8 -6 -5 2294.92 347.086 12
14 -8 -5 2680.14 368.525 7
14 -6 5 2423.34 427.346 15
14 -6 5 2727.51 384.358 5
6 -14 5 2630.68 365.392 16
14 -6 8 1513.10 266.004 16
6 -14 8 1561.35 273.441 3
-8 -6 -8 1629.21 283.049 14
8 6 8 1639.75 243.172 16
14 -6 8 1421.67 234.127 3
-14 6 -8 920.885 250.119 14
14 -9 8 5244.60 471.795 3
9 -14 8 5479.70 436.223 16
-5 -9 -5 7409.47 676.496 14
-5 14 5 6120.90 697.929 6
14 -9 5 6266.98 667.015 15
9 -14 5 7230.63 571.209 16
9 -14 5 7551.03 646.450 15
-14 5 5 6390.21 729.775 6
9 -14 5 6817.69 498.072 11
-5 14 2 97.1591 122.720 6
14 -9 2 267.489 94.2902 1
9 -14 2 147.844 134.548 1
5 -14 -2 189.809 113.026 7
14 -5 1 15737.7 766.582 5
9 5 1 13367.7 721.252 5
9 -14 -1 14732.7 629.205 7
-5 -9 1 13703.5 575.893 1
9 5 4 1167.65 288.540 5
-9 14 4 1794.41 382.762 6
14 -5 4 1505.52 280.576 5
9 -14 -4 1418.11 249.295 7
14 -9 -4 1293.07 251.771 7
14 -5 7 366.276 167.818 3
-9 -5 -7 145.475 190.687 14
-5 -9 7 351.588 154.003 11
14 -10 6 24501.2 1405.74 15
-4 -10 -6 23508.8 1262.76 14
10 -14 6 24648.5 1130.23 16
-10 -4 6 23600.8 1093.52 11
-14 4 6 21987.6 1061.60 11
10 -14 3 1717.50 326.369 1
-4 14 3 2582.99 378.654 6
4 -14 -3 1975.26 262.456 7
4 -14 0 11120.6 470.172 7
4 10 0 10240.8 535.987 5
-4 -10 0 11234.3 507.267 1
14 -10 0 11413.9 516.054 1
10 4 0 11694.9 618.441 5
10 -14 0 11564.7 515.107 7
4 -14 0 12137.3 632.047 1
10 -14 0 11096.8 619.495 1
10 -14 -3 41930.5 1400.34 7
-10 14 3 40113.7 1669.80 6
10 4 3 41263.4 1616.67 5
14 -4 3 41181.7 1538.95 5
4 -14 6 11180.7 758.724 16
4 -14 6 10172.3 652.682 11
-4 -10 6 11131.9 702.546 11
-10 -4 -6 10864.7 878.027 14
14 -4 9 2878.96 241.522 16
14 -10 -9 3707.65 315.409 18
-11 -3 7 29.7647 112.797 11
11 -14 7 333.057 174.970 16
-14 3 7 283.017 154.983 11
14 -11 7 207.161 153.921 16
3 -14 -7 278.202 150.663 9
11 -14 4 91750.5 3100.04 4
-3 -11 -4 98890.0 2894.05 14
-11 -3 4 98072.2 2669.34 11
-3 14 4 99514.3 3111.03 6
11 -14 1 77918.3 2209.98 1
14 -11 1 73672.1 2016.40 1
-3 14 1 72401.7 2006.50 6
3 -14 -1 76478.0 1943.64 7
11 3 2 3034.26 381.079 5
14 -3 2 3429.71 383.803 5
-3 -11 2 3608.59 341.791 1
3 -14 2 3878.21 418.956 1
14 -3 5 8415.10 699.081 15
3 -14 5 7948.39 613.670 16
14 -11 -5 6761.24 597.978 7
11 3 5 8210.98 767.993 5
11 -14 -5 5948.20 551.100 7
-14 3 -5 7845.26 674.452 13
14 -3 5 7491.89 689.023 5
3 -14 5 7636.34 556.746 11
-14 11 5 6956.85 835.932 6
-3 -11 5 8379.25 589.129 11
-11 -3 -5 8872.43 777.943 14
-11 14 5 7318.95 819.710 6
-11 -3 -8 6950.16 569.424 14
-14 3 -8 6343.00 563.404 14
14 -3 8 7756.83 556.402 16
11 3 8 7075.05 536.814 16
14 -12 8 1236.33 247.566 3
-2 -12 -8 1370.41 231.321 9
12 -14 8 1414.87 284.594 3
12 -14 8 1756.54 241.703 16
14 -12 8 1796.34 250.383 16
12 -14 5 18223.3 1233.68 4
12 -14 5 17612.5 1088.01 15
-2 -12 -5 18073.1 1061.76 14
14 -12 5 17113.8 1175.45 4
14 -12 5 19031.1 1189.66 15
12 -14 5 19691.5 960.186 16
14 -12 2 9354.36 599.295 1
12 -14 2 10156.2 691.191 1
-2 14 2 9089.84 622.405 6
14 -2 1 25812.5 1069.94 5
-2 -12 1 25108.9 952.966 1
12 -14 -1 24376.1 915.768 7
12 2 1 25272.1 1070.83 5
2 -14 1 28071.5 1075.13 1
12 2 4 373.177 244.582 8
-14 2 -4 369.193 182.989 13
14 -12 -4 177.071 134.362 7
12 -14 -4 309.541 149.171 7
14 -2 4 453.562 266.455 8
-12 -2 -4 324.950 165.440 13
2 -14 4 554.560 174.459 16
14 -2 4 503.671 198.470 5
12 2 4 597.534 239.827 5
-12 14 4 501.189 246.360 6
2 -14 4 412.792 147.613 11
-2 -12 4 524.373 158.986 11
-12 -2 -7 49.6810 188.209 14
2 -14 7 167.225 157.171 3
-14 2 -7 105.300 174.942 14
2 -14 7 133.805 137.778 11
-2 -12 7 678.991 178.359 11
13 -14 6 3980.41 443.779 16
13 -14 6 4412.83 575.906 15
-13 -1 6 3852.95 432.909 11
14 -13 6 3543.49 414.617 16
-14 1 6 3837.65 436.643 11
14 -13 3 4828.44 480.195 1
13 -14 3 4922.98 514.945 1
-1 14 3 5485.45 547.294 6
13 -14 0 3955.37 361.629 1
14 -13 0 5174.08 392.236 1
1 -14 0 4760.47 388.297 1
-1 -13 0 4564.28 360.772 1
13 1 0 4499.17 415.854 5
14 -13 -3 793.328 200.764 7
13 1 3 639.275 215.260 5
1 -14 3 918.438 224.353 1
-1 -13 3 885.915 209.280 1
13 -14 -3 752.171 190.261 7
14 -1 3 658.830 229.404 5
1 -14 6 161.757 136.002 11
-13 -1 -6 167.851 219.949 14
-1 -13 6 327.910 161.620 11
14 -14 7 15410.5 815.277 16
-14 0 7 14733.6 784.240 11
14 -14 4 2395.06 310.018 16
14 -14 4 3364.70 523.354 4
0 -14 -4 2525.49 371.887 14
0 -14 -4 2784.17 351.658 12
14 -14 1 43118.1 1471.04 1
14 0 2 7264.72 593.595 5
0 -14 2 7494.23 556.377 1
0 -14 5 10615.1 720.994 16
0 -14 5 9624.30 647.285 11
-14 14 5 9589.29 996.431 6
14 -14 -5 9587.36 723.159 7
-14 0 -5 9254.79 755.216 13
14 0 5 9880.43 830.957 5
14 0 8 482.178 174.103 16
14 -14 -8 620.464 206.136 18
-14 0 -8 641.030 196.650 14
-15 8 -8 140.251 132.937 14
15 -8 8 288.033 134.887 3
8 -15 8 427.510 151.878 16
8 -15 8 476.271 182.782 3
-15 7 5 510.227 286.885 6
8 -15 5 608.676 222.006 15
15 -8 5 824.189 283.163 15
7 8 5 499.014 227.485 5
7 -15 -5 972.548 232.952 9
8 -15 5 1095.82 233.617 16
15 -8 5 467.001 174.101 5
-7 -8 -5 996.570 272.399 14
-7 -8 -5 768.267 217.825 12
-7 15 5 1015.78 313.165 6
8 -15 5 783.557 269.842 4
8 -15 5 901.694 200.930 11
7 8 2 8946.78 644.517 5
8 -15 2 9078.46 682.002 1
-7 15 2 8828.58 634.360 6
7 -15 -2 9578.50 542.294 7
7 -15 1 38127.9 1061.78 7
-7 -8 1 45556.6 1183.31 1
7 -15 1 42150.6 1485.47 1
8 7 1 40904.9 1432.57 5
8 -15 -1 43328.5 1278.07 7
-8 15 1 38255.7 1379.39 6
15 -7 4 6662.73 630.750 15
8 7 4 7674.90 723.511 5
15 -7 4 7530.84 607.074 5
8 7 4 7089.87 700.988 8
-8 15 4 6558.15 692.902 6
-7 -8 4 6234.85 497.933 11
15 -8 -4 5677.20 521.227 7
7 -15 4 7277.30 655.099 4
7 -15 4 5573.77 626.831 1
8 -15 -4 7768.29 573.886 7
-15 8 7 322.188 155.181 11
7 -15 7 200.525 136.068 16
-8 -7 -7 413.499 231.514 14
15 -7 7 223.609 146.572 3
-7 -8 7 260.941 158.340 11
-6 -9 -6 660.911 250.711 14
6 -15 -6 379.885 191.672 9
9 -15 6 582.954 206.378 16
15 -9 6 239.166 243.484 15
-9 -6 6 716.886 218.384 11
9 -15 6 588.404 164.165 11
9 -15 3 53258.2 2022.19 1
-6 15 3 55420.1 1996.05 6
9 6 0 68986.7 1931.94 5
6 -15 0 67032.7 1719.39 7
9 -15 0 68218.5 1755.75 7
6 9 0 66281.3 1852.62 5
9 -15 0 65255.0 1971.50 1
-6 -9 0 67909.0 1674.46 1
-9 15 3 46.6319 155.009 6
9 6 3 264.752 191.197 5
9 -15 -3 196.201 141.320 7
-6 -9 6 29136.5 1216.66 11
6 -15 6 30553.5 1295.01 16
-9 -6 -6 27791.4 1448.89 14
6 -15 6 29275.9 1165.03 11
15 -6 9 1237.73 148.908 16
-15 5 7 1931.38 293.987 11
15 -10 7 1834.32 304.060 16
10 -15 7 1520.36 274.134 16
-5 -10 -7 1947.72 348.063 14
-10 -5 7 1711.61 274.855 11
-10 -5 4 1297.48 244.531 11
-5 15 4 942.612 291.974 6
-5 -10 -4 1639.93 319.335 14
-5 -10 -4 884.833 224.239 12
5 10 1 38866.9 1381.72 5
10 -15 1 39258.7 1438.86 1
15 -10 1 41726.2 1220.10 1
10 -15 1 38765.3 1097.77 7
5 -15 -1 39796.1 1210.41 7
-5 15 1 39005.4 1316.71 6
-5 -10 2 6459.13 438.004 1
10 -15 -2 6885.10 466.952 7
10 5 2 7390.93 584.254 5
-15 10 5 241.740 207.569 6
5 -15 5 600.274 203.396 16
10 -15 -5 454.405 169.047 7
-10 15 5 428.065 248.751 6
15 -5 5 597.645 210.728 5
-10 -5 -5 1155.35 263.833 12
-15 5 -5 364.271 185.509 13
5 -15 5 588.778 212.731 4
15 -10 -5 249.548 157.832 7
15 -5 5 397.244 208.873 15
-10 -5 -5 570.181 261.314 14
5 -15 5 765.390 208.652 11
5 -15 8 5715.69 449.649 3
-10 -5 -8 5969.09 501.049 14
-15 5 -8 5723.93 524.522 14
10 5 8 5124.05 434.797 16
15 -5 8 6123.35 487.458 16
15 -11 8 3059.17 351.077 3
11 -15 8 2852.63 364.391 3
15 -11 8 2854.31 306.066 16
11 -15 8 3096.23 311.205 16
-15 4 5 2323.40 435.129 6
-11 -4 5 2557.46 351.633 11
-4 15 5 3086.95 498.953 6
11 -15 5 3361.11 344.018 11
11 -15 5 3367.60 390.056 16
-4 -11 -5 2954.69 432.030 14
15 -11 5 2956.80 491.001 15
11 -15 5 3295.78 460.027 15
15 -11 5 3202.26 491.778 4
-4 -11 -5 3081.44 386.303 12
11 -15 5 3442.18 529.451 4
15 -11 2 85843.4 2362.96 1
11 -15 2 87350.9 2670.90 1
-4 15 2 89042.2 2562.32 6
4 -15 -2 92965.9 2364.14 7
4 -15 1 26620.3 1123.37 1
15 -4 1 29251.0 1163.74 5
-4 -11 1 27772.2 967.788 1
15 -11 -1 28709.1 962.898 1
11 4 1 25916.1 1113.47 5
11 -15 -1 28179.1 992.323 7
-4 -11 4 878.665 202.682 11
4 -15 4 756.856 194.219 16
11 4 4 1043.27 290.465 5
15 -4 4 839.358 241.753 5
15 -4 4 907.028 280.767 8
-15 4 -4 701.616 208.640 13
-11 -4 -4 728.723 221.657 13
-11 15 4 1231.96 342.826 6
15 -11 -4 995.128 236.138 7
11 -15 -4 996.379 228.919 7
11 4 4 1262.83 369.698 8
4 -15 4 758.834 189.834 11
-15 4 -7 15107.0 1034.69 14
4 -15 7 17014.5 879.370 16
-11 -4 -7 15830.2 1001.75 14
4 -15 7 13994.7 724.065 11
-4 -11 7 15213.2 780.894 11
15 -12 6 18530.8 973.975 16
12 -15 6 18574.2 952.743 16
15 -12 6 17704.7 1192.77 15
-3 -12 -6 19508.9 1125.92 14
-12 -3 6 18875.1 954.939 11
-15 3 6 16645.8 909.235 11
12 -15 3 23176.5 1209.09 1
-3 15 3 24750.8 1211.79 6
12 -15 0 13543.6 601.779 7
-3 -12 0 13983.3 632.395 1
3 -15 0 15000.9 732.952 1
12 3 0 15432.7 763.352 5
15 -12 0 13215.5 629.486 1
12 -15 0 14202.1 732.267 1
12 3 3 75152.3 2483.38 5
3 -15 3 76278.9 2471.19 1
12 -15 -3 76689.5 2234.99 7
15 -12 -3 76808.1 2254.57 7
-12 15 3 75106.9 2603.76 6
3 -15 6 6581.29 529.675 11
-12 -3 -6 6211.64 682.076 14
-3 -12 6 7893.17 587.291 11
3 -15 6 6355.31 573.112 16
-15 2 7 446.106 176.846 11
2 -15 -7 382.206 167.387 9
13 -15 7 396.489 172.653 16
-13 -2 7 142.631 140.703 11
15 -13 7 375.129 164.320 16
-13 -2 4 11179.5 687.994 11
13 -15 4 11124.7 821.788 15
13 -15 4 10242.1 630.364 16
2 -15 -4 11020.8 699.445 12
15 -13 4 10740.7 894.899 4
13 -15 4 10209.5 901.565 4
-2 -13 -4 10863.8 719.430 12
-2 -13 -4 12378.5 820.103 14
-2 15 4 11126.3 876.670 6
13 -15 1 25173.9 1069.34 1
15 -13 1 24319.0 978.876 1
-2 -13 2 33793.5 1256.88 1
15 -2 2 33241.6 1378.72 5
2 -15 2 35222.6 1391.11 1
13 2 2 35674.0 1422.99 5
13 2 5 8703.06 801.623 5
-15 2 -5 8607.38 730.020 13
15 -2 5 9368.12 798.067 5
-13 -2 -5 9650.12 759.240 13
-13 15 5 10619.1 1020.22 6
13 -15 -5 8607.67 683.949 7
15 -13 -5 9437.94 729.059 7
2 -15 5 11922.5 752.448 16
2 -15 5 11557.7 696.749 11
15 -2 8 137.625 129.321 16
13 -15 -8 93.4311 142.615 18
15 -13 -8 -66.0074 162.622 18
-15 2 -8 97.8995 132.779 14
13 2 8 306.568 154.926 16
-13 -2 -8 215.514 140.985 14
15 -14 8 348.617 149.636 3
14 -15 8 241.243 148.711 3
15 -14 8 441.409 130.077 16
-1 -14 -8 257.474 112.872 9
14 -15 8 313.865 122.073 16
14 -15 5 25516.8 1111.36 16
-15 1 5 25465.0 1136.67 11
15 -14 5 23709.1 1091.95 16
14 -15 5 23487.6 1454.78 4
14 -15 5 27364.5 1414.65 15
-1 -14 -5 22905.7 1107.80 12
15 -14 5 26433.0 1504.92 4
-14 -1 5 25799.3 1143.27 11
15 -14 2 128149. 3373.39 1
14 -15 2 125299. 3442.21 1
-1 -14 1 34110.4 1262.83 1
14 1 1 40571.5 1455.37 5
15 -1 1 36611.7 1401.46 5
15 -14 -1 35316.1 1256.68 1
1 -15 1 38233.3 1359.36 1
-1 -14 4 39775.1 1405.34 11
-15 1 -4 39264.0 1625.34 13
15 -14 -4 38067.6 1512.08 7
14 1 4 37386.8 1888.60 8
15 -1 4 38636.1 1873.96 8
-14 15 4 37883.4 1919.32 6
14 1 4 41733.3 1763.47 5
-15 14 4 39150.0 1967.09 6
14 -15 -4 38782.9 1513.38 7
-14 -1 -4 41217.8 1641.82 13
-1 -14 7 7308.26 516.378 11
1 -15 7 7243.57 512.102 11
-15 1 -7 7625.69 707.374 14
-14 -1 -7 8023.96 716.289 14
-15 0 6 5234.45 494.805 11
15 -15 6 5254.46 487.938 16
15 -15 6 6229.65 669.974 15
15 -15 3 11549.6 805.373 1
15 -15 0 11235.5 642.207 1
0 -15 0 10785.2 619.167 1
0 -15 3 4584.94 480.327 1
15 0 3 3593.89 461.048 5
15 -15 -3 4398.13 438.974 7
-15 0 -6 3933.37 538.082 14
0 -15 6 3994.09 414.178 11
8 8 0 120982. 3023.23 5
8 -16 0 119142. 2841.96 7
8 -16 0 123229. 3152.35 1
8 8 3 180465. 4713.22 5
8 -16 3 170610. 4728.36 1
-8 16 3 176432. 4700.90 6
16 -8 3 180329. 4484.11 5
16 -8 6 57559.5 2274.68 15
8 -16 6 56464.2 1902.86 16
-8 -8 -6 53557.4 2123.76 14
8 -16 6 56438.2 1770.44 11
-8 -8 6 57018.9 1870.99 11
16 -9 7 2395.31 350.395 16
-7 -9 -7 2676.52 406.289 14
9 -16 7 2457.37 335.539 16
-9 -7 7 2592.44 325.585 11
-16 7 7 2678.02 336.516 11
7 9 4 53187.6 2104.17 5
-7 -9 -4 51950.0 1808.57 12
-9 -7 4 49752.1 1658.02 11
16 -9 4 51016.6 1906.29 4
7 -16 -4 49995.6 1702.92 7
7 9 4 44651.6 1939.95 8
7 -16 -4 50010.9 1759.71 9
16 -9 4 49806.6 1975.81 15
9 -16 4 50695.3 2022.02 4
9 -16 4 50311.9 1620.49 11
9 -16 4 48912.0 1744.86 15
-7 16 4 51930.5 2093.53 6
9 -16 4 47954.1 1606.10 16
9 -16 4 47178.5 2032.85 1
-7 16 1 252.341 131.804 6
9 -16 1 174.902 69.6129 7
7 9 1 183.859 132.807 5
7 -16 -1 341.439 113.719 7
-7 -9 -1 245.221 76.8475 1
9 -16 1 573.058 180.619 1
7 -16 2 3704.31 453.003 1
9 -16 -2 3922.41 357.255 7
-9 16 2 4457.13 471.502 6
9 7 2 3995.60 446.934 5
-7 -9 5 2434.62 335.163 11
-16 9 5 1208.59 416.889 6
-9 16 5 2424.25 473.509 6
7 -16 5 2380.89 335.011 16
16 -7 5 2289.71 362.795 5
9 -16 -5 1789.64 302.435 7
7 -16 5 1391.43 340.063 4
-16 7 -5 1994.94 354.084 13
-9 -7 -5 2622.57 430.924 14
9 -16 -5 2280.53 346.141 9
-9 -7 -5 2664.32 380.297 12
16 -9 -5 1883.72 330.247 7
16 -7 5 3404.79 512.762 15
7 -16 5 2250.25 313.584 11
9 7 5 2407.04 437.055 5
9 7 8 1644.00 226.449 16
7 -16 8 1943.82 275.489 3
-16 7 -8 1835.98 294.518 14
16 -9 -8 1810.46 303.023 18
16 -10 8 1490.36 226.929 3
16 -10 8 1306.92 208.446 16
10 -16 8 1448.67 253.179 3
10 -16 8 1347.44 208.163 16
16 -6 -8 1423.10 265.482 18
-10 -6 5 1034.28 246.667 11
-6 16 5 1164.04 333.563 6
10 -16 5 1480.86 314.476 15
6 -16 -5 1082.14 250.104 9
6 10 5 955.960 300.246 5
16 -10 5 997.320 321.015 15
10 -16 5 1002.37 228.589 16
10 -16 5 1521.65 384.285 4
-6 -10 -5 1134.12 284.609 14
-6 -10 -5 1322.58 275.045 12
-16 6 5 1137.87 351.124 6
10 -16 5 1102.00 220.840 11
6 10 2 87362.7 2622.15 5
10 -16 2 88705.3 2715.12 1
6 -16 -2 85774.2 2319.99 7
-6 16 2 87028.0 2581.50 6
-6 -10 1 3522.62 284.477 1
10 -16 -1 3884.66 328.482 7
10 6 1 3582.32 383.792 5
10 6 4 5405.12 617.031 5
10 6 4 4434.22 607.918 8
6 -16 4 5626.82 466.613 16
16 -6 4 5883.87 630.432 8
10 -16 -4 5787.14 510.031 7
16 -6 4 5354.25 539.297 5
16 -10 -4 5506.83 518.893 7
6 -16 4 5814.70 476.005 11
-10 -6 -4 5374.99 566.940 14
-10 16 4 5058.01 630.501 6
-6 -10 4 5286.31 452.316 11
16 -6 4 6088.64 608.917 15
6 -16 4 6120.70 601.889 4
10 -16 -4 5763.68 511.928 9
-6 -10 7 3771.75 385.966 11
6 -16 7 4397.24 437.842 16
-10 -6 -7 4439.34 526.820 14
11 -16 6 48890.8 1739.97 16
5 -16 -6 49423.9 1825.02 9
16 -11 6 48226.1 1768.09 16
-5 -11 -6 53272.9 2024.37 14
16 -11 6 55716.3 2242.28 15
-11 -5 6 54107.1 1781.34 11
-16 5 6 50968.7 1773.31 11
11 -16 3 47646.7 1944.40 1
-5 16 3 52229.9 1917.51 6
-5 -11 0 62579.3 1692.69 1
11 5 0 67443.1 1954.07 5
11 -16 0 63346.7 1731.34 7
5 -16 0 63594.3 1930.46 1
11 -16 0 66790.3 1975.46 1
11 5 3 156519. 4241.92 5
5 -16 3 155054. 4275.19 1
11 -16 -3 153086. 3891.21 7
16 -5 3 156019. 4109.18 5
-11 16 3 160095. 4373.01 6
-11 -5 -6 15282.9 1045.04 14
5 -16 6 15500.9 885.749 16
5 -16 6 16045.5 832.292 11
-5 -11 6 15098.8 836.275 11
4 -16 -7 6978.17 546.321 9
16 -12 7 6354.21 518.197 16
12 -16 7 6491.62 508.658 16
-16 4 7 6268.73 511.683 11
-12 -4 7 6187.44 488.204 11
-12 -4 4 2486.33 330.590 11
-4 16 4 2320.47 417.799 6
12 -16 4 2229.03 358.449 15
12 -16 4 2634.28 312.736 16
12 -16 4 2122.61 427.867 4
-4 -12 -4 2369.10 347.439 12
16 -12 4 3174.13 477.710 4
12 -16 4 2564.54 307.323 11
-4 -12 -1 82341.9 2163.49 1
12 -16 1 87217.3 2087.61 7
12 -16 1 86181.0 2469.75 1
-4 -12 2 30800.5 1147.01 1
16 -4 2 33585.5 1344.57 5
12 4 2 31467.4 1352.03 5
4 -16 2 32234.4 1376.46 1
12 -16 -2 32061.5 1180.48 7
-16 12 5 2226.03 510.489 6
-12 16 5 2281.56 481.176 6
16 -4 5 1779.86 343.154 5
16 -4 5 2232.51 385.569 15
-12 -4 -5 2384.64 433.232 14
12 -16 -5 2017.54 328.290 7
16 -12 -5 2013.32 349.655 7
4 -16 5 2226.35 329.372 16
4 -16 5 2638.01 350.468 11
-16 4 -5 1607.98 328.481 13
16 -12 -8 6317.14 522.497 18
16 -4 8 5709.56 446.828 16
12 -16 -8 6275.15 485.400 18
-12 -4 -8 5568.74 464.857 14
-16 4 -8 5410.87 482.261 14
12 4 8 4980.13 418.884 16
16 -13 8 1068.60 206.919 3
13 -16 8 1853.55 284.731 3
-3 -13 -8 1240.84 205.914 9
13 -16 8 1506.27 200.870 16
16 -13 8 1800.37 224.263 16
16 -3 -8 1467.22 216.510 18
13 -16 5 42745.1 2052.00 4
-13 -3 5 48800.2 1692.14 11
16 -13 5 47950.3 2066.51 4
16 -13 5 43588.1 1990.19 15
-3 -13 -5 49133.0 1896.66 14
-3 -13 -5 45909.0 1693.33 12
13 -16 5 48421.7 1646.67 16
13 -16 5 46844.5 1911.16 15
16 -13 2 45936.6 1546.01 1
13 -16 2 44945.6 1729.94 1
-3 16 2 46815.5 1638.05 6
16 -3 1 120282. 3187.36 5
13 3 1 120643. 3177.92 5
13 -16 -1 115720. 2913.63 7
-3 -13 1 118684. 2943.04 1
3 -16 1 113202. 3100.38 1
16 -13 -1 109790. 2867.38 1
3 -16 4 88343.7 2507.37 16
16 -3 4 88787.4 2828.37 5
16 -3 4 88551.9 3017.85 8
3 -16 4 87212.3 2648.93 4
-13 -3 -4 86336.5 2708.63 13
-16 3 -4 86993.4 2738.02 13
-3 -13 4 89785.6 2469.23 11
13 -16 -4 82871.2 2564.36 7
13 3 4 78398.1 3057.26 8
13 3 4 87924.0 2907.26 5
16 -13 -4 86875.4 2634.13 7
-13 16 4 89563.4 3155.54 6
-13 -3 -7 1125.44 296.032 14
-16 3 -7 929.735 291.501 14
3 -16 7 975.924 197.783 11
-3 -13 7 1100.85 217.620 11
-16 2 6 173.406 150.242 11
14 -16 6 103.471 163.067 15
14 -16 6 164.069 133.537 16
16 -14 6 306.256 175.143 16
16 -14 6 58.3920 193.992 15
-2 16 3 1132.04 265.620 6
16 -14 3 1042.61 232.302 1
14 -16 3 883.282 263.767 1
14 -16 3 1015.12 297.672 4
16 -14 0 17266.8 777.574 1
2 -16 0 17539.5 833.137 1
14 -16 0 16829.2 840.561 1
-2 -14 0 16291.3 753.593 1
-14 -2 -3 6427.65 580.467 13
2 -16 3 6329.08 599.289 1
-2 -14 3 5970.04 525.245 1
14 -16 -3 6684.04 540.121 7
14 2 3 5035.02 630.848 8
16 -14 -3 5992.75 519.507 7
14 2 3 6385.40 614.752 5
16 -2 3 7600.08 666.187 5
-16 2 -3 5513.29 551.627 13
2 -16 3 7218.23 510.227 11
-14 -2 -6 589.714 264.684 14
-14 -2 -6 810.465 225.885 12
2 -16 6 1024.73 238.464 11
-2 -14 6 915.685 217.929 11
-15 -1 7 -26.5079 121.374 11
-16 1 7 -54.2856 110.426 11
1 -16 -7 66.7393 135.759 9
-1 -15 -7 -34.7665 126.510 9
15 -16 7 -26.6403 108.382 16
15 -16 4 3070.29 334.240 16
16 -15 4 1930.43 275.195 16
1 -16 -4 3457.02 400.770 12
15 -16 4 2923.50 439.823 15
-1 -15 -4 2392.79 355.249 12
15 -16 4 2734.57 491.409 4
16 -15 4 2963.46 503.031 4
-1 -15 -1 2338.13 281.867 1
16 -15 1 1928.14 287.913 1
15 -16 1 1891.18 296.669 1
1 -16 -1 2231.17 294.346 1
-1 -15 2 11286.9 702.487 1
1 -16 2 11171.8 737.000 1
15 -16 -2 10674.6 654.904 7
16 -1 2 12112.6 794.667 5
15 1 2 10969.8 765.932 5
-16 15 5 3261.92 600.523 6
-15 16 5 2743.26 547.963 6
-16 1 -5 2513.98 411.365 13
15 1 5 2567.41 435.494 5
16 -1 5 2740.20 441.703 5
15 -16 -5 3336.05 424.862 7
-15 -1 -5 1725.81 357.376 13
16 -15 -5 2852.35 408.038 7
1 -16 5 2992.88 366.970 11
15 -16 -8 793.457 193.678 18
16 -1 8 922.390 190.421 16
-15 -1 -8 1213.92 219.325 14
-16 1 -8 1459.51 243.523 14
15 1 8 1167.31 210.466 16
16 -16 8 24241.5 946.798 3
0 -16 -8 23594.5 829.377 9
16 -16 5 34293.5 1781.61 4
16 -16 5 34388.0 1328.32 16
16 -16 5 36719.4 1719.44 15
-16 0 5 36534.4 1428.83 11
16 -16 2 270470. 6412.57 1
0 -16 1 251069. 5864.15 1
16 0 1 260282. 6059.96 5
16 -16 -1 244950. 5800.40 1
16 -16 -4 51139.5 1975.48 18
16 0 4 51482.4 2048.71 5
16 -16 -4 49784.7 1826.52 7
-16 0 -4 51062.9 1935.19 13
-16 16 4 52564.3 2362.42 6
0 -16 4 48275.3 1666.76 11
16 -16 -7 39879.0 1586.51 18
0 -16 7 38767.0 1314.04 11
-16 0 -7 39651.8 1617.02 14
17 -8 -8 827.074 206.250 18
17 -9 8 728.723 161.262 16
-17 9 -8 899.975 199.747 14
9 -17 8 406.779 146.883 3
-17 8 5 158.410 203.797 6
-9 -8 5 102.554 168.427 11
-8 17 5 66.3855 139.467 6
-8 -9 -5 151.676 176.141 14
8 9 5 -127.237 189.015 5
9 -17 5 -100.277 140.446 16
9 -17 5 -232.274 219.928 4
8 -17 -5 -39.3045 136.933 9
9 -17 5 199.176 156.567 15
-8 -9 -5 81.8875 142.644 12
9 -17 5 30.8317 125.433 11
17 -9 5 173.842 219.469 15
8 9 2 19913.2 1047.33 5
8 -17 -2 18713.0 841.881 7
9 -17 2 20032.7 1087.62 1
-8 17 2 18937.2 1011.95 6
-9 17 1 127.468 116.022 6
9 8 1 98.5875 109.230 5
9 -17 -1 443.187 127.551 7
8 -17 1 142.262 139.839 1
-9 17 4 2329.58 446.317 6
8 -17 4 3756.84 501.711 4
9 8 4 2957.07 491.311 8
17 -8 4 3637.93 439.165 5
9 -17 -4 3450.07 415.754 9
-9 -8 -4 3524.67 440.970 12
17 -8 4 3131.63 464.140 15
9 8 4 3359.35 497.537 5
8 -17 4 3323.97 382.709 15
8 -17 4 3087.73 349.663 16
9 -17 -4 3027.75 379.203 7
17 -9 -4 3039.17 402.398 7
8 -17 4 3625.44 380.729 11
-8 -9 4 3432.44 371.459 11
8 -17 4 3272.77 500.434 1
-9 -8 -4 3435.24 458.603 14
17 -8 7 3582.41 383.557 3
8 -17 7 4052.53 405.148 16
-8 -9 7 4506.25 405.262 11
-9 -8 -7 5301.74 549.328 14
-17 9 7 3965.23 403.920 11
17 -8 7 3847.67 429.696 16
-7 -10 -6 6330.85 652.273 14
10 -17 6 7524.48 581.876 16
17 -10 6 6714.06 732.093 15
7 -17 -6 6954.14 587.615 9
10 -17 6 6122.96 472.200 11
10 -17 3 25360.7 1359.37 1
7 10 3 27819.6 1366.20 5
-7 17 3 26171.9 1329.71 6
10 -17 0 75164.0 1939.56 7
10 7 0 74759.8 2120.25 5
10 -17 0 72100.4 2184.77 1
7 -17 0 71835.2 1886.81 7
10 7 3 29952.9 1409.58 5
17 -7 3 28166.4 1277.76 5
-10 17 3 26866.9 1386.12 6
7 -17 6 23305.0 1017.27 11
-10 -7 -6 23610.5 1284.74 14
7 -17 6 23972.3 1090.10 16
-10 -7 -6 20474.7 1063.48 12
-7 -10 6 22905.8 1044.35 11
17 -11 7 123.977 130.233 16
11 -17 7 28.2164 125.753 16
-17 6 7 -59.7266 113.108 11
-11 -6 7 133.834 131.882 11
6 11 4 13018.6 996.892 5
11 -17 4 14481.2 1056.67 4
6 -17 -4 14291.5 859.699 9
11 -17 4 13821.5 738.285 16
11 -17 4 14873.8 891.155 15
17 -11 4 12994.2 923.012 4
11 -17 4 11271.7 942.248 1
-6 -11 -4 15279.5 885.249 12
11 -17 4 13590.3 744.505 11
-11 -6 4 14237.9 790.811 11
-6 17 4 13184.5 989.158 6
11 -17 1 7732.22 605.359 1
-6 -11 -1 7982.63 423.098 1
11 -17 1 6930.30 381.140 7
6 -17 -1 6932.63 442.915 7
6 11 1 7248.71 555.208 5
-11 17 2 1791.82 327.187 6
11 6 2 2105.57 337.409 5
11 -17 -2 1997.50 275.741 7
-6 -11 2 2203.80 257.685 1
-17 11 5 6578.11 848.359 6
6 -17 5 5974.48 515.407 11
17 -6 5 7081.52 694.897 15
-11 -6 -5 7250.63 643.229 12
6 -17 5 6487.09 649.365 4
-17 6 -5 6492.05 644.317 13
11 6 5 5797.41 687.894 5
-11 -6 -5 7122.94 697.297 14
17 -11 -5 6153.93 592.481 7
11 -17 -5 6296.78 569.003 7
6 -17 5 6579.84 555.533 16
17 -6 5 7321.54 655.940 5
-6 -11 5 6331.68 533.445 11
-11 17 5 6551.25 787.986 6
11 6 8 9285.45 524.487 16
17 -11 -8 10294.8 652.059 18
-17 6 -8 9344.88 629.331 14
-5 -12 -8 635.140 160.284 9
17 -12 8 680.377 155.969 16
17 -5 -8 633.834 164.005 18
17 -12 8 409.880 128.741 3
12 -17 8 688.191 139.221 16
5 12 5 6126.11 716.632 5
-5 -12 -5 7885.14 709.236 14
5 -17 -5 6709.33 613.460 9
12 -17 5 6559.43 531.597 16
-5 -12 -5 6044.91 563.656 12
17 -12 5 5934.41 676.290 4
-12 -5 5 6929.16 566.752 11
12 -17 5 6763.95 638.401 15
-17 5 5 5969.74 715.520 6
17 -12 5 6650.92 744.956 15
-5 17 5 5552.62 680.417 6
12 -17 2 19647.0 1084.87 1
5 -17 -2 20127.7 869.574 7
-5 17 2 19629.5 983.850 6
12 5 1 34.9698 110.204 5
12 -17 -1 119.007 114.576 7
-5 -12 1 21.3059 74.2333 1
17 -5 4 24039.9 1231.91 15
12 -17 -4 23186.5 1098.30 9
12 5 4 25506.6 1363.54 5
-12 -5 -4 27052.6 1320.40 14
-5 -12 4 24547.2 1056.15 11
5 -17 4 22131.2 1024.15 16
17 -5 4 24361.0 1364.04 8
12 5 4 22087.6 1438.63 8
17 -5 4 28917.4 1336.92 5
-17 5 -4 23492.0 1211.08 13
12 -17 -4 24172.6 1129.83 7
5 -17 4 26193.5 1090.76 11
-12 17 4 23735.8 1442.05 6
5 -17 4 24511.9 1235.22 4
17 -12 -4 23487.8 1167.47 7
5 -17 4 23645.9 1335.03 1
-5 -12 7 4259.81 390.127 11
-12 -5 -7 3535.21 449.865 14
12 -17 -7 3976.08 464.532 18
17 -12 -7 3563.98 466.572 18
-17 5 -7 4297.07 528.988 14
-17 4 6 1043.77 251.131 11
4 -17 -6 852.488 256.417 9
13 -17 6 675.913 197.874 16
17 -13 6 833.656 300.461 15
17 -13 6 927.655 228.888 16
13 -17 3 15473.4 1037.94 4
-4 -13 -3 13957.8 846.468 14
13 -17 3 14293.2 967.869 1
17 -13 3 11239.9 975.271 17
-4 -13 -3 13179.4 797.343 12
-13 -4 3 13797.7 740.097 11
-4 17 3 13736.6 915.924 6
13 -17 0 576.769 185.575 1
4 -17 0 1313.89 241.125 1
13 -17 0 1073.68 179.550 7
-4 -13 0 1334.64 193.884 1
13 4 0 1154.08 229.377 5
17 -13 -3 54399.3 1993.23 18
13 4 3 54827.0 2039.44 5
17 -4 3 48621.5 1991.67 8
13 4 3 49935.2 2146.26 8
4 -17 3 55707.2 2067.22 1
17 -13 -3 49026.9 1770.04 7
-13 -4 -3 57347.3 1936.78 13
-13 17 3 55433.2 2181.74 6
4 -17 3 52445.1 1684.46 11
-4 -13 3 51884.7 1648.31 11
-13 -4 -6 312.703 238.633 14
-17 4 -6 -43.6466 137.548 13
-13 -4 -6 117.831 142.926 12
4 -17 6 31.3643 143.613 11
-4 -13 6 32.6659 145.583 11
17 -14 7 4755.04 424.919 16
14 -17 7 4952.28 416.150 16
3 -17 -7 5199.70 465.039 9
17 -3 -7 5056.87 477.165 18
-14 -3 7 4308.31 397.271 11
-17 3 7 5084.21 439.116 11
14 -17 4 14985.0 1111.22 4
-3 -14 -4 15213.8 950.066 14
-14 -3 4 16298.4 860.003 11
14 -17 4 15385.1 979.888 15
-3 -14 -4 16473.0 924.134 12
17 -14 4 15002.2 1078.36 4
-3 -14 -1 260.960 116.972 1
3 -17 -1 185.644 130.081 1
17 -14 1 189.476 113.821 1
14 -17 1 107.349 118.947 1
14 -17 1 350.234 111.323 7
3 -17 2 2109.60 344.040 1
17 -3 2 1577.42 302.596 5
14 3 2 2273.87 366.540 5
-3 -14 2 1795.90 261.783 1
14 -17 -2 1570.55 264.768 7
-14 17 5 2158.04 476.259 6
-17 3 -5 1639.95 345.455 13
17 -14 -5 1984.32 340.155 7
3 -17 5 1396.84 268.405 11
-3 -14 5 2007.37 306.403 11
17 -14 -8 546.768 188.422 18
17 -3 8 134.117 107.793 16
14 3 8 449.033 145.525 16
-17 3 -8 323.245 135.854 14
14 -17 -8 310.604 132.960 18
-14 -3 -8 426.308 153.732 14
15 -17 8 6437.92 459.063 3
-2 -15 -8 6122.91 386.615 9
17 -15 8 5969.48 418.560 3
17 -15 5 5984.98 506.698 16
17 -15 5 6713.63 740.072 4
15 -17 5 5491.32 472.406 16
-2 -15 -5 5778.71 539.351 12
15 -17 5 5199.04 695.712 4
-15 -2 5 6313.14 550.063 11
-17 2 5 5317.73 501.924 11
15 -17 5 5830.40 637.273 15
15 -17 2 8038.01 662.210 1
17 -15 2 8784.14 627.976 1
15 -17 -1 37898.2 1425.45 1
17 -15 -1 37813.1 1317.96 1
-2 -15 1 39140.0 1372.67 1
15 -17 -1 37510.7 1320.35 7
2 -17 1 39393.1 1468.92 1
15 2 1 40327.9 1528.48 5
-17 2 -4 24605.4 1246.95 13
17 -15 -4 21533.2 1109.45 7
17 -2 4 19771.7 1327.32 8
15 2 4 20020.3 1401.94 8
15 -17 -4 18668.8 1112.34 18
-17 15 4 21348.6 1462.88 6
-15 -2 -4 23747.9 1211.51 13
15 2 4 21304.1 1242.98 5
15 -17 -4 20560.6 1070.02 7
2 -17 4 22918.1 1020.49 11
-15 17 4 21056.3 1415.02 6
-2 -15 4 21170.8 989.340 11
15 -17 -7 -77.7720 191.593 18
-15 -2 -7 -123.067 202.119 14
-17 2 -7 173.384 193.180 14
2 -17 7 -47.4564 116.914 11
-2 -15 7 -24.7205 121.802 11
1 -17 -6 1786.87 334.296 9
16 -17 6 1495.91 252.775 16
17 -16 6 1887.60 283.697 16
16 -17 6 2113.26 389.984 15
17 -16 3 189.001 238.667 17
16 -17 3 653.371 279.081 17
16 -17 3 462.363 194.346 1
1 -17 -3 328.423 175.740 12
-1 -16 -3 147.643 139.898 12
17 -16 3 712.382 263.838 4
17 -16 3 123.810 143.880 1
16 -17 3 112.638 196.282 4
17 -16 0 9666.05 600.257 1
16 -17 0 8248.57 592.970 1
-1 -16 0 8792.30 574.891 1
1 -17 0 8523.27 588.117 1
-1 -16 3 14666.5 886.408 1
16 1 3 17435.1 1057.85 5
1 -17 3 15382.0 830.410 10
-1 -16 3 15196.8 823.730 10
17 -16 -3 15361.3 986.929 18
1 -17 3 14067.9 919.382 1
17 -16 -3 16501.1 905.694 7
17 -1 3 15641.0 1111.29 8
16 1 3 17739.6 1202.86 8
-17 1 -3 14950.9 943.830 13
-16 -1 -3 17127.9 996.163 13
16 -17 -3 14546.5 853.155 7
17 -1 3 17310.6 1036.31 5
16 -17 -3 15244.0 979.660 18
1 -17 3 16650.3 821.951 11
-1 -16 3 15208.2 790.474 11
16 -17 -6 95.5044 166.364 18
-17 1 -6 51.6082 276.423 14
-16 -1 -6 50.7771 199.573 14
-16 -1 -6 -39.6037 166.404 12
1 -17 6 31.3214 147.138 11
-1 -16 6 -63.1464 190.521 11
0 -17 -7 11712.0 704.365 9
-17 0 7 11615.5 625.166 11
0 -17 -4 235.166 136.662 12
17 -17 4 440.452 264.439 4
17 -17 1 70965.9 2281.28 1
0 -17 -1 80517.7 2248.72 1
17 -17 -2 2925.45 427.845 18
17 0 2 3501.89 452.498 5
17 -17 -2 2676.65 341.696 7
-17 0 -2 2376.12 376.841 13
0 -17 2 3168.20 344.511 11
0 -17 2 2350.58 350.318 1
17 -17 -5 153.501 208.215 18
-17 0 -5 282.768 171.552 13
17 -17 -8 103.241 101.733 18
17 0 8 -18.5197 82.5353 16
-17 0 -8 -20.7737 87.2858 14
9 -18 0 1213.92 241.402 1
9 -18 0 1168.45 174.202 7
18 -9 -3 25623.2 1286.77 18
9 9 3 30172.7 1437.99 5
9 -18 3 28168.0 1462.61 1
9 -18 -3 29465.9 1184.93 7
9 9 3 26713.8 1417.87 8
9 -18 -3 26040.6 1193.08 9
-9 -9 -3 26343.2 1250.33 14
18 -9 3 23359.1 1424.64 17
-9 -9 -3 29145.5 1262.93 12
9 -18 3 30196.1 1151.29 11
-9 18 3 28451.7 1429.27 6
-9 -9 3 28288.8 1098.59 11
9 -18 3 27611.6 1354.61 4
9 -18 6 23205.5 1052.46 16
18 -9 6 25134.0 1380.68 15
9 -18 -6 21891.9 1057.45 9
-9 -9 -6 25155.1 1299.00 14
9 -18 6 23321.6 991.435 11
-9 -9 -6 21239.4 1063.46 12
18 -8 -7 1495.77 314.155 18
10 -18 7 2158.33 287.738 16
18 -10 7 1536.89 256.701 3
-8 -10 -7 2105.39 344.570 14
-10 -8 7 1872.88 277.219 11
-8 -10 -4 68811.5 2236.36 12
8 10 4 68904.4 2540.68 5
-8 -10 -4 68417.6 2315.92 14
10 -18 4 67860.7 2145.75 15
8 10 4 61585.8 2407.66 8
8 -18 -4 65055.4 2169.13 9
18 -10 4 71345.5 2499.29 15
10 -18 4 66027.7 2018.66 11
8 -18 -4 63681.4 2094.75 7
10 -18 4 65392.9 2445.39 4
10 -18 4 64109.8 1951.55 16
-10 -8 4 67560.6 2059.20 11
-8 18 4 66936.7 2500.33 6
10 -18 4 56764.6 2395.98 1
8 -18 -1 47603.5 1472.00 7
8 -18 -1 46550.2 1657.75 1
8 10 1 50101.2 1682.87 5
10 -18 1 45187.4 1701.82 1
8 -18 2 13293.1 902.508 1
10 8 2 13091.7 843.486 5
10 -18 -2 12962.7 703.503 7
-10 18 2 12966.7 863.906 6
-10 -8 -5 28215.2 1410.22 14
10 8 5 25125.9 1467.96 5
-18 8 -5 27597.2 1363.55 13
18 -8 5 29270.9 1493.01 15
-10 -8 -5 30290.5 1339.78 12
8 -18 5 27601.8 1171.28 16
10 -18 -5 27454.8 1231.89 9
8 -18 5 29728.6 1188.07 11
10 -18 -5 24370.6 1204.07 7
8 -18 5 28663.5 1453.80 4
-18 10 5 24004.6 1662.22 6
-8 -10 5 27640.4 1184.48 11
-10 18 5 23088.0 1488.65 6
18 -10 -8 6822.17 497.874 18
18 -8 8 6791.73 429.973 16
-18 8 -8 5807.81 464.747 14
18 -11 8 3686.32 280.603 3
11 -18 8 4861.55 393.175 3
18 -11 8 5240.19 358.787 16
-18 11 -8 3308.36 329.857 14
18 -7 -8 5277.62 406.189 18
-18 7 5 2709.77 521.068 6
-11 -7 5 2080.57 329.897 11
-7 18 5 3114.22 509.355 6
7 -18 -5 2603.46 384.426 9
11 -18 5 2701.01 349.150 16
11 -18 5 2589.55 469.901 4
11 -18 5 2435.36 377.832 15
-7 -11 -5 2619.18 380.772 12
11 -18 5 2601.14 328.128 11
18 -11 5 3569.75 549.181 15
-7 -11 -5 2368.11 408.065 14
7 -18 -2 10789.6 632.591 7
7 11 2 11902.4 816.050 5
11 -18 2 11701.1 839.219 1
-7 18 2 11610.8 777.437 6
11 -18 -1 12307.8 643.489 7
11 -18 -1 12389.9 758.271 1
-11 18 1 13380.4 792.812 6
11 7 1 12598.9 768.741 5
-11 18 4 2872.57 494.929 6
18 -7 4 3803.77 473.893 5
11 7 4 4751.52 584.298 5
18 -7 4 3765.05 520.214 8
11 7 4 2782.74 514.133 8
11 -18 -4 3737.41 429.390 9
-11 -7 -4 3742.18 482.582 14
18 -11 -4 3116.28 419.546 7
7 -18 4 4107.86 405.981 16
11 -18 -4 3300.40 406.157 7
7 -18 4 3056.80 447.136 4
18 -7 4 3788.34 503.482 15
7 -18 4 4105.91 411.226 11
-11 -7 -4 3266.19 445.766 12
-7 -11 4 3522.19 387.074 11
18 -11 -7 167.695 196.962 18
-11 -7 -7 -39.8074 161.969 14
-7 -11 7 255.275 141.915 11
6 -18 -6 28074.2 1257.72 9
18 -12 6 27942.5 1508.52 15
12 -18 6 25577.3 1119.10 16
18 -12 6 29312.0 1224.61 16
-6 -12 -6 28708.9 1381.88 14
-18 6 6 28986.9 1217.39 11
-12 -6 3 630.150 183.517 11
-6 18 3 632.632 229.008 6
12 -18 3 1903.21 374.805 1
6 -18 -3 488.382 209.254 9
6 12 3 623.958 232.124 5
-6 -12 -3 2152.00 344.139 14
-6 -12 -3 594.754 214.296 12
12 -18 3 423.357 229.597 4
18 -12 3 260.515 227.305 17
12 -18 3 712.701 196.834 11
6 -18 0 61196.7 1982.47 1
12 -18 0 63089.6 1756.42 7
12 6 0 63199.5 1940.33 5
12 -18 0 62695.7 2009.88 1
18 -12 -3 12484.8 878.984 18
6 -18 3 13058.8 942.614 1
18 -6 3 11729.7 912.118 17
-12 18 3 11710.6 925.532 6
12 -18 -3 12222.3 766.535 9
18 -6 3 13611.0 874.762 5
18 -6 3 11786.0 872.404 8
12 6 3 11069.9 939.109 8
12 6 3 13191.6 914.104 5
-12 -6 -3 12591.3 831.278 14
6 -18 3 13269.9 729.096 11
-6 -12 3 11760.2 674.616 11
-12 -6 -6 1199.80 315.793 14
-18 6 -6 876.944 248.942 13
-12 -6 -6 987.662 240.358 12
6 -18 6 1243.49 249.730 11
18 -5 -7 24327.7 1114.41 18
5 -18 -7 22811.3 995.465 9
13 -18 7 22661.0 933.842 16
18 -13 7 24093.1 991.505 16
-13 -5 7 24677.1 976.112 11
-18 5 7 23414.2 989.523 11
5 13 4 17214.2 1170.53 5
18 -5 -4 17294.6 1015.18 18
18 -13 4 18774.5 1151.47 4
13 -18 4 17675.4 1026.29 15
-5 -13 -4 17023.6 971.720 12
5 -18 -4 16018.4 948.233 9
-13 -5 4 17016.5 900.609 11
-5 18 4 15941.7 1107.30 6
-5 -13 -1 57751.2 1612.84 1
5 -18 -1 59265.8 1876.75 1
13 -18 1 52862.9 1520.30 7
13 -18 1 56893.0 1938.15 1
-5 -13 2 75628.4 2169.20 1
13 5 2 83268.3 2566.92 5
5 -18 2 76622.2 2533.30 1
13 -18 -2 79118.4 2274.08 7
18 -5 5 15782.2 995.453 15
-18 5 -5 14204.2 957.134 13
-13 -5 -5 13316.3 893.773 12
5 -18 5 15455.4 840.125 11
-5 -13 5 14300.4 818.542 11
18 -13 -8 3653.98 360.545 18
18 -5 8 3145.60 296.802 16
13 5 8 2698.77 266.687 16
-18 5 -8 3562.25 347.738 14
18 -14 8 1920.55 215.963 3
14 -18 8 2400.50 271.958 3
-4 -14 -8 1750.08 214.361 9
-14 -4 8 2434.51 213.360 11
18 -4 -5 4455.57 517.956 18
4 -18 -5 5998.85 584.317 9
14 -18 5 5805.39 482.313 16
18 -14 5 5331.00 482.744 16
14 -18 5 5882.61 609.218 15
-4 -14 -5 6095.95 623.087 14
18 -14 5 3738.62 563.008 4
-4 -14 -5 5386.45 525.711 12
-14 -4 5 6217.70 538.671 11
14 -18 5 6126.67 737.250 4
18 -14 5 5795.44 683.960 15
14 -18 2 6445.78 622.303 1
14 -18 -1 24713.8 1126.24 1
14 4 1 26340.2 1197.65 5
-4 -14 1 25747.3 1008.43 1
14 -18 -1 26710.7 1041.24 7
4 -18 1 25650.0 1168.21 1
18 -4 4 12392.6 893.851 5
18 -4 4 12381.0 997.394 8
14 4 4 10958.7 1050.44 8
14 -18 -4 9968.24 789.096 18
-14 -4 -4 13109.7 910.247 14
-18 4 -4 10649.2 824.250 13
18 -14 -4 10917.3 859.152 18
14 -18 -4 12210.7 791.583 7
14 4 4 9772.78 849.611 5
18 -14 -4 10650.0 779.960 7
4 -18 4 11462.8 792.942 4
-4 -14 4 13392.2 746.201 11
-14 18 4 11446.5 1019.81 6
-14 -4 -7 389.059 187.308 14
-18 4 -7 43.4413 170.770 14
14 -18 -7 180.019 169.165 18
18 -14 -7 282.078 215.861 18
4 -18 7 44.5817 93.7147 11
-4 -14 7 365.837 151.599 11
15 -18 6 6724.10 504.618 16
18 -15 6 6358.86 517.098 16
18 -15 6 6933.31 712.037 15
3 -18 -6 7061.06 612.493 9
-15 -3 6 6779.46 545.543 11
15 -18 3 1222.19 325.691 17
18 -15 3 1185.81 366.867 17
3 -18 -3 1019.59 248.182 9
-3 -15 -3 1170.86 255.038 12
15 -18 3 1065.60 267.459 1
18 -15 3 1153.85 302.597 4
15 -18 3 1138.36 328.249 4
-3 -15 0 153.122 110.548 1
3 -18 0 66.5907 130.878 1
15 -18 0 279.874 151.532 1
15 -18 0 23.8537 86.8224 7
3 -18 3 29746.7 1217.69 10
-3 -15 3 30928.5 1230.67 10
3 -18 3 27504.3 1398.80 1
15 3 3 29082.0 1448.32 5
18 -3 3 30668.6 1561.80 8
15 3 3 30991.5 1666.52 8
18 -3 3 33846.3 1499.65 5
18 -15 -3 31156.9 1326.08 7
-15 -3 -3 32126.5 1417.72 13
15 -18 -3 29988.5 1408.51 18
3 -18 3 32237.0 1238.12 11
-3 -15 3 31616.1 1200.12 11
15 -18 -3 31506.4 1297.70 9
-15 18 3 32208.8 1651.79 6
18 -15 -3 31584.7 1479.87 18
-18 3 -3 32458.6 1440.02 13
15 -18 -6 863.960 270.463 18
18 -15 -6 791.942 265.381 18
-15 -3 -6 345.335 226.201 14
-15 -3 -6 806.610 221.314 12
3 -18 6 431.282 168.570 11
-2 -16 -7 9316.00 633.597 9
-16 -2 7 9672.95 557.052 11
2 -18 -7 9327.52 605.654 9
-16 -2 4 241.977 158.311 11
-2 -16 -4 120.335 139.782 12
18 -16 4 181.117 237.307 4
16 -18 4 349.426 216.221 15
16 -18 4 -64.0286 201.799 4
16 -18 1 65027.0 1827.48 7
16 -18 1 70033.6 2192.15 1
-2 -16 -1 66491.6 1960.08 1
2 -18 -1 64469.2 2049.30 1
2 -18 2 10174.7 677.022 10
16 -18 -2 11049.5 784.579 18
18 -2 2 10864.3 785.256 5
2 -18 2 9231.07 712.499 1
16 2 2 9787.45 837.758 8
18 -2 2 9710.83 797.453 8
-2 -16 2 8914.58 636.218 1
16 -18 -2 9608.47 642.432 7
-16 -2 -2 10717.3 750.195 13
-18 2 -2 9164.03 705.357 13
2 -18 2 9685.66 617.645 11
-2 -16 2 9933.47 600.174 11
16 2 2 9695.35 753.857 5
16 -18 -5 98.5758 193.724 18
-16 -2 -5 209.427 213.008 14
-18 2 -5 -47.8163 150.690 13
-2 -16 5 100.720 145.415 11
18 -2 8 8339.78 456.272 16
16 2 8 7639.60 435.312 16
-16 -2 -8 7766.64 462.508 14
-18 2 -8 7646.31 467.004 14
18 -17 8 1449.17 178.448 3
17 -18 8 1813.36 205.502 3
17 -18 5 3021.20 336.105 16
18 -17 5 3089.93 346.457 16
17 -18 5 4434.70 561.587 15
18 -17 5 4404.86 608.281 4
17 -18 5 2884.73 517.452 4
-17 -1 5 4160.21 452.773 11
-18 1 5 3440.75 418.961 11
1 -18 -2 51098.3 1748.50 10
-1 -17 -2 50137.6 1739.93 10
17 -18 2 50014.3 2040.52 17
18 -17 2 48408.5 1779.69 1
17 -18 2 46873.9 1850.05 1
17 -18 2 48170.2 2147.79 2
1 -18 -2 57287.5 1871.56 9
-1 -17 -2 53430.7 1757.32 1
18 -17 2 55542.2 2073.14 4
1 -18 -2 52627.9 1799.46 12
-1 -17 -2 52767.4 1805.03 12
18 -17 2 47838.9 2053.55 17
17 1 1 19412.9 1042.73 5
17 -18 -1 18314.9 879.001 7
-1 -17 1 17850.8 912.319 1
17 -18 -1 19507.6 946.801 1
1 -18 1 18486.2 959.834 1
18 -17 -1 17451.7 876.593 1
17 -18 -4 9827.05 808.413 18
17 1 4 10207.8 853.967 5
18 -1 4 9926.99 955.141 8
17 1 4 8696.31 940.928 8
18 -17 -4 9790.14 815.852 18
18 -17 -4 9282.58 726.177 7
-17 -1 -4 9030.70 768.627 13
-18 1 -4 10245.1 806.406 13
18 -1 4 9160.98 800.843 5
17 -18 -4 8104.20 675.937 7
-18 17 4 9003.89 954.694 6
1 -18 4 9824.47 655.253 11
-1 -17 4 10022.5 658.392 11
-17 18 4 9039.86 952.308 6
-17 -1 -7 8818.25 649.734 14
-18 1 -7 9769.41 688.991 14
17 -18 -7 8702.41 631.437 18
1 -18 7 8821.83 511.726 11
-1 -17 7 8395.88 506.370 11
18 -18 6 6812.61 661.392 15
0 -18 -6 7385.17 625.117 9
-18 0 6 7770.59 567.203 11
18 -18 3 14060.2 1085.86 17
0 -18 -3 15174.9 909.096 12
18 -18 3 15404.5 1074.47 4
18 -18 0 84237.3 2465.89 1
0 -18 0 84896.5 2451.97 1
0 -18 0 83742.2 2479.00 10
0 -18 3 37187.1 1583.71 1
0 -18 3 41326.3 1512.44 10
18 -18 -3 44840.0 1806.05 18
18 0 3 40688.0 1751.17 5
-18 0 -3 41156.6 1709.76 13
0 -18 3 40913.4 1471.48 11
-18 0 -6 1344.67 316.847 14
-18 0 -6 1258.84 259.437 12
18 -18 -6 1687.68 340.745 18
0 -18 6 1324.17 248.801 11
10 -19 8 3589.43 299.114 3
19 -9 -8 4436.07 359.446 18
19 -10 8 4064.18 303.483 16
-19 10 -8 3589.18 332.330 14
-10 -9 5 1259.12 263.621 11
9 -19 -5 1530.56 291.663 18
19 -9 -5 969.306 299.197 18
9 -19 -5 1894.51 331.444 9
10 -19 5 876.140 203.831 16
19 -10 5 1280.23 362.314 15
-19 10 -5 1023.37 276.558 13
10 -19 5 863.081 326.240 4
-9 -10 -5 1096.92 270.484 12
10 -19 5 884.978 216.307 11
9 10 2 21569.9 1125.96 5
10 -19 2 19137.1 1132.38 1
9 -19 -2 20370.6 924.717 7
10 9 1 36.2833 100.897 5
9 -19 1 845.359 231.632 1
10 -19 -1 553.154 193.714 1
10 -19 -1 124.989 114.510 7
10 9 4 4655.27 604.588 5
10 -19 -4 4641.14 484.098 18
19 -10 -4 4383.01 563.253 18
9 -19 4 5940.66 640.043 4
19 -9 4 5166.35 597.192 15
-10 -9 -4 4433.39 496.313 12
9 -19 4 4692.50 419.898 16
10 9 4 3989.83 597.052 8
-10 -9 -4 5639.66 589.878 14
10 -19 -4 4485.58 492.763 9
19 -10 -4 4628.89 516.843 7
10 -19 -4 5989.01 533.593 7
9 -19 4 5033.32 467.175 11
-9 -10 4 4599.76 446.613 11
-10 19 4 4564.74 611.610 6
9 -19 4 4202.43 582.330 1
19 -10 -7 7243.00 616.574 18
19 -9 7 6120.56 491.354 16
-10 -9 -7 7277.12 598.366 14
-9 -10 7 7076.02 479.353 11
-19 10 7 6345.86 487.282 11
19 -8 -6 16619.8 1031.90 18
11 -19 6 18636.0 891.514 16
19 -11 6 20244.2 1217.66 15
8 -19 -6 19098.4 981.042 9
-8 -11 -6 18613.3 1089.37 14
-8 -11 -6 16828.5 920.265 12
-11 -8 6 18894.6 926.546 11
8 11 3 43394.3 1819.51 5
-8 -11 -3 43232.4 1646.63 14
8 -19 -3 42096.4 1604.40 9
19 -11 3 39109.5 1922.54 17
11 -19 3 41156.4 1850.13 1
8 11 3 37886.3 1716.97 8
19 -8 -3 41138.2 1674.99 18
11 -19 3 45090.6 1835.22 4
-8 -11 -3 42205.7 1609.69 12
8 -19 -3 42640.2 1523.10 7
11 -19 3 41530.3 1463.72 11
-11 -8 3 39266.8 1413.52 11
-8 19 3 39973.3 1755.42 6
11 -19 0 141508. 3722.27 1
11 -19 0 142323. 3359.72 7
8 -19 0 137414. 3294.47 7
11 -19 -3 22928.6 1102.40 18
19 -8 3 21237.6 1179.40 8
11 8 3 19848.9 1280.19 8
19 -11 -3 24546.0 1266.17 18
-11 -8 -3 24840.4 1193.09 14
8 -19 3 21856.7 1189.54 4
11 -19 -3 24542.5 1143.46 9
11 -19 -3 24181.5 1081.78 7
-11 -8 -3 23141.7 1146.81 12
19 -8 3 20920.1 1315.16 17
11 8 3 22835.0 1257.11 5
-8 -11 3 23524.2 991.619 11
-11 19 3 22374.4 1301.59 6
11 -19 -6 29149.1 1305.10 18
19 -11 -6 28864.2 1430.23 18
-11 -8 -6 34368.7 1515.64 14
-11 -8 -6 30060.2 1283.54 12
-19 8 -6 28880.9 1359.30 13
8 -19 6 32572.9 1205.20 11
19 -7 -7 2134.72 344.653 18
12 -19 7 2933.15 304.893 16
19 -12 7 2801.52 321.208 16
-12 -7 7 2175.59 273.434 11
-19 7 7 2649.72 317.154 11
-12 -7 4 694.843 212.061 11
-7 19 4 599.720 244.544 6
19 -7 -4 936.451 287.265 18
7 -19 -4 1454.83 309.187 9
7 12 4 801.069 289.946 5
12 -19 4 993.532 299.367 1
-7 -12 -4 729.534 240.047 14
12 -19 4 837.533 233.841 15
19 -12 4 830.616 267.199 4
-7 -12 -4 795.047 245.289 12
12 -19 4 717.832 295.191 4
12 -19 4 840.926 217.643 11
7 -19 -1 75310.3 2075.05 7
12 -19 1 73477.9 2381.22 1
7 -19 2 4717.22 424.068 11
12 -19 -2 5365.12 459.350 7
12 7 2 4797.83 529.204 5
-12 19 2 5204.57 568.600 6
12 -19 -5 4915.71 483.008 9
7 -19 5 4204.88 433.272 16
19 -12 -5 5005.20 583.367 18
7 -19 5 5746.28 611.751 4
19 -7 5 3898.35 527.920 15
12 -19 -5 4125.89 486.800 18
-12 -7 -5 4753.46 516.544 12
-19 7 -5 4873.57 559.948 13
7 -19 5 4388.95 454.936 11
-7 -12 5 5309.68 486.565 11
-19 7 -8 515.054 153.828 14
19 -7 8 435.770 123.138 16
19 -12 -8 371.404 142.448 18
-6 -13 -8 6336.32 392.841 9
-13 -6 8 6032.28 332.866 11
19 -6 -5 9133.62 742.142 18
13 -19 5 7914.19 562.685 16
19 -13 5 9019.32 852.615 15
6 -19 -5 9318.93 723.740 9
-6 -13 -5 8786.37 680.190 12
13 -19 5 8696.44 705.424 15
-13 -6 5 8678.83 633.250 11
6 13 2 4494.48 509.857 5
13 -19 2 4024.61 508.561 1
-6 -13 -2 3686.86 416.398 12
13 -19 2 2928.78 531.860 2
13 6 1 60558.7 2010.42 5
13 -19 -1 56276.2 1764.02 7
6 -19 1 57229.5 1989.78 1
13 -19 -1 60311.0 1988.97 1
-13 19 4 759.182 290.234 6
13 -19 -4 825.884 250.373 18
19 -13 -4 577.699 247.001 18
13 -19 -4 342.796 170.164 9
19 -6 4 279.407 183.416 15
13 6 4 692.414 235.049 5
19 -6 4 879.122 251.617 5
6 -19 4 591.813 248.950 1
19 -6 4 858.572 288.595 8
-13 -6 -4 725.940 264.425 14
-19 6 -4 1010.81 286.265 13
6 -19 4 773.634 239.312 4
19 -13 -4 711.590 229.178 7
13 -19 -4 392.272 175.227 7
13 6 4 964.866 365.876 8
-6 -13 4 445.037 177.094 11
19 -13 -7 15625.5 900.884 18
-19 6 -7 12875.6 870.531 14
-6 -13 7 15023.1 712.794 11
-13 -6 -7 14860.0 862.054 14
-14 -5 6 1638.89 280.801 11
19 -5 -6 1061.98 269.384 18
5 -19 -6 1874.13 317.570 9
14 -19 6 1311.30 229.463 16
19 -14 6 1464.45 267.660 16
19 -14 6 1051.86 335.218 15
5 14 3 4810.68 583.662 5
14 -19 3 4376.95 563.990 1
14 -19 3 5628.38 612.966 17
19 -14 3 5640.48 710.778 17
-5 -14 -3 5242.94 531.497 14
19 -14 3 5975.18 620.421 4
5 -19 -3 5314.28 537.824 9
14 -19 3 5191.84 624.841 4
-5 -14 -3 4332.99 484.289 12
-14 -5 3 5981.35 485.243 11
14 -19 0 18966.9 986.941 1
5 -19 0 18266.4 952.976 1
14 -19 0 20037.3 832.126 7
5 -19 3 25541.4 1118.49 10
5 -19 3 26558.0 1379.38 1
14 -19 -3 27569.9 1279.48 18
19 -14 -3 26238.0 1343.13 18
14 5 3 26067.3 1350.43 5
-14 -5 -3 24218.3 1235.69 13
19 -5 3 28493.2 1434.14 8
14 5 3 25095.2 1504.29 8
14 -19 -3 25828.2 1186.62 9
-14 -5 -3 26966.5 1281.51 14
5 -19 3 24965.0 1196.55 4
14 -19 -3 23541.0 1128.75 7
5 -19 3 25498.4 1094.62 11
-14 19 3 28005.5 1507.81 6
-5 -14 3 24803.1 1050.32 11
19 -14 -3 25009.7 1195.99 7
14 -19 -6 3921.91 483.632 18
19 -14 -6 4390.68 540.852 18
-14 -5 -6 4542.33 541.137 14
-19 5 -6 4190.30 479.986 13
-14 -5 -6 3371.14 413.921 12
5 -19 6 3815.77 400.280 11
-19 4 7 483.895 161.031 11
4 -19 -7 484.877 167.683 9
4 15 4 19536.4 1272.01 5
4 -19 -4 18322.4 1051.13 9
19 -15 4 19258.8 1213.27 4
15 -19 4 20005.6 1311.06 4
-4 -15 -4 20788.5 1086.59 12
15 -19 4 18992.4 1096.12 15
-15 -4 4 20820.7 997.913 11
-4 -15 -1 8098.71 516.446 1
15 -19 1 8140.38 656.457 1
4 -19 -1 7312.90 575.663 1
15 -19 -2 19119.4 996.252 9
4 -19 2 20277.0 975.000 10
15 4 2 19012.4 1081.48 5
-15 -4 -2 19131.9 1031.90 13
15 -19 -2 19016.7 1037.35 18
4 -19 2 18434.2 1276.84 2
15 4 2 18881.2 1191.06 8
4 -19 2 19038.0 1080.60 1
15 -19 -2 20525.8 961.069 7
19 -15 -2 18678.3 1090.63 18
19 -4 2 19423.1 1122.21 8
4 -19 2 18058.8 882.047 11
-4 -15 2 18327.9 853.079 11
15 -19 -5 12104.0 869.318 18
-15 -4 -5 13330.6 954.752 14
19 -15 -5 12417.5 925.806 18
-15 -4 -5 11955.5 851.687 12
4 -19 5 12711.0 754.383 11
-4 -15 5 13291.6 781.551 11
-19 4 -5 10940.3 843.016 13
-19 4 -8 397.741 125.603 14
15 4 8 308.397 94.7960 16
19 -4 8 521.766 118.941 16
19 -15 -8 471.056 139.661 18
16 -19 8 1913.03 205.305 3
-16 -3 8 1343.68 141.247 11
3 -19 -5 9513.56 743.200 9
16 -19 5 8898.72 753.767 15
16 -19 5 8291.47 554.975 16
19 -16 5 8000.56 568.170 16
-16 -3 5 10259.1 694.032 11
19 -16 5 7750.36 786.017 15
16 -19 5 10719.6 939.928 4
19 -16 5 9497.74 865.357 4
-3 -16 -5 10682.7 730.867 12
-19 3 5 9454.17 666.234 11
-3 -16 -2 82841.7 2323.18 1
16 -19 2 77411.1 2664.21 17
19 -16 2 81160.3 2856.97 17
16 -19 2 75436.5 2570.52 1
16 -19 2 74979.0 2924.13 2
19 -16 2 83443.6 2691.61 4
-3 -16 -2 81428.9 2452.80 12
3 -19 -2 82384.0 2498.89 9
-16 -3 2 81033.7 2244.78 11
3 -19 1 25614.1 1115.83 10
19 -16 -1 24920.5 1241.77 18
16 3 1 25412.8 1216.29 5
-3 -16 1 23366.4 1025.36 1
16 -19 -1 24539.0 1039.25 7
16 -19 -1 23809.8 1123.33 1
3 -19 1 23674.2 1149.46 1
19 -16 -4 37387.5 1573.45 7
16 -19 -4 37442.2 1627.15 18
19 -16 -4 37513.4 1705.76 18
19 -3 4 38637.2 1717.97 5
19 -3 4 43183.5 1975.61 8
16 3 4 38913.7 2022.19 8
-16 -3 -4 38708.5 1672.75 14
16 3 4 39182.7 1770.41 5
-19 3 -4 37561.4 1650.51 13
16 -19 -4 35551.7 1505.38 7
-16 -3 -4 39141.9 1655.86 13
-19 16 4 34124.7 1950.06 6
3 -19 4 36296.1 1411.81 11
-3 -16 4 36921.0 1400.17 11
-16 19 4 37490.3 1958.86 6
-16 -3 -7 7976.10 607.374 14
16 -19 -7 7497.98 561.634 18
19 -16 -7 7640.24 599.067 18
3 -19 7 7196.57 451.952 11
-19 3 -7 6882.08 588.247 14
-3 -16 7 8060.68 491.845 11
-17 -2 6 1123.39 227.577 11
-19 2 6 1564.73 274.707 11
-17 -2 3 986.610 222.574 11
-2 -17 -3 1037.44 255.662 12
17 -19 3 1078.01 308.782 17
17 -19 3 743.065 233.490 1
19 -17 3 1000.28 286.604 4
17 -19 3 938.258 326.505 4
17 -19 0 1878.39 317.311 1
2 -19 0 2616.71 341.191 1
17 -19 0 2591.95 406.201 17
-2 -17 0 1798.43 268.851 1
17 -19 0 2440.21 291.902 7
2 -19 0 2046.94 320.678 10
-17 19 3 1365.97 359.812 6
2 -19 3 1218.05 276.728 10
19 -2 3 1546.14 411.832 8
17 -19 -3 1425.91 324.783 18
17 2 3 1473.54 337.429 5
19 -2 3 1173.33 294.848 5
17 2 3 1428.99 417.735 8
-2 -17 3 1609.21 300.133 10
-17 -2 -3 1528.33 345.143 13
-19 2 -3 1565.50 339.141 13
19 -17 -3 1518.71 296.921 7
2 -19 3 1314.12 264.450 11
-2 -17 3 1482.82 271.009 11
2 -19 3 1198.43 286.229 1
17 -19 -6 2333.99 378.117 18
-19 2 -6 2157.13 393.392 14
-17 -2 -6 2344.16 339.506 12
2 -19 6 1953.14 292.137 11
-19 1 7 325.762 128.434 11
1 -19 -7 282.167 123.595 9
-1 -18 -7 185.334 136.354 9
1 -19 -4 8238.31 685.186 9
18 -19 4 7749.28 716.610 15
19 -18 4 5914.52 702.976 4
-1 -18 -4 7484.64 641.765 12
-18 -1 4 8031.56 612.613 11
-19 1 4 7432.69 590.995 11
18 -19 4 7220.33 766.721 4
1 -19 -1 3457.32 420.068 10
-1 -18 -1 2518.47 378.503 10
18 -19 1 3239.09 474.590 17
1 -19 -1 2589.12 362.917 9
-1 -18 -1 3169.87 378.754 9
-1 -18 -1 3154.68 358.857 1
19 -18 1 2921.08 474.825 17
18 -19 1 2751.45 469.486 2
1 -19 -1 2873.79 356.756 1
18 -19 1 2283.52 356.730 1
18 -19 1 2827.41 296.956 7
-1 -18 -1 2914.65 379.339 12
18 -19 -2 4311.37 470.271 1
1 -19 2 5464.51 510.958 10
-1 -18 2 4583.24 481.649 10
18 -19 -2 5494.59 584.536 18
18 1 2 5352.42 576.540 5
19 -1 2 4958.67 559.873 5
19 -1 2 5484.27 636.639 8
19 -18 -2 4189.77 449.198 7
-18 -1 -2 4594.15 539.627 13
-19 1 -2 4655.33 528.075 13
18 -19 -2 4809.00 477.917 7
19 -18 -2 6530.32 637.185 18
-1 -18 2 4327.87 463.767 1
1 -19 2 4874.06 517.019 1
1 -19 2 5066.55 454.049 11
-1 -18 2 3831.07 397.069 11
18 -19 -5 2643.93 431.170 18
19 -18 -5 2193.58 405.123 18
-18 -1 -5 2346.12 418.969 14
-19 1 -5 2570.79 400.558 13
1 -19 5 2397.90 339.741 11
-1 -18 5 2331.48 341.386 11
0 -19 -5 48258.9 1855.72 9
19 -19 5 49608.6 1999.17 15
19 -19 5 52987.5 2159.06 4
-19 0 5 52861.8 1769.52 11
0 -19 -2 3304.57 409.384 10
0 -19 -2 3808.64 443.905 9
19 -19 2 3137.08 496.872 17
19 -19 2 3769.98 515.898 4
0 -19 -2 3997.08 448.754 12
0 -19 -2 3033.07 378.065 1
0 -19 1 59538.6 1977.31 10
0 -19 1 59020.9 2274.83 2
19 -19 -1 59711.2 1919.13 7
-19 0 -1 60841.0 2083.42 13
19 -19 -1 60177.4 2135.70 18
0 -19 1 59480.6 1831.94 11
0 -19 1 57744.5 1982.69 1
19 -19 -4 38618.0 1695.52 18
-19 0 -4 38508.3 1667.43 13
0 -19 4 38401.2 1441.55 11
19 -19 -7 5119.79 444.946 18
-19 0 -7 4835.55 436.324 14
0 -19 7 4670.25 341.319 11
10 -20 0 16278.5 918.562 1
10 -20 0 14857.5 675.432 7
20 -10 3 10926.4 974.849 17
10 10 3 11523.6 885.666 5
20 -10 -3 11720.6 874.203 18
20 -10 3 11734.4 822.414 8
10 10 3 8548.58 812.783 8
10 -20 3 9026.58 839.849 1
10 -20 -3 11685.2 792.569 9
10 -20 3 11932.1 880.348 4
-10 -10 -3 11853.2 803.586 12
10 -20 -3 11034.8 713.771 7
10 -20 3 12160.0 719.725 11
-10 -10 3 11090.7 661.910 11
-10 20 3 11286.6 905.399 6
-10 -10 -3 10859.4 774.106 14
-10 -10 -6 44.4387 168.312 14
-20 10 -6 126.580 159.809 13
10 -20 -6 98.3110 119.252 9
-10 -10 -6 276.255 162.225 12
20 -10 -6 -91.6881 173.635 18
-10 -10 6 -30.2295 130.932 11
20 -11 7 6257.88 462.596 16
20 -9 -7 6524.93 545.345 18
-11 -9 7 6374.59 440.905 11
-20 9 7 5677.27 445.169 11
9 11 4 59533.5 2320.13 5
20 -9 -4 53261.7 2066.85 18
9 -20 -4 54864.1 1965.45 9
9 11 4 52835.2 2206.93 8
11 -20 4 52971.0 1850.35 15
-9 -11 -4 56203.3 2058.71 14
11 -20 4 56508.7 2216.70 4
-9 -11 -4 58920.9 2031.61 12
20 -9 -4 48668.3 1951.54 7
20 -11 4 58465.0 2241.69 15
11 -20 4 56198.8 1819.51 11
-11 -9 4 59310.3 1852.96 11
-9 20 4 54793.5 2266.44 6
11 -20 4 46936.7 2160.48 1
9 -20 -1 3873.15 356.129 7
11 -20 1 3599.76 451.058 1
9 -20 -1 2905.87 394.461 1
11 -20 -2 18582.2 893.099 7
20 -11 -2 18687.8 1059.69 18
11 9 2 18935.0 1062.80 5
20 -9 2 15525.3 1083.69 17
9 -20 2 18375.7 1109.20 1
9 -20 2 17566.3 1020.13 4
11 9 2 17082.7 1100.47 8
9 -20 2 17832.8 870.905 11
11 -20 -2 17583.2 965.372 9
11 -20 -5 13541.7 840.637 18
20 -11 -5 12900.1 961.595 18
11 -20 -5 12870.8 824.608 9
20 -9 5 14730.9 1028.48 15
9 -20 5 14497.8 1002.82 4
-20 9 -5 12956.4 918.013 13
9 -20 5 13619.7 760.421 16
-11 -9 -5 14131.7 893.724 12
9 -20 5 14067.0 796.439 11
-9 -11 5 13550.1 789.203 11
20 -9 8 4296.44 288.963 16
-20 9 -8 4175.39 333.240 14
12 -20 8 5038.88 327.254 3
-8 -12 -8 5365.41 341.265 9
-12 -8 8 4923.89 280.191 11
20 -8 -5 14875.0 991.290 18
8 -20 -5 14527.4 896.617 9
12 -20 5 13831.6 747.751 16
12 -20 5 13829.0 851.487 15
20 -12 5 14783.6 1072.30 15
12 -20 5 15042.8 1086.74 4
-8 -12 -5 12558.1 847.536 12
-12 -8 5 15761.6 850.238 11
8 12 2 5208.95 545.372 5
8 -20 -2 4349.05 477.957 9
20 -12 2 4175.41 582.377 17
-8 -12 -2 4670.41 464.483 14
12 -20 2 4082.74 526.595 1
20 -8 -2 4008.03 461.885 18
12 -20 2 4397.50 660.491 2
8 -20 -2 3533.37 388.677 7
12 8 1 5542.32 523.170 5
12 -20 -1 5219.61 430.721 7
12 -20 -1 5645.82 537.345 1
20 -12 -4 20797.7 1224.32 18
12 8 4 20069.6 1246.58 5
8 -20 4 20228.9 1163.69 4
12 -20 -4 20529.6 1074.00 9
12 8 4 18870.4 1347.52 8
12 -20 -4 21230.1 1095.49 18
20 -8 4 19455.1 1158.02 15
-12 -8 -4 22509.6 1201.45 14
20 -12 -4 19457.2 1110.44 7
-12 -8 -4 21880.1 1140.96 12
8 -20 4 19965.3 973.498 11
-8 -12 4 20213.8 960.695 11
-12 20 4 19359.0 1327.04 6
20 -8 7 79.9498 122.025 16
-12 -8 -7 -67.0949 208.480 14
-20 8 -7 81.8764 148.968 14
20 -12 -7 35.4519 153.545 18
-8 -12 7 88.8254 114.277 11
20 -7 -6 3111.47 417.691 18
7 -20 -6 2727.05 362.504 9
20 -13 6 2758.77 449.793 15
20 -13 6 3360.61 366.086 16
-7 -13 -6 3125.12 366.755 12
-13 -7 6 2999.52 351.069 11
-20 7 6 2712.73 350.133 11
7 13 3 7537.08 723.316 5
20 -7 -3 6885.39 629.493 18
13 -20 3 5946.00 675.140 1
7 -20 -3 6312.94 588.581 9
-7 -13 -3 6586.21 603.426 14
20 -13 3 6686.05 788.106 17
13 -20 3 7118.49 731.891 4
-13 -7 3 6775.10 514.926 11
-7 -13 -3 7043.69 617.798 12
13 -20 0 15009.3 876.501 1
7 -20 0 12998.2 814.303 1
13 -20 0 13558.6 666.495 7
13 -20 -3 7991.60 648.573 18
20 -7 3 7632.27 764.089 17
7 -20 3 7543.73 659.902 4
20 -7 3 7996.61 730.604 8
13 7 3 7466.53 809.530 8
7 -20 3 6463.83 699.256 1
20 -13 -3 7569.26 713.765 18
-13 -7 -3 7355.75 647.914 14
13 -20 -3 8016.92 644.439 9
13 -20 -3 8516.29 630.970 7
7 -20 3 8342.75 596.139 11
-7 -13 3 7718.86 554.052 11
-13 20 3 7592.09 766.025 6
13 7 3 8243.27 749.025 5
13 -20 -6 4344.29 465.720 18
20 -13 -6 3242.12 475.049 18
-13 -7 -6 3927.05 498.130 14
-20 7 -6 3477.26 441.333 13
-13 -7 -6 3827.62 430.359 12
7 -20 6 4745.72 427.222 11
-7 -13 6 4286.97 423.050 11
20 -6 -7 12560.3 690.118 18
6 -20 -7 12436.2 650.964 9
-20 6 7 12680.9 651.968 11
-14 -6 4 1215.60 247.551 11
20 -6 -4 1201.15 289.612 18
-6 -14 -4 1503.51 315.249 14
6 -20 -4 1464.50 308.325 9
6 14 4 1586.98 366.446 5
14 -20 4 1775.11 333.571 15
20 -14 4 1756.83 361.274 4
-6 -14 -4 1819.70 336.940 12
6 -20 -1 20107.6 996.677 10
6 -20 -1 20018.4 1024.74 9
14 -20 1 19009.7 1293.63 2
-6 -14 -1 20499.8 997.282 12
20 -14 1 19276.0 1169.12 17
6 -20 -1 19985.0 1010.69 1
14 -20 1 19159.3 1069.71 1
14 6 2 8756.07 725.037 5
6 -20 2 8387.73 625.082 10
14 -20 -2 8177.67 646.214 18
20 -14 -2 8171.27 715.389 18
14 -20 -2 8553.07 661.438 9
20 -6 2 8679.89 721.260 8
14 6 2 6331.06 698.132 8
6 -20 2 7809.12 705.654 1
-14 -6 -2 8381.35 633.081 14
6 -20 2 8866.69 887.382 2
6 -20 2 8187.65 633.733 4
14 -20 -2 9082.65 618.813 7
6 -20 2 8474.32 587.495 11
-14 20 2 7835.77 743.016 6
-6 -14 2 7438.36 518.890 11
14 -20 -5 5837.90 581.084 18
20 -14 -5 6810.39 686.242 18
-14 -6 -5 6647.67 681.061 14
20 -6 5 5607.00 585.577 15
-14 -6 -5 5844.45 582.252 12
-20 6 -5 6696.85 652.939 13
6 -20 5 6618.42 543.041 11
-6 -14 5 6381.68 529.124 11
20 -14 -8 257.172 114.180 18
-20 6 -8 53.5968 77.4125 14
15 -20 8 73.9730 62.1807 3
-15 -5 5 -33.8759 128.307 11
15 -20 5 43.8346 152.720 15
5 -20 -5 128.160 155.455 9
20 -15 5 29.7092 103.510 16
20 -15 5 235.031 213.811 15
20 -15 5 53.0123 157.508 4
15 -20 5 62.3402 196.456 4
-5 -15 -5 118.557 131.278 12
5 -20 -2 1879.56 303.967 10
15 -20 2 1574.66 344.803 17
15 -20 2 1090.70 367.408 2
-5 -15 -2 1317.43 266.755 12
20 -15 2 1033.16 338.997 17
20 -15 2 1636.35 321.551 4
15 -20 2 1291.41 309.975 1
5 -20 1 13082.7 787.719 10
5 -20 1 13058.1 1026.99 2
20 -15 -1 13226.7 905.557 18
15 5 1 13294.2 846.760 5
20 -5 1 11948.9 836.494 8
-15 -5 -1 13393.6 819.373 13
15 -20 -1 13302.2 827.771 1
15 -20 -1 15239.7 772.067 7
5 -20 1 12509.9 830.802 1
5 -20 1 14147.7 747.509 11
-15 20 4 2911.71 520.904 6
15 -20 -4 2214.08 376.919 18
20 -15 -4 3257.92 494.716 18
20 -5 4 2941.16 513.211 8
15 -20 -4 2381.74 342.805 9
15 5 4 1668.22 370.794 5
5 -20 4 3429.25 430.229 4
15 5 4 2488.98 531.751 8
-15 -5 -4 2477.20 420.487 14
-20 5 -4 1990.75 380.146 13
20 -15 -4 1680.03 323.670 7
15 -20 -4 2558.50 367.746 7
5 -20 4 2913.80 364.495 11
-5 -15 4 2588.79 346.766 11
-15 -5 -7 765.995 207.356 14
-20 5 -7 765.477 217.255 14
20 -15 -7 810.756 222.246 18
-5 -15 7 983.824 187.337 11
-16 -4 6 28.6677 124.161 11
20 -16 6 49.6041 180.500 15
4 -20 -6 -36.6510 127.688 9
-16 -4 3 849.896 212.647 11
4 -20 -3 1466.63 305.604 9
4 16 3 1130.04 303.284 5
16 -20 3 1057.91 320.964 17
16 -20 3 1232.92 314.139 1
-4 -16 -3 936.147 242.669 12
20 -16 3 998.699 282.235 4
16 -20 3 996.300 295.904 4
20 -16 3 484.359 291.411 17
4 -20 0 36175.9 1408.66 10
16 -20 0 34861.1 1450.49 1
4 -20 0 37473.6 1450.46 1
16 -20 0 34140.8 1492.86 17
4 -20 0 36935.2 1420.87 9
-4 -16 0 33217.9 1341.33 12
16 -20 0 33908.7 1226.13 7
4 -20 3 10600.4 705.420 10
4 -20 3 10477.4 836.055 1
-4 -16 3 10949.2 710.867 10
20 -16 -3 12449.6 913.519 18
16 -20 -3 10286.2 729.479 9
16 -20 -3 10674.0 809.617 18
16 4 3 10186.0 835.197 5
20 -4 3 10543.5 904.269 8
16 4 3 10830.4 996.766 8
-16 -4 -3 9716.09 761.002 14
-16 -4 -3 10046.1 774.808 13
-20 4 -3 10169.0 802.832 13
16 -20 -3 10467.3 733.204 7
4 -20 3 10582.6 687.931 11
-16 20 3 12084.4 1012.01 6
-4 -16 3 11807.6 694.952 11
20 -16 -3 9886.40 742.419 7
-16 -4 -6 6017.67 528.126 12
16 -20 -6 5709.27 552.617 18
20 -16 -6 5438.71 577.371 18
-20 4 -6 6220.98 621.565 14
4 -20 6 6621.23 505.724 11
-20 3 7 20.3972 98.1900 11
3 -20 -7 96.1139 104.073 9
-3 -17 -7 26.4580 114.595 9
3 -20 -4 16582.7 1004.83 9
17 -20 4 17187.4 1201.60 4
-3 -17 -4 19553.2 1045.82 12
17 -20 4 17375.5 1058.84 15
-17 -3 4 18656.8 955.121 11
20 -17 4 19060.3 1206.42 4
3 -20 -1 38285.1 1485.84 10
3 -20 -1 38416.3 1498.76 9
17 -20 1 38326.0 1637.45 17
20 -17 1 36442.2 1699.62 17
17 -20 1 35556.1 1798.20 2
3 -20 -1 38849.4 1483.72 1
-3 -17 -1 37383.6 1467.67 12
17 -20 1 37853.1 1563.65 1
-3 -17 -1 36896.0 1415.66 9
3 -20 2 3482.77 422.716 10
17 -20 -2 3532.55 438.226 1
20 -17 -2 4820.48 571.171 18
17 3 2 3371.72 461.770 5
-17 -3 -2 4000.74 450.450 14
3 -20 2 3762.25 479.201 1
20 -3 2 4457.42 565.402 8
17 3 2 4242.93 600.429 8
20 -17 -2 3473.36 419.841 7
-17 -3 -2 3880.78 475.557 13
17 -20 -2 4115.75 435.000 7
17 -20 -2 4285.35 506.481 18
-20 3 -2 3352.94 460.448 13
3 -20 2 3955.34 588.494 2
3 -20 2 3793.52 402.549 11
-3 -17 2 3731.51 379.546 11
17 -20 -5 1731.03 356.636 18
20 -17 -5 2075.01 402.928 18
-17 -3 -5 2141.75 404.163 14
-20 3 -5 2177.13 378.566 13
-17 -3 -5 1396.52 322.845 12
-3 -17 5 1529.17 277.807 11
2 -20 -5 7695.90 667.272 9
20 -18 5 7773.72 763.867 4
18 -20 5 8474.72 724.903 15
18 -20 5 9572.84 861.876 4
-18 -2 5 8471.99 626.027 11
-20 2 5 9221.75 649.993 11
2 -20 -2 559.982 211.516 10
18 -20 2 885.110 313.156 17
2 -20 -2 1489.38 296.225 9
-2 -18 -2 345.828 171.662 9
2 -20 -2 504.500 178.090 1
-2 -18 -2 657.442 186.332 1
-2 -18 -2 633.598 214.766 10
18 -20 2 537.291 299.550 2
-2 -18 -2 629.714 202.885 12
18 -20 2 418.001 182.934 1
20 -18 2 461.695 235.189 4
18 -20 2 973.870 300.966 4
2 -20 1 12589.0 782.897 10
2 -20 1 12966.9 1000.29 2
18 -20 -1 11999.7 829.837 18
-2 -18 1 11798.0 733.353 1
18 -20 -1 11380.4 759.559 1
18 2 1 11216.0 889.268 8
20 -2 1 11401.6 867.093 8
-18 -2 -1 11504.7 793.862 13
18 -20 -1 10948.8 692.899 7
-20 2 -1 12717.3 842.215 13
2 -20 1 11221.6 782.802 1
2 -20 1 11558.5 681.380 11
18 -20 -4 1257.63 321.592 18
18 2 4 533.455 320.448 8
-18 -2 -4 486.066 234.310 14
-18 -2 -4 717.929 246.616 13
-20 2 -4 543.314 238.086 13
20 -2 4 685.046 305.553 8
2 -20 4 539.161 209.784 11
-2 -18 4 561.619 193.619 11
18 -20 -7 2489.44 305.107 18
-18 -2 -7 1969.73 282.709 14
-20 2 -7 2379.01 312.719 14
2 -20 7 2299.70 236.120 11
-2 -18 7 2481.16 249.794 11
1 -20 -6 3531.74 416.821 9
-1 -19 -6 3813.62 436.786 9
20 -19 6 3359.01 443.221 15
-19 -1 6 4441.46 399.007 11
-20 1 6 3676.63 377.925 11
1 -20 -3 42687.2 1572.53 10
-1 -19 -3 40387.0 1535.54 10
20 -19 3 38567.0 1906.86 17
19 -20 3 41869.3 1879.93 4
1 -20 -3 38307.3 1591.07 1
19 -20 3 38643.6 1870.08 17
20 -19 3 43957.3 1900.56 4
-1 -19 -3 41645.1 1640.28 12
-1 -19 -3 39426.6 1617.54 9
1 -20 -3 42238.0 1661.02 9
-19 -1 3 40995.3 1490.87 11
19 -20 0 16700.0 1055.83 17
1 -20 0 14914.1 866.445 10
-1 -19 0 15831.4 888.264 10
20 -19 0 14770.7 786.824 7
1 -20 0 15523.8 1064.08 2
-19 -1 0 14106.1 846.838 13
19 -20 0 13589.2 752.179 7
-20 1 0 12731.8 826.463 13
1 -20 0 13739.2 805.476 9
20 -19 0 14918.3 1028.95 17
-1 -19 0 13449.0 797.983 1
19 -20 0 14020.8 849.280 1
1 -20 0 14102.1 827.671 1
1 -20 3 23054.9 1231.14 1
1 -20 3 25438.0 1158.69 10
-1 -19 3 27317.1 1187.38 10
19 1 3 23788.3 1330.29 5
19 -20 -3 28376.9 1396.49 18
20 -1 3 28077.2 1428.50 5
20 -19 -3 28966.7 1419.59 18
20 -1 3 29410.4 1594.56 8
-19 -1 -3 27776.2 1357.92 13
-20 1 -3 28090.1 1374.18 13
19 -20 -3 25923.7 1235.09 7
-19 20 3 24087.1 1523.04 6
1 -20 3 26497.5 1142.95 11
-1 -19 3 25463.3 1117.67 11
19 -20 -6 2980.85 400.556 18
20 -19 -6 2037.16 361.226 18
-19 -1 -6 1838.11 294.432 12
-20 1 -6 1970.16 305.592 12
1 -20 6 2082.70 282.848 11
0 -20 -7 2240.27 254.742 9
20 -20 4 34932.4 1613.80 15
20 -20 4 35474.0 1728.81 4
-20 0 4 37586.0 1435.39 11
0 -20 -1 5734.26 513.092 1
0 -20 -1 5262.59 531.329 10
20 -20 1 4469.89 579.024 17
0 -20 -1 5019.40 497.100 9
0 -20 2 5015.50 497.852 10
0 -20 2 4444.72 491.642 1
-20 0 -2 4967.26 556.202 13
20 -20 -2 4353.84 467.975 7
0 -20 2 4213.67 427.064 11
20 -20 -2 6141.86 630.741 18
20 -20 -5 988.736 280.234 18
-20 0 -5 1186.45 311.494 14
0 -20 5 1238.36 242.267 11
-10 -11 -8 4882.39 300.972 9
21 -10 -5 36496.2 1627.08 18
10 -21 -5 36406.6 1499.08 9
11 -21 5 35583.2 1686.02 4
21 -11 5 35527.1 1711.18 15
-10 -11 -5 39214.6 1662.61 14
-21 11 -5 38112.4 1645.67 13
-10 -11 -5 38904.1 1563.95 12
-11 -10 5 40011.2 1453.19 11
21 -10 -2 54866.2 1995.74 18
10 -21 -2 54518.2 1939.70 9
10 11 2 56520.8 2041.37 5
10 11 2 49270.5 2021.74 8
11 -21 2 52492.6 2435.88 2
11 -21 2 52811.9 2094.29 1
-10 -11 -2 53541.2 1843.27 14
11 -21 2 58875.3 2083.63 4
10 -21 -2 53348.8 1761.33 7
21 -11 -1 19175.5 1052.69 18
21 -10 1 19446.0 1153.83 17
11 -21 -1 20384.7 1052.51 9
11 10 1 18528.0 1101.65 8
10 -21 1 17282.4 1250.63 2
-11 -10 -1 19133.3 978.335 12
11 -21 -1 19239.5 873.654 7
11 -21 -1 18574.0 1017.14 1
10 -21 1 20189.7 1098.64 1
21 -11 -4 57544.1 2171.13 18
11 -21 -4 56138.7 1999.01 9
11 10 4 55012.7 2346.86 8
21 -10 4 59872.8 2231.70 15
-11 -10 -4 57738.3 2102.08 14
11 10 4 57025.4 2285.05 5
21 -11 -4 52237.4 2032.87 7
10 -21 4 58163.7 2215.95 4
-11 -10 -4 57372.4 2059.97 12
10 -21 4 58683.2 1888.17 11
-10 -11 4 57326.3 1847.20 11
-11 21 4 55285.3 2318.46 6
21 -11 -7 19730.3 940.659 18
21 -10 7 18427.3 799.375 16
-21 10 -7 18388.8 986.569 14
-21 11 7 18366.5 797.999 11
21 -9 -6 41.0383 161.299 18
21 -12 6 -29.4392 97.7960 16
21 -12 6 -97.1394 183.956 15
9 -21 -6 98.5052 137.969 9
-9 -12 -6 164.820 183.637 14
-21 12 -6 159.469 145.074 13
-9 -12 -6 160.567 126.222 12
-12 -9 6 28.3296 122.702 11
9 12 3 42597.3 1857.86 5
12 -21 3 43734.5 1937.06 1
9 -21 -3 44473.0 1712.72 9
9 12 3 37329.2 1783.13 8
-9 -12 -3 41579.2 1671.75 14
12 -21 3 44969.7 1882.50 4
21 -9 -3 43752.2 1764.16 18
-9 -12 -3 43784.6 1693.21 12
21 -12 3 44245.7 2065.78 17
-12 -9 3 44961.5 1511.23 11
9 -21 0 66088.9 2187.25 9
12 -21 0 69279.7 2269.64 1
21 -12 0 72908.3 2459.42 17
12 -21 0 64776.7 1868.52 7
21 -12 -3 2000.94 387.346 18
21 -9 3 1437.49 378.378 17
12 -21 -3 1165.48 271.263 9
12 9 3 1460.19 337.474 5
21 -9 3 1246.62 299.530 8
12 9 3 1474.85 405.304 8
-12 -9 -3 1313.34 276.034 14
-12 -9 -3 1982.18 346.076 12
12 -21 -3 1786.49 295.757 7
9 -21 3 1946.27 364.303 4
-9 -12 3 1495.33 255.812 11
21 -12 -6 7560.38 663.559 18
-12 -9 -6 7411.33 640.575 14
-21 9 -6 5861.58 549.585 13
-12 -9 -6 6110.95 521.211 12
-9 -12 6 7253.73 532.601 11
21 -8 -7 15986.6 789.469 18
-21 8 7 16808.0 748.087 11
21 -8 -4 15529.4 983.107 18
8 -21 -4 13792.7 892.793 9
13 -21 4 14871.6 869.462 15
21 -13 4 13931.3 1030.15 15
-8 -13 -4 12643.0 888.591 14
13 -21 4 13859.0 1036.99 4
-8 -13 -4 14415.8 907.784 12
-13 -8 4 12858.3 767.780 11
8 -21 -1 84556.8 2486.25 10
21 -8 -1 76963.8 2457.82 18
8 -21 -1 83027.4 2534.28 9
21 -13 1 82117.6 2776.06 17
-8 -13 -1 81177.7 2438.10 12
13 -21 1 81416.3 3023.83 2
13 -21 1 78177.2 2593.23 1
21 -13 -2 95027.6 2895.85 18
13 8 2 91706.4 3057.63 8
-13 -8 -2 87073.0 2614.57 14
13 -21 -2 91696.8 2815.88 1
21 -8 2 89699.0 2791.45 8
8 -21 2 84359.6 3246.57 2
8 -21 2 90256.3 2923.35 1
13 -21 -2 91563.4 2739.39 9
21 -8 2 82598.6 2895.37 17
8 -21 2 89255.0 2727.85 4
13 -21 -2 90904.4 2567.09 7
-13 -8 -2 91754.8 2733.65 12
13 8 2 92113.8 2862.20 5
8 -21 2 87701.9 2536.36 11
-8 -13 2 86489.6 2405.08 11
13 -21 -5 22079.3 1105.20 18
21 -13 -5 23350.9 1282.78 18
21 -8 5 23694.8 1243.98 15
-13 -8 -5 24972.8 1268.82 14
-21 8 -5 23606.0 1244.87 13
-13 -8 -5 23908.7 1187.31 12
8 -21 5 22461.2 1028.88 11
13 -21 -5 20599.5 1046.33 9
-8 -13 5 23105.1 1052.97 11
-14 -7 5 -32.7131 145.790 11
21 -7 -5 43.6929 171.729 18
7 -21 -5 41.5112 174.419 9
14 -21 5 38.5568 134.328 15
21 -14 5 -57.2762 216.927 15
-7 -14 -5 -39.9017 132.544 12
21 -14 5 -29.9880 109.121 16
14 -21 2 681.025 246.187 1
7 -21 -2 403.734 176.806 10
21 -14 2 372.002 225.708 17
7 -21 -2 390.975 182.655 1
14 -21 2 76.2871 179.313 2
14 -21 2 536.273 220.287 17
14 -21 2 153.539 170.140 4
14 -21 -1 1668.76 318.019 1
7 -21 1 1359.60 280.618 10
21 -14 -1 2047.97 381.118 18
14 -21 -1 1561.08 282.949 18
14 -21 -1 1910.32 335.360 9
14 7 1 1798.53 314.614 5
7 -21 1 1740.47 326.733 1
21 -7 1 1775.39 323.614 8
14 7 1 2144.03 401.489 8
14 -21 -1 1850.98 273.155 7
7 -21 1 2133.03 444.273 2
7 -21 1 1908.06 285.009 11
14 -21 -4 334.448 181.079 18
21 -14 -4 106.670 177.181 18
14 -21 -4 159.218 161.954 9
21 -7 4 56.2592 196.015 8
21 -7 4 46.0629 145.177 15
14 7 4 226.080 262.557 8
-14 -7 -4 236.492 198.749 14
-21 7 -4 249.419 196.075 13
7 -21 4 45.0593 133.895 4
-14 -7 -4 136.560 202.878 12
-7 -14 4 32.2647 135.588 11
-14 -7 -7 1381.97 248.876 14
21 -14 -7 1660.72 276.986 18
21 -7 7 1137.55 204.417 16
-21 7 -7 1819.34 313.266 14
-7 -14 7 1698.71 220.616 11
-15 -6 6 1042.62 216.735 11
21 -6 -6 1332.91 259.767 18
6 -21 -6 794.059 218.640 9
21 -15 6 1300.54 320.720 15
21 -15 3 3103.47 552.360 17
6 -21 -3 2476.31 379.446 9
6 15 3 2885.47 463.797 5
15 -21 3 2676.79 443.230 1
-6 -15 -3 3039.08 407.107 12
21 -15 3 3276.68 457.202 4
-15 -6 3 2626.22 335.752 11
6 -21 0 36653.1 1425.29 10
15 -21 0 33791.6 1455.76 1
15 -21 0 33598.4 1432.13 17
21 -15 0 37015.8 1660.42 17
6 -21 0 33163.5 1415.20 1
6 -21 0 31797.4 1373.57 9
15 -21 0 32141.0 1183.29 7
-6 -15 0 33782.7 1333.45 12
-15 -6 0 33361.7 1327.02 12
-15 21 3 1174.81 329.394 6
15 -21 -3 1360.97 293.625 18
21 -15 -3 991.800 295.948 18
15 -21 -3 734.464 239.465 9
15 6 3 913.328 282.870 5
21 -6 3 720.779 291.879 8
15 6 3 984.169 346.923 8
-15 -6 -3 1349.58 300.529 14
-21 6 -3 772.473 264.266 13
6 -21 3 1613.98 346.431 1
21 -15 -3 1211.17 269.544 7
6 -21 3 612.314 211.001 4
15 -21 -3 1217.09 256.587 7
6 -21 3 807.075 224.288 11
-6 -15 3 1115.98 233.664 11
21 -15 -6 43.4038 170.599 18
15 -21 -6 69.7889 141.969 18
-21 6 -6 74.5627 117.494 13
-15 -6 -6 66.4893 125.919 12
6 -21 6 134.394 126.276 11
-6 -15 6 27.8423 124.090 11
5 -21 -7 10994.0 585.718 9
-5 -16 -7 12205.6 660.759 9
-21 5 7 12504.6 594.425 11
5 -21 -4 41357.7 1690.08 9
16 -21 4 41643.4 1688.71 15
21 -16 4 41051.4 1810.35 4
16 -21 4 44448.3 1994.06 4
-5 -16 -4 43941.1 1703.48 12
-16 -5 4 44086.6 1572.62 11
5 -21 -1 90665.2 2626.25 10
5 -21 -1 90702.7 2667.30 9
16 -21 1 82062.8 2695.51 17
21 -16 1 88706.1 2949.32 17
5 -21 -1 88462.0 2634.25 1
-5 -16 -1 84822.9 2470.57 9
-5 -16 -1 83236.8 2562.00 12
16 -21 1 83414.5 2717.96 1
5 -21 2 39855.7 1520.25 10
16 -21 -2 37666.7 1575.96 1
16 -21 -2 37936.2 1551.01 9
5 -21 2 37423.8 1659.41 1
5 -21 2 35139.0 1879.55 2
21 -5 2 38310.6 1697.92 8
16 5 2 36704.8 1800.31 8
16 -21 -2 39391.3 1598.92 18
-16 -5 -2 39518.5 1528.15 14
-21 5 -2 38214.7 1616.61 13
21 -16 -2 38817.1 1692.56 18
16 -21 -2 37984.2 1465.06 7
16 5 2 40842.5 1705.90 5
5 -21 2 38406.3 1426.98 11
-16 21 2 42756.2 1861.04 6
-5 -16 2 38727.2 1363.25 11
21 -16 -5 45293.4 1863.86 18
-16 -5 -5 45359.0 1805.19 14
-21 5 -5 44965.3 1788.58 13
-16 -5 -5 42227.7 1696.19 12
5 -21 5 43814.5 1563.22 11
-5 -16 5 45338.9 1575.95 11
16 -21 -5 42986.1 1701.07 18
21 -17 5 9064.16 782.247 4
17 -21 5 9283.87 731.309 15
17 -21 5 9712.76 876.248 4
21 -17 5 9844.41 846.900 15
-4 -17 -5 11215.5 749.278 12
4 -21 -5 11042.8 787.802 9
-17 -4 5 10469.6 670.950 11
-21 4 5 11361.5 721.580 11
4 -21 -2 9886.84 702.644 10
17 -21 2 9310.68 791.975 17
4 -21 -2 9773.78 730.655 9
17 -21 2 8962.82 773.119 1
17 -21 2 9552.86 944.153 2
21 -17 2 9215.35 776.367 4
17 -21 2 10587.4 868.891 4
-4 -17 -2 9743.19 714.689 12
21 -17 2 9379.48 882.150 17
4 -21 -2 8763.32 689.510 1
4 -21 1 7926.33 627.846 10
17 -21 -1 6483.55 590.097 18
21 -17 -1 7579.99 689.589 18
17 -21 -1 8107.79 653.612 1
17 4 1 8631.63 699.965 5
21 -4 1 8010.48 704.105 8
17 4 1 6822.18 698.820 8
4 -21 1 6601.09 742.889 2
-17 -4 -1 7988.02 648.326 13
-21 4 -1 6699.57 612.975 13
17 -21 -1 6962.76 539.953 7
4 -21 1 7003.94 632.137 1
4 -21 1 7222.61 550.861 11
21 -17 -4 19974.1 1204.21 18
21 -4 4 22128.3 1367.06 8
17 4 4 20536.3 1459.63 8
-17 -4 -4 20247.4 1150.28 14
-21 4 -4 19656.9 1158.16 13
17 -21 -4 20369.4 1130.67 18
4 -21 4 21666.5 1019.55 11
-4 -17 4 19998.3 968.552 11
21 -17 -7 4033.87 393.716 18
-17 -4 -7 3843.60 377.540 14
-21 4 -7 4206.22 411.495 14
-4 -17 7 3679.11 304.180 11
21 -18 6 4842.63 539.310 15
-3 -18 -6 4224.03 446.031 9
3 -21 -6 4200.99 439.141 9
-18 -3 6 4066.08 385.461 11
-21 3 6 4069.67 397.769 11
3 -21 -3 53399.8 1830.39 10
-3 -18 -3 49814.0 1789.55 10
18 -21 3 50782.7 2134.13 17
21 -18 3 55840.8 2155.46 4
18 -21 3 54022.8 2196.57 4
-3 -18 -3 52646.6 1915.93 12
-18 -3 3 55014.7 1776.69 11
3 -21 0 33600.6 1391.76 10
3 -21 0 36613.6 1738.63 2
-21 3 0 31581.0 1368.06 13
18 -21 0 36016.7 1788.97 2
18 -21 0 31373.5 1209.32 7
18 -21 0 34239.3 1551.14 17
3 -21 0 29915.2 1307.95 9
18 -21 0 33367.5 1412.84 1
3 -21 0 32327.7 1384.32 1
3 -21 3 28545.7 1230.36 10
-3 -18 3 29438.3 1228.53 10
18 -21 -3 29462.9 1389.69 18
18 3 3 26542.6 1399.78 5
21 -3 3 29283.5 1570.02 8
18 3 3 29124.0 1659.64 8
-18 -3 -3 27617.3 1333.64 14
-18 -3 -3 30416.7 1414.28 13
21 -18 -3 25577.0 1266.05 7
-21 3 -3 29655.8 1431.81 13
18 -21 -3 28098.7 1275.15 7
3 -21 3 27497.6 1189.50 11
-18 21 3 25658.7 1559.31 6
-3 -18 3 25229.1 1120.45 11
18 -21 -6 18949.7 956.151 18
-18 -3 -6 16001.2 855.149 12
3 -21 6 17832.9 824.473 11
-3 -18 6 19131.6 845.049 11
2 -21 -7 2686.04 271.220 9
-2 -19 -7 2834.79 285.921 9
-19 -2 7 2977.88 254.688 11
-2 -19 -4 12209.2 833.220 9
21 -19 4 10903.3 907.522 4
19 -21 4 11398.7 850.461 15
19 -21 4 12514.6 993.240 4
2 -21 -4 11372.5 812.928 9
-19 -2 4 12696.2 755.888 11
-21 2 4 12026.4 761.564 11
2 -21 -1 10449.1 746.787 10
-2 -19 -1 9766.67 723.461 10
19 -21 1 10373.6 844.079 17
-2 -19 -1 10061.6 692.173 9
2 -21 -1 10083.4 722.314 9
2 -21 -1 8815.64 679.327 1
19 -21 1 10428.1 944.364 2
19 -21 1 9577.05 744.139 1
-2 -19 -1 10978.3 752.274 12
2 -21 2 40148.2 1563.81 10
-2 -19 2 42709.2 1599.79 10
19 -21 -2 44465.3 1760.10 18
2 -21 2 38022.0 1635.12 1
19 2 2 41551.6 1756.23 5
21 -2 2 41109.1 1843.12 8
19 2 2 44970.2 1973.75 8
-19 -2 -2 41681.8 1702.58 13
21 -19 -2 38976.1 1566.79 7
-21 2 -2 38351.6 1673.32 13
19 -21 -2 37285.0 1508.83 7
2 -21 2 41407.5 1484.74 11
-2 -19 2 40023.3 1438.71 11
19 -21 -5 1964.39 357.688 18
-19 -2 -5 1732.70 344.647 14
-21 2 -5 1473.71 322.708 14
-21 2 -5 1540.52 319.682 13
-19 -2 -5 1842.69 343.120 12
2 -21 5 1607.68 288.854 11
-2 -19 5 1868.60 305.484 11
-20 -1 5 1463.32 251.331 11
-21 1 5 1272.13 249.445 11
20 -21 5 956.250 271.247 15
1 -21 -5 1333.42 298.098 9
-1 -20 -5 1567.09 308.953 9
21 -20 5 1017.33 292.493 15
21 -20 5 1005.45 326.469 4
20 -21 5 1200.28 334.362 4
20 -21 2 762.461 289.060 17
1 -21 -2 236.557 170.907 10
1 -21 -2 370.549 193.546 9
-1 -20 -2 160.058 145.781 9
21 -20 2 184.243 193.668 17
-1 -20 -2 433.141 198.496 10
1 -21 -2 538.168 176.155 1
21 -20 2 638.200 249.941 4
20 -21 2 382.422 243.578 4
1 -21 1 7462.39 639.730 10
-1 -20 1 7925.62 640.081 10
1 -21 1 7219.44 747.164 2
21 -1 1 7850.62 743.663 8
1 -21 1 7413.81 628.043 1
-20 -1 -1 7663.64 674.956 13
21 -20 -1 7232.35 581.904 7
-21 1 -1 7834.45 683.006 13
20 -21 -1 6391.15 549.959 7
1 -21 1 6630.81 521.998 11
21 -1 4 9410.79 923.769 8
20 1 4 9684.78 946.412 8
21 -20 -4 8686.95 772.263 18
-20 -1 -4 8371.62 725.665 14
-21 1 -4 8736.64 741.218 14
-21 1 -4 9997.72 789.671 13
1 -21 4 9339.00 643.671 11
20 -21 -4 9017.55 754.625 18
-1 -20 4 9735.22 644.118 11
20 -21 -7 433.953 129.588 18
-20 -1 -7 384.063 128.945 14
-21 1 -7 240.368 123.810 14
21 -20 -7 296.439 129.884 18
-1 -20 7 392.767 105.463 11
0 -21 -6 58717.5 1828.05 9
-21 0 6 55650.1 1657.00 11
0 -21 -3 66086.2 2185.46 10
21 -21 3 72137.9 2687.84 17
0 -21 -3 70954.9 2326.96 9
21 -21 3 72642.0 2595.38 4
-21 0 3 69829.9 2143.77 11
0 -21 0 58970.8 2005.58 10
0 -21 0 56414.6 1865.46 9
21 -21 0 59184.8 2241.73 17
0 -21 0 59553.2 2257.81 2
-21 0 0 58164.8 1969.62 13
21 -21 0 54306.6 1809.83 7
0 -21 0 53614.5 1904.44 1
0 -21 3 86326.8 2513.55 10
21 -21 -3 82029.7 2738.53 18
0 -21 3 84583.6 2446.31 11
-21 0 -3 79693.7 2603.29 14
21 -21 -6 23269.0 1040.01 18
-21 0 -6 21488.2 944.763 12
11 -22 0 88076.0 2723.98 9
11 -22 0 88972.3 2775.27 1
22 -11 0 95337.3 2935.98 17
-11 -11 0 86387.0 2542.94 12
11 -22 3 7208.74 743.672 1
11 11 3 7829.22 734.455 5
11 -22 -3 8148.34 673.905 9
11 11 3 8259.09 808.826 8
-11 -11 -3 8050.22 660.449 14
11 -22 3 7299.11 704.909 4
22 -11 3 7856.63 831.864 17
-11 -11 -3 8216.74 686.482 12
22 -11 -3 8299.62 728.726 18
11 -22 -3 6560.96 564.015 7
-11 -11 3 7366.69 536.546 11
22 -11 -6 1497.08 299.252 18
-22 11 -6 1306.18 260.983 13
11 -22 -6 1131.83 216.707 9
-11 -11 -6 894.739 203.614 12
-11 -11 6 988.568 225.624 11
-22 10 7 343.014 131.007 11
22 -10 -7 729.288 177.465 18
22 -10 -4 14304.1 957.460 18
10 -22 -4 11292.2 818.702 9
10 12 4 10629.4 920.638 8
22 -12 4 13078.1 975.393 15
-10 -12 -4 12545.0 872.286 14
12 -22 4 12457.0 945.168 4
-10 -12 -4 12962.1 867.423 12
-12 -10 4 12940.8 747.331 11
22 -10 -1 10969.6 768.174 18
22 -12 1 10349.5 857.947 17
10 12 1 10551.9 798.406 8
12 -22 1 8905.63 923.798 2
10 -22 -1 10271.9 754.378 1
-10 -12 -1 9721.37 698.330 12
10 -22 -1 9338.94 598.446 7
12 -22 1 9555.04 769.121 1
-12 -10 -2 18623.4 983.225 14
12 -22 -2 19502.2 1098.39 1
12 10 2 19042.4 1106.38 5
22 -10 2 18472.8 1046.36 8
12 10 2 20483.2 1234.79 8
10 -22 2 18099.3 1346.32 2
10 -22 2 19611.9 1187.47 1
12 -22 -2 18541.8 930.751 7
22 -10 2 19551.5 1226.48 17
10 -22 2 21642.8 1135.49 4
12 -22 -2 21065.1 1100.78 9
-12 -10 -2 20142.1 1054.97 12
22 -12 -2 16053.7 1051.18 18
22 -12 -5 14488.1 973.515 18
10 -22 5 13452.0 927.840 4
22 -10 5 13714.9 946.451 15
-12 -10 -5 14970.2 957.050 14
-22 10 -5 12982.2 911.372 13
-12 -10 -5 15324.0 911.488 12
12 -22 -5 15202.0 869.476 9
-10 -12 5 14744.5 796.105 11
22 -9 -5 532.154 223.484 18
9 -22 -5 318.052 186.860 9
22 -13 5 376.582 246.398 15
-9 -13 -5 441.343 222.417 14
-22 13 -5 841.690 250.530 13
13 -22 5 53.6125 186.877 4
-9 -13 -5 237.800 150.227 12
-13 -9 5 156.855 147.494 11
13 -22 2 163.169 140.012 1
13 -22 2 78.5792 261.057 2
9 -22 -2 383.367 179.031 9
22 -13 2 374.135 253.720 17
22 -9 -2 171.221 196.041 18
13 -22 2 149.352 188.601 4
22 -13 -1 26757.8 1301.12 18
13 -22 -1 26809.0 1271.37 9
22 -9 1 27514.0 1371.78 17
22 -9 1 24840.6 1199.57 8
13 9 1 25058.3 1351.53 8
13 -22 -1 25355.7 1251.88 1
13 -22 -1 26318.2 1073.40 7
-13 -9 -1 25891.9 1189.32 12
13 -22 -4 1036.36 249.919 18
22 -13 -4 987.707 319.165 18
22 -9 4 1026.42 300.180 15
13 -22 -4 1154.85 271.455 9
13 9 4 1197.00 398.907 8
-13 -9 -4 1324.22 318.928 14
-22 9 -4 793.920 271.727 13
9 -22 4 1489.30 323.879 4
-13 -9 -4 892.264 274.140 12
9 -22 4 1287.79 274.319 11
-9 -13 4 1085.30 249.638 11
22 -9 7 40.0677 89.2869 16
-22 9 -7 -32.5401 136.727 14
22 -13 -7 138.005 123.010 18
22 -8 -6 619.314 205.219 18
8 -22 -6 985.792 224.782 9
22 -14 6 982.511 278.104 15
-8 -14 -6 929.617 200.893 12
-14 -8 6 989.509 212.620 11
-14 -8 3 -30.0361 122.216 11
8 14 3 110.864 142.645 5
8 -22 -3 86.8826 144.318 9
14 -22 3 217.887 161.854 15
-8 -14 -3 418.822 196.761 14
22 -8 -3 131.077 152.235 18
22 -14 3 140.262 255.203 17
14 -22 3 59.0208 151.878 1
-8 -14 -3 85.2175 161.391 12
14 -22 3 498.815 247.013 4
8 -22 0 6128.48 555.017 10
14 -22 0 6231.27 607.318 1
8 -22 0 6004.78 584.475 1
8 -22 0 6223.90 588.278 9
22 -14 0 6509.35 682.234 17
-8 -14 0 6913.44 564.530 12
-14 -8 0 6514.03 536.148 12
8 -22 3 4754.48 592.055 1
22 -14 -3 6842.27 684.684 18
22 -8 3 4270.31 550.014 8
14 8 3 4788.88 582.487 5
14 -22 -3 5395.10 551.328 9
14 8 3 4467.87 644.896 8
-14 -8 -3 4542.29 513.594 14
8 -22 3 5031.73 541.916 4
14 -22 -3 4760.72 495.615 18
14 -22 -3 4837.50 484.381 7
-14 -8 -3 4276.18 515.173 12
8 -22 3 5165.08 484.960 11
-8 -14 3 4340.52 414.016 11
22 -14 -6 1301.45 293.679 18
-22 8 -6 825.232 233.333 13
-14 -8 -6 1122.19 225.518 12
-8 -14 6 1139.14 220.177 11
-7 -15 -7 14736.3 709.332 9
-15 -7 7 13326.1 586.690 11
-22 7 7 14320.9 624.296 11
22 -7 -4 12830.0 864.962 18
15 -22 4 12664.6 815.445 15
22 -15 4 14794.8 1049.39 15
22 -15 4 13764.5 926.669 4
7 -22 -4 15058.4 922.848 9
-7 -15 -4 13325.9 873.485 12
-15 -7 4 14815.8 810.472 11
7 -22 -1 33028.1 1382.43 10
7 -22 -1 34725.0 1450.50 9
15 -22 1 31796.2 1409.78 17
22 -15 1 35270.2 1674.91 17
15 -22 1 30332.3 1734.01 2
-7 -15 -1 31755.1 1347.40 12
7 -22 -1 31187.1 1385.07 1
15 -22 1 32239.1 1493.44 1
15 -22 -2 56140.2 1971.14 18
15 -22 -2 58660.9 2069.84 9
15 7 2 62641.3 2208.75 5
22 -7 2 60815.3 2194.54 8
7 -22 2 57100.3 2514.10 2
7 -22 2 57004.2 2184.86 1
15 7 2 57747.1 2341.78 8
-15 -7 -2 59185.3 1967.91 14
22 -15 -2 59056.9 2202.58 18
7 -22 2 55692.3 1982.49 4
15 -22 -2 58947.2 1924.69 7
7 -22 2 60540.5 1928.02 11
-7 -15 2 56811.2 1779.63 11
15 -22 -2 60306.0 2126.46 1
15 -22 -5 8221.74 646.402 18
22 -15 -5 8730.20 759.555 18
22 -7 5 7583.91 633.989 15
-15 -7 -5 8791.71 715.975 14
-22 7 -5 8812.65 726.140 13
-15 -7 -5 8284.25 669.553 12
7 -22 5 8257.00 594.786 11
-7 -15 5 8009.65 582.311 11
6 -22 -5 8268.79 674.350 9
16 -22 5 7940.06 635.687 15
22 -16 5 8781.50 794.454 15
-6 -16 -5 9162.01 675.399 12
-16 -6 5 9864.07 641.832 11
6 -22 -2 5224.20 520.256 10
6 -22 -2 4816.27 517.850 9
16 -22 2 4656.98 548.096 17
22 -16 2 5624.24 691.615 17
16 -22 2 4955.48 581.132 1
22 -16 2 4834.83 533.907 4
16 -22 2 4883.70 701.048 2
6 -22 -2 4467.91 505.151 1
6 -22 1 13195.3 834.576 10
22 -16 -1 12992.3 923.152 18
22 -6 1 13562.8 916.378 8
16 -22 -1 14176.0 898.900 1
6 -22 1 13619.7 1101.29 2
16 6 1 13040.3 991.724 8
16 -22 -1 14230.7 774.584 7
6 -22 1 12889.3 882.860 1
6 -22 1 13399.5 760.766 11
16 -22 -4 5542.93 554.305 18
22 -16 -4 5358.84 622.276 18
16 -22 -4 4616.31 479.160 9
22 -6 4 4718.90 607.523 8
16 6 4 6016.37 789.891 8
6 -22 4 4075.59 465.082 4
-16 -6 -4 4585.09 536.593 14
-22 6 -4 5075.55 576.160 13
-16 -6 -4 4805.48 541.331 12
6 -22 4 4647.28 473.438 11
-6 -16 4 5375.73 478.272 11
22 -6 7 896.468 167.934 16
-16 -6 -7 927.221 192.264 14
-22 6 -7 733.848 183.245 14
22 -16 -7 313.600 140.601 18
5 -22 -6 2775.16 352.546 9
22 -17 6 2531.67 391.384 15
-5 -17 -6 3255.26 385.265 9
-17 -5 6 2638.05 304.252 11
-22 5 6 2652.88 320.728 11
-5 -17 -3 5386.96 515.912 10
22 -17 3 5948.39 743.090 17
5 -22 -3 5003.43 542.014 9
22 -17 3 5215.97 590.366 4
17 -22 3 5407.53 652.604 4
-5 -17 -3 5078.10 540.731 12
-17 -5 3 6028.81 499.434 11
5 -22 0 4907.49 510.704 1
5 -22 0 5736.58 546.154 10
5 -22 0 5210.87 512.203 9
5 -22 0 4892.77 638.955 2
-22 5 0 5344.38 524.812 13
17 -22 0 6048.79 741.019 2
17 -22 0 4799.68 537.270 17
17 -22 0 4941.87 424.341 7
-5 -17 0 4019.78 439.010 12
17 -22 0 4921.23 532.613 1
-17 22 3 813.789 285.307 6
22 -17 -3 1368.49 345.578 18
-5 -17 3 667.109 221.758 10
17 5 3 537.016 218.948 5
22 -5 3 1293.76 349.737 8
17 5 3 287.522 250.837 8
17 -22 -3 1013.84 262.324 18
-17 -5 -3 689.106 235.520 14
-22 5 -3 599.477 246.554 13
22 -17 -3 577.145 219.209 7
17 -22 -3 709.067 215.494 7
5 -22 3 1059.47 243.912 11
-5 -17 3 588.647 181.767 11
22 -17 -6 38.3496 161.135 18
-17 -5 -6 -35.5098 144.466 14
-17 -5 -6 -29.8592 117.358 12
5 -22 6 -24.5274 120.847 11
-5 -17 6 -50.1586 117.815 11
4 -22 -7 2093.13 231.139 9
-4 -18 -7 2525.30 265.686 9
22 -18 7 2192.83 215.479 3
-18 -4 7 2686.21 235.890 11
-18 -4 4 1829.82 288.630 11
4 -22 -4 1975.39 338.808 9
18 -22 4 955.726 259.763 15
22 -18 4 1190.60 332.743 15
-4 -18 -4 1818.29 345.767 12
22 -18 4 1406.33 338.520 4
18 -22 4 1186.62 342.588 4
4 -22 -1 8925.98 695.583 10
4 -22 -1 9748.80 730.064 9
18 -22 1 7983.07 724.940 17
-4 -18 -1 9691.82 651.281 9
4 -22 -1 8139.96 662.355 1
18 -22 1 8479.09 869.863 2
18 -22 1 8437.13 722.948 1
22 -18 1 8870.43 828.049 17
-4 -18 -1 9649.29 708.561 12
4 -22 2 13678.6 845.129 10
-4 -18 2 13078.3 821.989 10
18 -22 -2 13563.0 893.991 18
22 -18 -2 13144.3 949.180 18
18 4 2 13600.3 946.210 5
4 -22 2 11940.1 880.176 1
22 -4 2 12883.6 958.341 8
18 4 2 14299.1 1083.42 8
22 -18 -2 12688.0 829.308 7
-22 4 -2 12565.8 897.344 13
18 -22 -2 12789.9 796.715 7
18 -22 -2 10706.0 804.994 1
4 -22 2 12401.3 754.052 11
-4 -18 2 13399.7 737.299 11
18 -22 -5 7540.06 639.296 18
22 -18 -5 8649.52 732.710 18
-18 -4 -5 7888.50 671.023 14
-22 4 -5 8602.64 696.970 13
-18 -4 -5 8452.49 659.764 12
-4 -18 5 8220.37 581.218 11
-19 -3 5 1356.88 258.482 11
-22 3 5 1119.82 234.560 11
3 -22 -5 1239.90 285.903 9
19 -22 5 1030.66 264.431 15
22 -19 5 1072.95 306.948 4
19 -22 5 1409.82 360.458 4
3 -22 -2 7573.49 638.251 10
-3 -19 -2 7852.91 647.442 10
3 -22 -2 7738.24 660.359 9
19 -22 2 7311.73 675.031 1
19 -22 2 8430.63 778.555 17
3 -22 -2 8222.67 661.428 1
22 -19 2 8295.97 742.704 4
19 -22 2 9006.29 805.539 4
-3 -19 -2 8546.36 678.364 12
-3 -19 -2 7689.45 627.278 9
3 -22 1 61974.4 2082.39 10
-3 -19 1 64504.0 2095.24 10
19 -22 -1 60679.9 1957.71 7
19 -22 -1 58466.1 2084.44 1
22 -3 1 61140.0 2271.70 8
19 3 1 63987.6 2384.08 8
3 -22 1 59650.7 2436.98 2
22 -19 -1 59554.2 2010.00 7
-19 -3 -1 63934.6 2151.73 13
3 -22 1 58796.8 2122.11 1
-22 3 -1 63159.9 2194.02 13
3 -22 1 58425.5 1894.11 11
19 -22 -4 487.182 218.556 18
22 -3 4 884.489 332.047 8
19 3 4 511.934 307.532 8
-19 -3 -4 760.138 239.810 14
-22 3 -4 383.283 207.864 13
3 -22 4 559.212 207.685 11
-3 -19 4 825.506 203.240 11
-22 3 -7 5929.81 412.990 14
-3 -19 7 5309.73 323.585 11
2 -22 -6 7412.35 548.745 9
-2 -20 -6 7863.19 565.387 9
-20 -2 6 7323.93 473.708 11
-22 2 6 7180.07 484.645 11
2 -22 -3 3725.48 440.885 10
-2 -20 -3 3368.84 416.996 10
-2 -20 -3 3757.17 458.523 9
20 -22 3 3556.91 544.105 17
22 -20 3 3890.83 525.250 4
2 -22 -3 3964.40 477.263 9
20 -22 3 3550.81 536.204 4
-20 -2 3 3048.15 364.284 11
-22 2 3 3983.96 419.325 11
2 -22 0 14407.9 887.796 10
-2 -20 0 13792.8 859.938 10
20 -22 0 15407.5 1020.04 17
2 -22 0 15087.3 858.643 9
2 -22 0 13684.0 1031.12 2
20 -22 0 13421.4 1063.00 2
22 -20 0 13055.9 771.540 7
-22 2 0 13911.7 865.404 13
20 -22 0 12349.4 717.564 7
2 -22 0 12507.6 833.102 1
2 -22 3 8232.95 633.390 10
-2 -20 3 8944.00 649.946 10
20 -22 -3 8882.73 740.865 18
22 -2 3 8640.50 857.840 8
20 2 3 8977.35 920.749 8
-20 -2 -3 8994.91 713.375 14
2 -22 3 9745.60 649.299 11
-2 -20 3 9131.47 628.652 11
20 -22 -6 2489.91 325.378 18
-20 -2 -6 2491.21 335.177 14
-22 2 -6 2163.51 322.650 14
-20 -2 -6 2253.32 294.376 12
-22 2 -6 2097.75 295.477 12
-2 -20 6 2389.24 279.387 11
1 -22 -7 -14.3470 62.1379 9
-21 -1 7 11.3413 57.1346 11
-22 1 7 34.2688 61.1837 11
-21 -1 4 31.4624 119.168 11
-22 1 4 128.422 134.905 11
-1 -21 -4 40.1805 146.215 9
21 -22 4 134.976 183.046 15
22 -21 4 47.5390 165.626 15
22 -21 4 52.3953 182.544 4
21 -22 4 54.2339 205.409 4
1 -22 -1 697.735 232.565 10
-1 -21 -1 490.864 210.935 10
1 -22 -1 930.643 237.893 9
21 -22 1 895.352 300.034 17
22 -21 1 465.514 244.869 17
-1 -21 -1 772.172 215.477 9
1 -22 -1 619.265 203.730 1
1 -22 -1 638.585 266.154 2
1 -22 2 5058.99 525.736 10
-1 -21 2 3822.22 468.783 10
22 -21 -2 4614.44 556.597 18
22 -1 2 5932.42 680.158 8
-21 -1 -2 3882.98 511.704 13
-22 1 -2 4729.55 557.193 13
21 -22 -2 4442.06 543.365 18
1 -22 2 4784.56 459.118 11
-1 -21 2 4413.10 426.595 11
21 -22 -5 761.698 227.029 18
22 -21 -5 756.022 244.390 18
-21 -1 -5 880.634 238.629 14
-22 1 -5 1097.92 261.130 14
-21 -1 -5 1320.33 278.401 12
1 -22 5 860.558 206.985 11
-1 -21 5 829.544 216.170 11
-22 0 5 105.565 114.319 11
0 -22 -5 34.4506 120.039 9
22 -22 5 152.146 174.171 15
22 -22 5 172.469 169.478 4
0 -22 -2 1884.79 336.293 10
22 -22 2 1503.70 375.524 17
0 -22 -2 2215.29 355.819 9
22 -22 2 1545.59 364.609 4
0 -22 1 2064.46 347.772 10
22 -22 -1 2364.73 432.436 17
22 0 1 1610.76 393.444 8
-22 0 -1 2024.40 348.266 13
22 -22 -4 3696.63 471.555 18
-22 0 -4 3645.05 446.831 14
0 -22 4 3603.65 388.629 11
22 0 7 1799.83 171.038 16
23 -11 -5 14793.1 935.697 18
11 -23 -5 14426.3 858.904 9
12 -23 5 15208.5 978.889 4
23 -12 5 14605.3 975.100 15
-11 -12 -5 15327.4 939.036 14
-23 12 -5 14522.2 936.700 13
-11 -12 -5 15170.2 895.767 12
-12 -11 5 15026.4 793.388 11
23 -11 -2 13355.7 901.119 18
11 -23 -2 13135.5 883.453 9
23 -12 2 12894.8 1022.44 17
11 12 2 12827.4 959.854 8
12 -23 2 13000.1 971.581 1
12 -23 2 12335.3 1133.45 2
-11 -12 -2 13037.1 798.948 14
12 -23 2 14073.7 941.232 4
-11 -12 -2 12903.4 853.970 12
11 -23 -2 13188.0 771.980 7
11 -23 -2 12923.9 893.428 1
23 -12 -1 222.355 198.418 18
12 -23 -1 440.611 201.968 9
23 -11 1 645.827 259.242 17
11 -23 1 397.232 188.300 1
12 11 1 766.654 268.608 8
12 -23 -1 552.170 199.516 1
-12 -11 -1 499.140 201.883 12
12 -23 -1 490.422 148.760 7
11 -23 1 440.878 288.958 2
23 -12 -4 2168.06 408.850 18
12 11 4 1396.22 372.602 8
23 -11 4 1357.50 343.815 15
-12 -11 -4 1309.80 295.459 14
12 -23 -4 1425.62 316.222 9
11 -23 4 1791.75 352.218 4
-12 -11 -4 1831.96 350.454 12
-11 -12 4 1928.76 303.030 11
-23 11 -7 7215.34 524.562 14
23 -12 -7 7055.91 461.953 18
-11 -12 7 7052.96 401.267 11
23 -10 -6 4261.02 431.366 18
10 -23 -6 3304.39 354.521 9
-23 13 -6 2940.10 363.845 13
-10 -13 -6 3384.67 355.745 12
-13 -10 6 4253.53 379.415 11
23 -10 -3 6009.43 600.978 18
10 -23 -3 6605.37 613.332 9
23 -13 3 5638.87 709.569 17
10 13 3 5675.49 648.922 8
-10 -13 -3 6348.47 587.023 14
13 -23 3 6009.26 642.766 4
-10 -13 -3 6495.74 603.551 12
-13 -10 3 5593.56 467.953 11
13 -23 0 1123.33 288.661 1
10 -23 0 1709.65 325.508 9
23 -10 0 1800.84 348.390 17
-10 -13 0 1871.82 299.943 12
-13 -10 0 1952.96 305.131 12
23 -13 0 1748.87 374.959 17
13 -23 -3 4365.65 513.012 9
23 -13 -3 3180.19 487.005 18
13 10 3 4991.12 586.826 5
23 -10 3 3888.36 567.331 17
23 -10 3 4079.88 507.381 8
13 10 3 3669.26 577.478 8
-13 -10 -3 4448.28 494.312 14
10 -23 3 4166.81 506.439 4
-13 -10 -3 4316.43 504.903 12
13 -23 -3 3334.98 405.200 7
-10 -13 3 4599.68 424.555 11
23 -13 -6 512.068 207.125 18
-23 10 -6 402.852 154.011 13
-13 -10 -6 401.212 150.821 12
-10 -13 6 663.412 177.204 11
-23 9 7 269.118 107.501 11
-9 -14 -7 64.8069 106.464 9
-14 -9 7 77.6831 84.8404 11
23 -9 -4 3275.44 446.544 18
9 -23 -4 3594.13 452.579 9
14 -23 4 3196.39 381.031 15
23 -14 4 3036.01 484.875 15
14 -23 4 3915.85 541.747 4
-9 -14 -4 4268.11 489.915 12
-14 -9 4 3399.79 381.398 11
9 -23 -1 2777.15 414.535 9
14 -23 1 2714.86 429.920 1
9 -23 -1 2857.97 405.184 1
23 -14 1 3298.62 506.899 17
-9 -14 -1 3231.56 410.473 12
14 -23 1 3126.26 561.548 2
14 -23 -2 3140.78 437.257 9
23 -9 2 2213.35 427.084 17
-14 -9 -2 3123.73 386.428 14
23 -9 2 3059.21 433.881 8
14 9 2 2605.29 492.263 8
9 -23 2 2627.37 529.227 2
14 -23 -2 3003.79 379.583 7
-14 -9 -2 2709.76 399.510 12
9 -23 2 2991.72 417.923 4
14 -23 -2 2985.02 429.154 1
23 -14 -2 3321.20 469.303 18
9 -23 2 2707.98 437.108 1
23 -14 -5 12372.7 870.448 18
14 -23 -5 10001.4 683.070 9
23 -9 5 10355.7 763.626 15
-14 -9 -5 12559.5 838.060 14
-23 9 -5 10875.4 809.291 13
-14 -9 -5 10852.8 764.635 12
-9 -14 5 13044.4 732.806 11
23 -8 -5 340.753 194.911 18
8 -23 -5 424.911 198.856 9
23 -15 5 403.692 218.618 15
15 -23 5 204.981 222.011 4
-8 -15 -5 371.383 183.059 12
-15 -8 5 88.2568 131.219 11
15 -23 2 44.6942 162.634 17
8 -23 -2 -45.8134 117.880 1
23 -15 2 -64.0104 201.716 17
15 -23 2 -78.9383 248.759 2
15 -23 2 52.3443 190.471 4
15 -23 2 274.683 173.122 1
23 -15 -1 47.8340 142.132 18
15 -23 -1 241.943 169.442 17
8 -23 1 48.5923 135.062 1
15 -23 -1 138.767 145.780 1
23 -8 1 43.8386 152.742 8
15 8 1 111.193 175.212 8
-8 -15 1 339.422 141.298 12
-15 -8 -1 39.3895 124.144 12
15 -23 -1 30.5645 90.8311 7
8 -23 1 426.965 247.925 2
8 -23 1 77.7611 135.470 4
23 -15 -4 614.544 263.916 18
15 -23 -4 554.815 208.618 9
23 -8 4 682.148 228.791 15
15 8 4 576.425 312.384 8
15 -23 -4 557.377 203.308 18
-15 -8 -4 1050.32 268.421 14
-23 8 -4 789.891 264.800 13
8 -23 4 798.526 229.829 4
-15 -8 -4 616.221 257.815 12
-8 -15 4 872.355 219.990 11
23 -15 -7 23.1083 102.985 18
23 -8 7 82.0981 82.7175 16
-23 8 -7 -78.2940 102.575 14
-23 7 6 1865.05 267.101 11
7 -23 -6 1327.54 251.845 9
-16 -7 6 1592.77 238.458 11
-16 -7 3 59.5694 117.078 11
-7 -16 -3 109.593 132.942 10
23 -16 3 139.579 219.935 17
7 -23 -3 43.8714 159.650 9
-7 -16 -3 128.099 161.730 12
23 -16 3 91.7566 159.845 4
7 -23 0 81.0314 164.831 10
16 -23 0 -42.1213 153.272 17
23 -16 0 112.360 166.916 17
7 -23 0 -41.3244 150.372 9
16 -23 0 -46.5727 119.834 1
-7 -16 0 36.0787 136.645 12
-16 -7 0 34.7775 96.6542 12
7 -23 0 133.203 147.491 1
7 -23 0 68.0771 189.199 2
16 -23 0 72.8805 171.185 2
-7 -16 3 1966.00 310.737 10
23 -7 3 1318.24 333.488 8
16 7 3 2340.64 501.159 8
23 -16 -3 2723.12 458.423 18
-16 -7 -3 2156.81 355.872 14
-23 7 -3 2146.58 397.614 13
7 -23 3 1843.46 317.172 4
-16 -7 -3 1806.46 356.913 12
16 -23 -3 1723.28 311.543 18
7 -23 3 1895.01 315.598 11
-7 -16 3 1664.82 279.634 11
16 -23 -3 1479.08 306.555 9
23 -16 -6 649.263 230.527 18
-16 -7 -6 131.501 162.054 14
-16 -7 -6 111.678 109.850 12
-7 -16 6 498.163 167.234 11
6 -23 -7 1407.05 173.510 9
-6 -17 -7 1757.46 220.392 9
-17 -6 7 1897.59 196.825 11
-23 6 7 1548.55 184.467 11
17 -23 4 11687.4 786.204 15
23 -17 4 13316.0 980.332 15
23 -17 4 12878.8 899.739 4
17 -23 4 12823.0 992.771 4
-6 -17 -4 13222.6 860.070 12
6 -23 -4 13484.7 883.150 9
-17 -6 4 13394.5 759.611 11
6 -23 -1 4643.46 510.395 10
6 -23 -1 5182.00 531.593 9
17 -23 1 4509.54 524.378 17
23 -17 1 3924.20 558.687 17
6 -23 -1 3765.01 470.603 1
17 -23 1 4145.96 516.399 1
-6 -17 -1 5194.62 520.604 12
17 -23 1 4095.30 625.654 2
6 -23 2 1972.24 344.026 10
17 -23 -2 2130.96 355.482 1
17 6 2 2082.86 366.857 5
23 -6 2 1620.97 374.688 8
23 -17 -2 2471.83 444.593 18
17 6 2 1780.31 429.540 8
-23 6 -2 2518.34 412.105 13
6 -23 2 2603.22 505.451 2
17 -23 -2 2084.61 343.154 18
6 -23 2 1600.87 336.795 1
6 -23 2 1897.85 314.953 11
-6 -17 2 1929.60 280.912 11
17 -23 -5 1226.92 253.533 18
23 -17 -5 1445.54 329.589 18
-17 -6 -5 1125.43 284.197 14
-23 6 -5 1056.78 263.738 13
-17 -6 -5 1066.30 266.383 12
-6 -17 5 1188.55 244.735 11
-23 5 5 1381.90 253.327 11
18 -23 5 1642.17 287.871 15
23 -18 5 1276.61 326.758 15
18 -23 5 806.094 281.284 4
5 -23 -5 1507.64 300.082 9
5 -23 -2 7448.36 643.956 10
-5 -18 -2 8899.34 681.414 10
5 -23 -2 8319.41 688.952 9
18 -23 2 7712.24 725.784 17
-5 -18 -2 8511.60 649.012 9
18 -23 2 6803.78 801.701 2
23 -18 2 9119.81 869.776 17
23 -18 2 8399.34 726.136 4
18 -23 2 9109.89 809.473 4
5 -23 1 14746.6 887.890 10
18 -23 -1 12379.7 862.631 1
23 -5 1 12542.5 909.334 8
18 5 1 12164.3 971.118 8
18 -23 -1 13129.4 911.666 17
5 -23 1 12574.7 883.292 1
-23 5 -1 11479.4 842.127 13
18 -23 -1 13085.0 760.282 7
18 -23 -4 2201.12 358.095 18
23 -18 -4 2491.22 430.416 18
23 -5 4 2898.02 492.622 8
18 5 4 2546.64 514.401 8
-18 -5 -4 2094.55 355.999 14
-23 5 -4 1864.49 353.988 13
-18 -5 -4 2452.17 381.581 12
5 -23 4 2159.52 315.883 11
-5 -18 4 1390.36 262.957 11
23 -18 -7 4463.91 346.194 18
23 -5 7 3638.90 281.615 16
-23 5 -7 4378.36 350.128 14
4 -23 -6 6041.41 483.551 9
-4 -19 -6 5434.72 461.439 9
-19 -4 6 5855.66 415.101 11
-23 4 6 6043.04 438.066 11
-19 -4 3 240.636 141.350 11
-4 -19 -3 36.4008 148.134 10
23 -19 3 335.697 233.935 17
-4 -19 -3 241.652 169.265 9
-4 -19 -3 252.153 176.617 12
23 -19 3 203.335 192.561 4
19 -23 3 114.093 189.529 4
4 -23 0 4266.31 503.609 10
4 -23 0 3446.35 430.525 9
23 -19 0 4448.49 587.777 17
19 -23 0 4332.81 526.145 17
-23 4 0 3828.66 454.080 13
-19 -4 0 4531.58 462.180 12
19 -23 0 4629.91 513.380 1
4 -23 0 3783.97 458.998 1
4 -23 0 3962.56 579.384 2
19 -23 0 3852.87 583.902 2
-4 -19 3 6723.52 566.635 10
19 -23 -3 6722.64 634.652 18
23 -19 -3 7342.20 700.403 18
23 -4 3 7503.91 771.956 8
19 4 3 7931.94 855.306 8
-19 -4 -3 6823.44 613.760 14
4 -23 3 6764.33 549.327 11
-4 -19 3 6703.50 530.592 11
23 -19 -6 2278.21 332.562 18
-19 -4 -6 1580.31 261.972 14
-23 4 -6 2206.05 320.263 14
-19 -4 -6 1777.13 257.393 12
-23 4 -6 1684.34 260.356 12
4 -23 6 2252.66 263.261 11
-4 -19 6 2140.27 264.807 11
-3 -20 -7 14.5716 55.1914 9
-20 -3 7 43.1996 53.2140 11
-20 -3 4 908.211 232.186 11
-23 3 4 838.600 232.946 11
3 -23 -4 812.086 249.331 9
-3 -20 -4 1063.50 271.892 9
20 -23 4 955.569 266.051 15
23 -20 4 735.360 247.601 4
20 -23 4 924.574 302.819 4
3 -23 -1 10041.5 752.171 10
-3 -20 -1 8510.50 697.878 10
3 -23 -1 9261.66 707.528 9
-3 -20 -1 9475.10 662.384 9
20 -23 1 9850.65 823.185 17
20 -23 1 9553.74 906.369 2
3 -23 -1 10579.1 933.816 2
3 -23 2 78.9560 165.947 10
-3 -20 2 233.218 182.662 10
23 -3 2 171.192 224.334 8
20 3 2 125.823 247.313 8
20 -23 -2 496.163 201.077 18
-23 3 -2 48.3731 168.597 13
3 -23 2 756.375 215.785 11
-3 -20 2 239.240 140.568 11
-20 -3 -5 917.126 234.938 14
-23 3 -5 945.308 255.542 14
-20 -3 -5 676.190 221.735 12
3 -23 5 768.507 208.508 11
-3 -20 5 729.332 195.174 11
-21 -2 5 612.092 163.603 11
-23 2 5 910.357 205.271 11
2 -23 -5 652.658 210.897 9
21 -23 5 701.408 212.122 15
23 -21 5 931.789 255.747 4
21 -23 5 660.732 227.142 4
2 -23 -2 200.866 157.995 10
-2 -21 -2 479.802 218.310 10
21 -23 2 341.563 231.665 17
-2 -21 -2 271.691 186.918 9
2 -23 -2 290.003 184.718 9
23 -21 2 62.2216 235.724 17
23 -21 2 410.808 228.920 4
21 -23 2 272.328 214.143 4
-2 -21 1 766.643 236.429 10
2 -23 1 611.276 230.975 10
21 -23 -1 1233.41 323.919 17
23 -21 -1 638.677 279.863 17
23 -2 1 269.415 196.601 8
21 2 1 852.959 292.981 8
-23 2 -1 811.034 250.862 13
2 -23 1 1215.19 325.760 2
21 -23 -1 840.684 296.450 2
21 -23 -4 3042.55 412.245 18
23 -2 4 3217.11 519.852 8
21 2 4 2616.52 518.005 8
-21 -2 -4 3761.63 438.751 14
-23 2 -4 3489.45 443.000 14
-23 2 -4 3026.71 419.416 13
2 -23 4 3383.46 379.984 11
-2 -21 4 2672.98 333.161 11
1 -23 -6 6360.43 455.294 9
-1 -22 -6 5689.23 433.845 9
-22 -1 6 6562.59 396.741 11
-23 1 6 6734.23 402.915 11
1 -23 -3 20169.8 1011.97 10
-1 -22 -3 19220.6 982.225 10
22 -23 3 18233.2 1196.00 17
23 -22 3 20032.6 1280.51 17
-1 -22 -3 19586.5 1041.08 9
23 -22 3 19888.8 1172.82 4
22 -23 3 19308.5 1189.64 4
1 -23 -3 20983.4 1073.95 9
-22 -1 3 19004.1 903.881 11
-23 1 3 20811.9 943.325 11
1 -23 0 13309.7 851.962 10
-1 -22 0 12344.4 825.004 10
1 -23 0 12377.0 753.438 9
22 -23 0 12707.1 955.113 17
23 -22 0 12138.4 952.859 17
1 -23 0 11184.0 919.038 2
-23 1 0 12936.9 814.188 13
1 -23 3 7707.76 607.413 10
-1 -22 3 8473.66 621.518 10
23 -22 -3 7812.34 699.405 18
23 -1 3 9032.92 860.272 8
-22 -1 -3 7667.49 620.938 14
-23 1 -3 8140.49 653.318 14
22 -23 -3 7307.82 660.282 18
1 -23 3 9062.23 613.558 11
-1 -22 3 7970.49 572.517 11
22 -23 -6 10257.3 573.060 18
23 -22 -6 10578.7 601.550 18
-22 -1 -6 10536.7 582.613 14
-23 1 -6 10238.6 586.635 14
-22 -1 -6 8715.92 513.731 12
-23 1 -6 9618.50 539.872 12
1 -23 6 10295.0 512.584 11
-1 -22 6 9755.54 500.073 11
0 -23 -4 4951.62 493.471 9
23 -23 4 4676.61 509.897 15
23 -23 4 5056.25 576.986 4
-23 0 4 5222.98 440.456 11
0 -23 -1 -123.571 216.340 10
23 -23 1 172.606 234.073 17
0 -23 -1 72.8848 121.054 9
0 -23 2 191.745 248.620 10
-23 0 -2 861.522 269.711 13
0 -23 2 896.909 201.457 11
-23 0 -5 333.617 156.096 14
23 -23 -5 95.4928 137.886 18
-23 0 -5 216.602 152.478 12
0 -23 5 23.4138 112.737 11
24 -12 0 3270.27 484.333 17
-12 -12 0 2132.36 320.073 12
12 -24 0 2704.08 412.188 1
12 -24 0 2826.07 549.283 2
24 -12 -3 4070.07 517.975 18
12 -24 -3 5206.24 549.880 9
12 12 3 5725.54 677.599 8
-12 -12 -3 4990.79 518.474 14
24 -12 3 4208.06 603.825 17
12 -24 3 4774.81 556.506 4
-12 -12 -3 6227.00 603.197 12
-12 -12 3 5454.99 451.640 11
24 -12 -6 4789.74 449.449 18
12 -24 -6 4898.94 391.695 9
-24 12 -6 4933.61 442.513 13
-12 -12 -6 4607.27 398.057 12
-12 -12 6 4650.82 379.166 11
-24 12 6 4314.57 389.111 11
-11 -13 -7 9076.39 481.119 9
-24 13 -7 8436.24 528.354 14
-13 -11 7 8043.55 399.451 11
-24 11 7 7986.88 401.503 11
24 -11 -4 11946.8 842.659 18
11 -24 -4 10799.6 779.681 9
24 -13 4 11851.3 882.678 15
13 -24 4 9835.19 825.460 4
-11 -13 -4 12731.9 830.201 14
-11 -13 -4 12145.2 827.559 12
-13 -11 4 11637.1 694.126 11
11 -24 -1 24565.4 1273.65 1
24 -13 1 26622.8 1420.81 17
11 13 1 24862.6 1304.01 8
13 -24 1 26026.9 1611.33 2
13 -24 1 22699.2 1279.07 1
-11 -13 -1 26205.7 1205.17 12
13 -24 -2 23996.9 1219.57 9
24 -11 2 22281.4 1316.62 17
24 -13 -2 23469.7 1232.44 18
11 -24 2 24947.8 1596.97 2
13 11 2 24394.4 1375.68 8
-13 -11 -2 22333.6 1065.65 14
11 -24 2 23317.1 1208.92 4
-13 -11 -2 23775.9 1181.39 12
13 -24 -2 19068.2 984.403 7
24 -13 -5 56174.9 2006.81 18
13 -24 -5 53354.3 1830.10 9
24 -11 5 55970.4 1984.14 15
-13 -11 -5 58395.9 1976.26 14
-24 11 -5 54344.3 1993.53 13
-13 -11 -5 58892.1 1937.87 12
-11 -13 5 55259.3 1750.95 11
24 -10 -5 452.495 205.922 18
10 -24 -5 217.204 174.382 9
24 -14 5 549.332 245.281 15
-24 14 -5 255.341 167.392 13
14 -24 5 455.162 202.954 4
-10 -14 -5 215.020 176.688 12
24 -10 -2 15396.5 948.743 18
10 -24 -2 18038.9 1039.28 9
24 -14 2 15541.7 1132.27 17
14 -24 2 13529.8 1193.73 2
14 -24 2 17411.6 1075.14 4
-10 -14 -2 15623.5 935.225 12
24 -10 1 3607.37 504.367 17
14 -24 -1 3028.58 436.134 1
24 -10 1 4125.96 473.114 8
14 10 1 3121.44 478.620 8
-14 -10 -1 2995.84 400.111 12
14 -24 -1 2795.08 330.802 7
24 -14 -4 290.924 233.427 18
14 -24 -4 280.996 178.929 9
14 10 4 65.5078 238.393 8
24 -10 4 44.2157 179.913 15
-14 -10 -4 41.2903 137.196 14
-24 10 -4 385.712 196.177 13
10 -24 4 306.200 183.826 4
-14 -10 -4 169.991 160.989 12
-10 -14 4 89.7222 140.534 11
24 -14 -7 685.215 144.774 18
-24 10 -7 368.360 130.791 14
-10 -14 7 769.190 130.497 11
24 -9 -6 1917.01 262.612 18
9 -24 -6 2022.21 274.573 9
-24 15 -6 1854.07 271.663 13
-15 -9 6 2118.76 262.272 11
-15 -9 3 656.450 182.634 11
24 -9 -3 629.244 220.549 18
24 -15 3 338.446 275.559 17
9 -24 -3 440.522 201.946 9
15 -24 3 468.525 172.502 15
-9 -15 -3 513.005 215.591 12
15 -24 3 268.740 239.738 4
9 -24 0 2123.62 354.898 9
24 -9 0 1962.45 329.508 8
15 -24 0 1559.40 326.210 1
9 -24 0 1783.68 347.456 1
24 -15 0 2348.51 425.444 17
-9 -15 0 1899.78 310.787 12
-15 -9 0 2225.10 325.014 12
9 -24 0 2073.11 452.324 2
15 -24 0 2479.91 507.037 2
15 -24 -3 4976.06 478.937 18
15 -24 -3 4499.77 508.462 9
24 -9 3 6196.60 631.811 8
15 9 3 5576.28 711.070 8
24 -9 3 5241.61 545.164 15
-15 -9 -3 4947.33 509.467 14
24 -15 -3 5047.60 583.543 18
9 -24 3 5277.50 550.611 4
-24 9 -3 5637.89 601.245 13
-15 -9 -3 5293.23 559.799 12
-9 -15 3 4888.69 437.334 11
24 -15 -6 944.368 235.298 18
-24 9 -6 754.569 181.379 13
-15 -9 -6 1173.97 210.260 12
-9 -15 6 1029.17 194.768 11
-8 -16 -7 14593.2 606.478 9
-24 16 -7 13030.9 657.714 14
-16 -8 7 13675.2 523.419 11
-24 8 7 13502.3 529.208 11
8 -24 -4 40239.1 1621.08 9
16 -24 4 36226.3 1433.42 15
24 -16 4 41977.5 1780.18 15
16 -24 4 41454.1 1801.19 4
-8 -16 -4 41280.0 1616.84 12
-16 -8 4 40934.8 1429.23 11
8 -24 -1 27338.5 1299.47 9
16 -24 1 26833.0 1279.61 17
24 -16 1 27956.6 1497.74 17
8 -24 -1 26511.1 1311.51 1
16 -24 1 25995.1 1613.38 2
16 -24 1 24363.1 1333.77 1
-8 -16 -1 27052.7 1238.86 12
24 -16 -2 44692.2 1814.38 18
8 -24 2 40558.7 2052.76 2
24 -8 2 41968.0 1756.23 8
16 8 2 43333.7 1966.48 8
8 -24 2 38809.8 1559.20 4
16 -24 -2 36372.1 1462.29 7
-16 -8 -2 41292.4 1648.87 12
24 -16 -5 43485.4 1683.45 18
-16 -8 -5 41853.2 1577.79 14
-24 8 -5 37841.0 1570.88 13
-16 -8 -5 41674.1 1555.44 12
-8 -16 5 38822.6 1379.76 11
-24 7 5 535.545 179.977 11
7 -24 -5 686.593 204.804 9
24 -17 5 769.896 269.403 15
-7 -17 -5 574.255 197.964 12
-17 -7 5 663.667 185.401 11
24 -17 2 64.8082 204.238 17
17 -24 2 188.998 156.963 17
7 -24 -2 88.4223 154.038 9
-7 -17 -2 35.9441 136.147 9
17 -24 2 76.9474 242.491 2
7 -24 1 1938.86 348.723 10
17 -24 -1 1767.72 335.040 1
17 -24 -1 1789.63 332.795 17
7 -24 1 1934.24 362.919 1
24 -7 1 1751.60 350.148 8
17 7 1 2245.17 450.066 8
-24 7 -1 1698.24 353.032 13
-17 -7 -1 1817.11 325.246 12
7 -24 1 1907.05 458.924 2
17 -24 -1 2141.58 303.760 7
17 -24 -4 1078.29 249.344 18
24 -17 -4 1316.49 321.223 18
17 7 4 1815.87 470.687 8
-17 -7 -4 1491.88 303.918 14
-24 7 -4 1511.06 330.353 13
-17 -7 -4 2066.08 355.567 12
7 -24 4 1379.43 281.475 11
-7 -17 4 1694.58 277.390 11
-24 7 -7 -18.9192 74.3621 14
24 -17 -7 104.927 88.1010 18
6 -24 -6 17554.5 815.931 9
-6 -18 -6 18311.0 842.529 9
-18 -6 6 16482.4 715.133 11
-24 6 6 18570.5 779.188 11
-18 -6 3 966.462 207.559 11
-6 -18 -3 684.020 217.898 10
24 -18 3 738.846 308.008 17
-6 -18 -3 857.355 232.186 9
-6 -18 -3 1048.29 264.820 12
24 -18 3 691.777 247.597 4
18 -24 3 942.674 303.138 4
6 -24 0 4052.20 497.988 10
6 -24 0 4667.52 501.445 9
18 -24 0 3912.98 493.421 17
24 -18 0 4424.64 599.034 17
24 -6 0 4114.80 512.848 8
-24 6 0 4890.50 518.498 13
-18 -6 0 4075.20 435.627 12
18 -24 0 4153.77 506.260 1
6 -24 0 4041.85 482.268 1
6 -24 0 4173.20 622.269 2
18 -24 0 4788.79 695.431 2
-6 -18 3 9800.36 681.921 10
18 -24 -3 11670.1 784.901 18
24 -18 -3 12247.8 902.463 18
24 -6 3 11307.8 906.483 8
18 6 3 11582.5 1012.35 8
-18 -6 -3 10937.0 759.360 14
-24 6 -3 11449.8 863.678 13
6 -24 3 10935.1 705.776 11
-6 -18 3 9665.17 633.572 11
24 -18 -6 5573.93 475.901 18
-18 -6 -6 4734.00 422.420 14
-18 -6 -6 4530.10 384.271 12
-6 -18 6 5779.92 401.062 11
-5 -19 -7 894.567 130.987 9
-19 -5 7 704.487 101.374 11
5 -24 -4 22608.5 1134.06 9
-5 -19 -4 22196.5 1100.86 9
19 -24 4 24041.4 1123.48 15
24 -19 4 22990.3 1249.52 15
24 -19 4 18625.2 1093.21 4
19 -24 4 21605.8 1253.76 4
-5 -19 -4 22313.9 1110.33 12
-19 -5 4 24969.9 1025.74 11
-24 5 4 23183.3 1039.80 11
5 -24 -1 25276.6 1209.59 10
-5 -19 -1 24208.1 1171.49 10
-5 -19 -1 20973.9 1009.28 9
19 -24 1 22391.2 1234.85 17
24 -19 1 21327.3 1318.44 17
5 -24 -1 23409.8 1173.69 9
19 -24 1 22593.1 1471.35 2
24 -19 1 21675.9 1184.49 4
-5 -19 -1 25261.0 1190.19 12
5 -24 2 18919.3 1010.37 10
-5 -19 2 18611.3 993.940 10
24 -19 -2 18105.5 1119.43 18
24 -5 2 18284.8 1152.33 8
19 5 2 19544.8 1273.41 8
-24 5 -2 17476.4 1067.99 13
5 -24 2 17539.4 907.316 11
-5 -19 2 16497.1 826.355 11
24 -19 -5 1390.73 299.292 18
19 -24 -5 1591.92 267.732 18
-19 -5 -5 1375.59 266.820 14
-24 5 -5 1162.65 258.875 14
-24 5 -5 1819.35 313.178 13
-19 -5 -5 1023.32 244.506 12
5 -24 5 1354.81 249.481 11
-5 -19 5 1271.95 236.104 11
-24 4 5 1885.71 269.123 11
4 -24 -5 2019.90 316.845 9
-4 -20 -5 2287.90 324.541 9
20 -24 5 1489.76 267.860 15
24 -20 5 2079.80 348.749 15
20 -24 5 1902.94 365.630 4
-20 -4 5 2510.05 300.102 11
4 -24 -2 11302.2 775.395 10
-4 -20 -2 11899.2 802.314 10
4 -24 -2 9298.73 737.298 9
20 -24 2 9218.35 811.390 17
24 -20 2 11164.0 972.393 17
-4 -20 -2 10671.9 731.562 9
24 -20 2 11428.7 852.536 4
20 -24 2 9449.90 829.882 4
4 -24 1 328.731 193.143 10
-4 -20 1 443.924 203.408 10
20 -24 -1 300.577 203.909 17
24 -20 -1 235.055 213.928 17
24 -4 1 310.875 210.889 8
20 4 1 230.609 209.885 8
-24 4 -1 593.164 224.901 13
4 -24 1 260.082 236.685 2
20 -24 -1 208.382 218.988 2
20 -24 -4 2490.84 365.816 18
24 -20 -4 3072.82 449.063 18
24 -4 4 3236.47 502.395 8
20 4 4 3023.27 551.045 8
-20 -4 -4 3048.06 397.573 14
-24 4 -4 2976.26 425.367 13
-20 -4 -4 3253.19 435.306 12
-4 -20 4 3247.67 356.838 11
4 -24 4 2327.64 329.001 11
3 -24 -6 12994.6 650.671 9
-3 -21 -6 13385.0 656.346 9
-21 -3 6 12766.8 564.957 11
-24 3 6 12592.4 573.464 11
-3 -21 -3 11055.3 730.889 10
3 -24 -3 12305.4 818.922 9
-3 -21 -3 11308.8 760.619 9
24 -21 3 11501.8 862.773 4
21 -24 3 11348.5 912.640 4
-21 -3 3 13273.3 706.101 11
-24 3 3 11085.2 688.957 11
3 -24 0 32876.3 1407.46 10
-3 -21 0 31626.5 1381.93 10
3 -24 0 28458.7 1265.47 9
21 -24 0 31254.8 1513.40 17
24 -3 0 31391.3 1504.24 8
3 -24 0 32586.2 1655.72 2
21 -24 0 30913.1 1675.29 2
-24 3 0 29932.1 1325.97 13
-21 -3 0 30390.4 1283.59 12
-3 -21 3 20324.9 993.908 10
21 -24 -3 19945.8 1076.61 18
24 -3 3 21419.7 1297.67 8
21 3 3 22667.0 1409.00 8
3 -24 3 21026.3 975.357 11
-3 -21 3 20101.6 934.036 11
-21 -3 -6 10449.0 569.500 14
-24 3 -6 10576.5 594.511 14
-21 -3 -6 9963.77 533.910 12
-24 3 -6 9486.94 529.074 12
-3 -21 6 10406.1 508.539 11
22 -24 4 5794.37 538.306 15
24 -22 4 4464.45 520.808 4
22 -24 4 4596.42 555.475 4
-2 -22 -4 5401.27 512.727 9
-22 -2 4 5592.23 446.210 11
-24 2 4 5631.69 460.358 11
2 -24 -1 4170.63 496.001 10
-2 -22 -1 4388.18 492.707 10
2 -24 -1 4268.56 466.440 9
-2 -22 -1 4427.18 441.796 9
22 -24 1 4324.64 560.879 17
24 -22 1 4139.63 582.182 17
2 -24 -1 4205.86 561.013 2
24 -22 1 4553.58 546.817 4
22 -24 1 3217.10 522.631 2
2 -24 2 6165.41 589.695 10
-2 -22 2 7319.25 618.453 10
24 -2 2 7799.77 766.020 8
22 2 2 7471.99 776.301 8
-24 2 -2 8054.27 710.998 13
2 -24 2 7635.19 565.480 11
-2 -22 2 7455.06 541.243 11
22 -24 -5 826.791 194.806 18
24 -22 -5 1053.45 242.948 18
-22 -2 -5 1191.54 231.407 14
-24 2 -5 1235.32 247.925 14
-22 -2 -5 664.581 199.242 12
-24 2 -5 1150.56 240.924 12
2 -24 5 1093.28 199.583 11
-2 -22 5 1241.10 211.484 11
-23 -1 5 735.360 162.601 11
-24 1 5 608.160 157.939 11
1 -24 -5 742.050 190.126 9
23 -24 5 699.322 194.088 15
24 -23 5 748.549 205.081 15
1 -24 -2 1009.13 261.885 10
-1 -23 -2 850.850 257.781 10
23 -24 2 1011.66 324.034 17
24 -23 2 994.203 313.934 17
1 -24 -2 1115.19 256.324 9
-1 -23 -2 1293.34 283.352 9
24 -23 2 840.506 280.453 4
23 -24 2 1277.60 327.193 4
1 -24 1 3041.68 432.692 10
-1 -23 1 3190.53 445.233 10
23 -24 -1 4401.86 561.721 17
24 -23 -1 3415.46 519.338 17
24 -1 1 4846.63 589.547 8
-24 1 -1 3498.20 448.537 13
23 -24 -4 466.487 188.646 18
24 -23 -4 414.808 198.230 18
24 -1 4 474.058 234.888 8
-23 -1 -4 333.193 186.685 12
1 -24 4 504.179 178.671 11
-1 -23 4 340.015 142.997 11
0 -24 -6 3864.44 300.666 9
-24 0 6 3920.65 249.797 11
0 -24 -3 88579.7 2575.14 9
24 -24 3 81631.2 2729.04 4
-24 0 3 86307.7 2320.52 11
0 -24 0 18378.9 1008.37 10
24 0 0 19956.7 1166.60 8
24 -24 0 16829.3 1117.04 17
0 -24 3 5248.80 441.522 11
-24 0 -6 10947.3 479.408 12
25 -12 -5 2944.58 385.192 18
12 -25 -5 2837.88 355.400 9
25 -13 5 2005.92 334.365 15
-25 13 -5 2506.51 372.544 13
13 -25 5 2253.38 354.687 4
-12 -13 -5 2363.05 342.025 12
-13 -12 5 2814.80 315.232 11
25 -12 -2 4522.66 526.912 18
12 -25 -2 4548.93 530.757 9
25 -13 2 4409.51 598.307 17
12 13 2 4209.06 569.411 8
13 -25 2 4568.73 538.620 4
13 -25 2 4836.11 740.723 2
-12 -13 -2 3900.48 486.560 12
25 -13 -1 640.437 251.302 17
13 12 1 1317.28 332.534 8
25 -12 1 766.795 288.179 17
-13 -12 -1 1105.15 259.488 12
12 -25 1 532.943 310.215 2
25 -13 -4 265.856 197.489 18
13 -25 -4 278.216 161.719 9
25 -12 4 44.2784 167.723 15
-13 -12 -4 309.203 181.589 14
-25 12 -4 92.5295 153.706 13
12 -25 4 44.1194 153.732 4
-13 -12 -4 121.600 180.663 12
-12 -13 4 112.899 129.263 11
-25 12 -7 6728.77 415.079 14
-12 -13 7 6093.89 312.181 11
11 -25 -6 2320.81 267.603 9
25 -11 -6 2004.04 264.390 18
-25 14 -6 2499.31 291.290 13
-14 -11 6 2308.44 256.938 11
25 -11 -3 1345.54 310.351 18
25 -14 3 1211.87 355.505 17
11 -25 -3 1092.75 295.175 9
-11 -14 -3 1186.70 275.700 12
14 -25 3 1498.64 345.102 4
-14 -11 3 1501.01 242.989 11
25 -11 0 19042.4 1151.12 17
25 -14 0 22082.6 1268.74 17
14 -25 0 21277.1 1444.57 2
-11 -14 0 20913.4 1025.92 12
-14 -11 0 19809.2 993.881 12
25 -14 -3 9712.95 785.193 18
14 -25 -3 8553.71 701.461 9
14 11 3 8497.88 847.783 8
-14 -11 -3 10842.2 737.350 14
11 -25 3 7825.27 684.950 4
-11 -14 3 8762.13 580.803 11
-25 14 6 44.1281 103.657 11
25 -14 -6 138.657 130.279 18
-25 11 -6 129.407 105.301 13
-14 -11 -6 22.6045 85.6206 12
-11 -14 6 19.5763 98.6268 11
-10 -15 -7 1953.75 189.900 9
-25 15 -7 1861.84 219.144 14
-15 -10 7 1927.79 165.538 11
-25 10 7 2029.35 167.550 11
25 -10 -4 2791.09 382.682 18
10 -25 -4 2337.44 369.588 9
25 -15 4 2108.81 382.960 15
-10 -15 -4 2940.56 405.248 12
15 -25 4 1905.47 373.034 4
-15 -10 4 2145.73 294.984 11
10 -25 -1 15367.7 964.681 9
25 -15 1 14328.3 1069.06 17
15 -25 1 14063.8 1197.09 2
25 -10 -1 15534.3 991.884 17
-10 -15 -1 14780.8 888.054 12
25 -15 -2 4249.99 522.370 18
25 -10 2 4440.96 566.440 17
25 -10 2 4566.64 525.498 8
10 -25 2 3701.55 458.211 4
10 -25 2 2980.78 568.120 2
-15 -10 -2 3986.05 496.991 12
25 -15 -5 9156.44 684.314 18
25 -10 5 7109.58 561.785 15
-15 -10 -5 7758.51 604.188 14
-25 10 -5 8580.99 663.521 13
-15 -10 -5 9246.19 644.638 12
-10 -15 5 7441.72 514.679 11
9 -25 -5 3147.96 374.205 9
25 -16 5 2857.88 412.391 15
-25 16 -5 2634.46 384.158 13
-9 -16 -5 2813.22 353.035 12
16 -25 5 2895.68 408.324 4
-16 -9 5 3247.74 333.653 11
25 -16 2 4565.02 619.367 17
16 -25 2 6088.60 647.582 4
16 -25 2 4847.23 704.710 2
-9 -16 -2 5399.35 544.548 12
25 -16 -1 2236.59 435.791 17
25 -9 1 1820.24 341.284 8
16 9 1 1306.19 359.614 8
-16 -9 -1 1906.63 322.373 12
9 -25 1 2046.93 474.649 2
9 -25 1 1484.06 289.263 4
25 -16 -4 1063.23 296.066 18
16 9 4 1282.78 375.667 8
-16 -9 -4 902.216 220.791 14
-25 9 -4 917.060 277.430 13
-16 -9 -4 1169.87 278.606 12
-9 -16 4 959.776 216.820 11
-25 9 -7 -16.0148 60.6550 14
-9 -16 7 -9.83102 47.3241 11
8 -25 -6 4014.42 361.300 9
-17 -8 6 4020.33 317.661 11
-25 8 6 3911.80 335.594 11
-8 -17 -3 353.026 166.071 10
25 -17 3 196.047 247.656 17
8 -25 -3 472.127 186.097 9
17 -25 3 508.165 191.837 15
-8 -17 -3 414.302 217.774 12
17 -25 3 371.105 261.350 4
-17 -8 3 589.116 168.998 11
25 -17 0 1671.86 394.335 17
25 -8 0 1971.21 346.474 8
-25 8 0 1789.05 326.388 13
17 -25 0 2137.39 351.531 17
-8 -17 0 2043.86 323.054 12
-17 -8 0 1896.92 301.212 12
8 -25 0 2036.90 473.984 2
17 -25 0 1724.26 447.123 2
-8 -17 3 945.344 241.763 10
17 -25 -3 1199.70 260.780 18
25 -17 -3 1636.48 350.285 18
25 -8 3 1218.39 320.883 8
17 8 3 1011.27 354.927 8
-17 -8 -3 1274.58 263.376 14
-25 8 -3 1218.57 312.394 13
-8 -17 3 1331.54 233.699 11
25 -17 -6 715.379 190.087 18
-17 -8 -6 624.636 147.356 12
-8 -17 6 876.070 166.782 11
7 -25 -4 25008.1 1201.32 9
-7 -18 -4 23986.2 1145.18 9
25 -18 4 23312.1 1143.98 4
25 -18 4 25667.8 1315.56 15
-7 -18 -4 27686.3 1228.40 12
-18 -7 4 27432.6 1065.06 11
18 -25 1 1504.25 318.942 17
7 -25 -1 1222.57 284.225 9
25 -18 1 1756.58 413.371 17
-7 -18 -1 1476.48 291.864 12
18 -25 1 1493.20 408.546 2
-7 -18 2 4944.63 510.546 10
25 -18 -2 5050.71 582.007 18
25 -7 2 5126.71 596.229 8
18 7 2 4591.24 621.077 8
18 -25 -2 5620.88 568.470 17
-25 7 -2 4511.73 544.091 13
-18 -7 -2 5744.18 566.215 12
25 -18 -5 9480.25 692.046 18
-18 -7 -5 8860.72 616.630 14
-25 7 -5 8138.92 625.107 13
-18 -7 -5 8527.58 615.160 12
-7 -18 5 9557.75 570.914 11
-25 6 5 1421.82 242.187 11
-6 -19 -5 925.531 215.892 9
25 -19 5 1082.46 257.611 15
6 -25 -5 904.953 226.083 9
19 -25 5 938.596 275.208 4
-19 -6 5 846.811 188.828 11
-6 -19 -2 157.955 165.974 10
19 -25 2 193.999 190.667 17
25 -19 2 318.146 283.601 17
6 -25 -2 86.0386 142.961 9
-6 -19 -2 279.531 146.873 9
25 -19 2 220.230 173.167 4
19 -25 2 373.545 231.158 4
6 -25 1 30752.2 1353.37 10
-6 -19 1 28186.3 1295.81 10
19 -25 -1 30271.4 1399.67 17
25 -19 -1 30547.6 1573.97 17
25 -6 1 26075.5 1364.06 8
6 -25 1 27659.7 1611.96 2
19 6 1 28754.2 1525.97 8
-25 6 -1 27460.4 1352.12 13
19 -25 -1 31364.1 1748.63 2
-19 -6 -1 29120.2 1303.82 12
19 -25 -4 926.539 229.608 18
25 -19 -4 1859.90 352.282 18
19 6 4 1147.43 355.405 8
-19 -6 -4 1615.77 291.842 14
-25 6 -4 1684.85 331.530 13
-19 -6 -4 1286.06 296.496 12
6 -25 4 1535.52 266.463 11
-6 -19 4 1397.16 244.053 11
5 -25 -6 4319.13 353.327 9
-20 -5 6 4404.13 308.889 11
-25 5 6 5076.43 340.802 11
-20 -5 3 618.508 169.595 11
-5 -20 -3 581.073 200.363 10
25 -20 3 311.920 278.348 17
-5 -20 -3 986.510 246.122 9
20 -25 3 942.793 254.009 15
25 -20 3 842.879 255.591 4
20 -25 3 472.551 253.105 4
5 -25 0 1465.67 330.965 10
-5 -20 0 1517.23 332.640 10
5 -25 0 1316.67 278.027 9
20 -25 0 1886.42 364.474 17
25 -20 0 1346.66 354.975 17
25 -5 0 2512.61 413.775 8
-25 5 0 2102.85 337.766 13
-20 -5 0 2110.95 315.709 12
5 -25 0 1879.12 420.986 2
20 -25 0 1389.93 380.880 2
-5 -20 3 1371.66 261.199 10
25 -20 -3 1894.99 370.604 18
25 -5 3 1802.88 373.451 8
20 5 3 2421.11 501.543 8
5 -25 3 1511.88 274.921 11
-5 -20 3 1826.36 274.207 11
-20 -5 -6 6055.45 410.663 14
-25 5 -6 5822.77 428.392 14
25 -20 -6 6106.87 444.337 18
-20 -5 -6 5970.51 389.210 12
-25 5 -6 5758.38 392.720 12
-5 -20 6 6268.79 376.329 11
-4 -21 -4 3761.61 419.991 9
21 -25 4 3448.99 399.660 15
25 -21 4 4133.98 487.653 15
25 -21 4 4080.77 465.432 4
21 -25 4 3597.66 491.307 4
-21 -4 4 3382.84 341.069 11
-25 4 4 3505.41 366.445 11
4 -25 -1 7412.29 652.943 10
-4 -21 -1 7737.90 642.661 10
4 -25 -1 7627.89 629.738 9
-4 -21 -1 6198.55 509.521 9
21 -25 1 6545.84 661.789 17
25 -21 1 6597.45 729.087 17
21 -25 1 6686.87 766.113 2
4 -25 -1 7971.26 796.660 2
25 -21 1 6711.78 649.190 4
-4 -21 2 11054.6 756.385 10
25 -4 2 11035.7 897.566 8
21 4 2 9936.86 910.065 8
-25 4 -2 10759.7 805.937 13
-21 -4 -2 11676.0 814.690 12
-4 -21 2 10159.5 617.887 11
25 -21 -5 982.865 236.467 18
-21 -4 -5 1006.89 206.745 14
-25 4 -5 611.810 190.764 14
-21 -4 -5 609.759 191.135 12
-4 -21 5 838.901 175.796 11
-25 3 5 611.432 160.093 11
3 -25 -5 480.267 180.853 9
-3 -22 -5 460.695 168.777 9
22 -25 5 517.833 161.287 15
22 -25 5 418.984 187.344 4
-22 -3 5 797.919 166.452 11
3 -25 -2 9393.29 688.001 10
-3 -22 -2 7698.92 632.812 10
3 -25 -2 6874.85 614.815 9
-3 -22 -2 8151.32 616.482 9
22 -25 2 6887.21 698.899 17
25 -22 2 7283.32 676.618 4
22 -25 2 8293.95 750.785 4
3 -25 -2 9065.77 819.454 2
3 -25 1 12128.4 824.277 10
-3 -22 1 12448.5 823.192 10
22 -25 -1 12263.0 911.699 17
25 -3 1 11546.7 900.951 8
22 3 1 13961.0 1009.27 8
22 -25 -1 12012.5 990.055 2
-25 3 -1 14225.4 892.414 13
-22 -3 -1 13765.8 856.300 12
22 -25 -4 394.315 169.364 18
22 3 4 223.402 242.078 8
-22 -3 -4 610.614 203.404 12
3 -25 4 502.073 164.491 11
-3 -22 4 556.750 172.540 11
2 -25 -6 131.625 84.6998 9
-2 -23 -6 210.712 93.2841 9
-23 -2 6 55.1836 58.0121 11
-25 2 6 138.267 73.6578 11
-2 -23 -3 9837.51 644.390 10
2 -25 -3 9292.51 681.114 9
-2 -23 -3 9714.08 673.473 9
25 -23 3 8214.71 705.683 4
23 -25 3 8645.39 745.443 4
-25 2 3 9597.75 587.332 11
2 -25 0 1898.75 344.174 10
-2 -23 0 1963.82 349.170 10
23 -25 0 2072.25 397.939 17
25 -23 0 2175.95 416.103 17
25 -2 0 1699.56 358.088 8
23 2 0 1723.29 373.919 8
2 -25 0 1645.30 361.711 2
-2 -23 3 60.1390 122.333 10
25 -2 3 54.1675 212.898 8
23 2 3 -116.117 243.946 8
-25 2 -3 -82.8175 150.679 13
-23 -2 -3 39.5272 160.810 12
2 -25 3 83.4713 143.183 11
-2 -23 3 26.4076 110.958 11
-23 -2 -6 322.867 98.1370 12
-25 2 -6 352.171 100.835 12
-24 -1 4 1237.83 195.604 11
-25 1 4 1095.61 195.890 11
1 -25 -4 1680.52 271.718 9
-1 -24 -4 1519.91 257.588 9
24 -25 4 1433.05 272.816 15
25 -24 4 1310.80 270.004 15
25 -24 4 1213.12 257.489 4
24 -25 4 1273.36 279.119 4
1 -25 -1 4044.23 475.530 10
-1 -24 -1 3168.41 422.955 10
1 -25 -1 3348.95 392.957 9
24 -25 1 5020.11 594.023 17
25 -24 1 5067.07 618.876 17
25 -24 1 5133.96 563.529 4
24 -25 1 4639.19 560.847 4
1 -25 2 142.389 154.240 10
-1 -24 2 106.206 157.839 10
24 -25 -2 190.822 206.664 17
25 -24 -2 647.396 250.917 17
25 -1 2 53.6905 239.321 8
-1 -24 2 331.062 139.074 11
-24 -1 -5 190.434 109.048 12
-25 1 -5 144.342 118.578 12
-1 -24 5 179.446 111.569 11
25 -25 5 10672.1 574.877 15
-25 0 5 10535.6 478.773 11
0 -25 -2 -70.4834 161.363 10
25 -25 2 51.8815 196.496 17
0 -25 -2 32.9780 124.901 9
25 -25 2 225.756 227.459 4
0 -25 1 149.122 191.853 10
25 -25 -1 -49.6551 172.999 17
25 0 1 357.299 257.142 8
-25 0 -4 3501.88 391.241 12
0 -25 4 3991.55 343.000 11
26 -13 0 75005.5 2606.08 17
13 13 0 73642.3 2531.18 8
13 -26 0 79686.9 3054.53 2
-13 -13 0 72970.3 2263.79 12
13 -26 -3 3703.54 464.278 9
26 -13 -3 3135.35 437.978 18
13 13 3 4000.58 555.685 8
13 -26 3 4338.56 516.743 4
-13 -13 3 3761.92 364.149 11
26 -13 -6 7005.14 453.327 18
-26 13 -6 6060.48 425.219 13
-13 -13 -6 7517.01 441.768 12
-13 -13 6 7733.95 423.672 11
26 -12 -4 6194.91 569.858 18
12 -26 -4 7106.99 602.423 9
26 -14 4 7804.37 667.255 15
14 -26 4 6757.58 622.683 4
-26 14 -4 6859.29 626.124 13
-12 -14 -4 8250.41 632.981 12
-14 -12 4 6711.22 492.729 11
26 -14 1 7043.76 721.718 17
26 -12 -1 7456.97 710.697 17
12 14 1 7625.70 705.557 8
14 -26 1 7396.64 854.315 2
-12 -14 -1 7735.66 630.873 12
14 -26 -2 7383.66 669.645 9
26 -12 2 8059.56 774.917 17
12 -26 2 9934.46 985.375 2
14 12 2 10132.0 870.005 8
12 -26 2 9269.95 731.022 4
-14 -12 -2 8491.23 696.073 12
26 -14 -5 2926.83 372.445 18
26 -12 5 3644.66 391.451 15
-26 12 -5 3798.88 426.902 13
-14 -12 -5 3973.96 409.145 12
-12 -14 5 3603.57 338.536 11
26 -11 -5 1668.94 267.727 18
11 -26 -5 1569.61 269.072 9
26 -15 5 1796.32 320.072 15
-26 15 -5 1688.28 296.947 13
-11 -15 -5 2296.52 311.517 12
-15 -11 5 1987.77 260.313 11
26 -15 2 121.741 221.516 17
11 -26 -2 224.240 182.481 9
15 -26 2 309.718 281.767 2
-11 -15 -2 40.9884 149.180 12
15 -26 2 193.993 176.502 4
26 -15 -1 219.016 222.769 17
15 11 1 164.496 223.086 8
-15 -11 -1 39.0683 147.986 12
26 -11 1 51.5790 187.701 17
11 -26 1 331.910 199.729 4
26 -15 -4 884.050 269.505 18
15 -26 -4 1054.61 236.074 9
26 -11 4 773.713 229.573 15
-26 11 -4 568.631 216.159 13
11 -26 4 883.983 242.200 4
-15 -11 -4 837.277 240.448 12
-11 -15 4 891.123 195.395 11
10 -26 -6 2013.50 231.769 9
-10 -16 -6 2738.86 285.511 9
-16 -10 6 2832.19 254.689 11
-26 10 6 2425.84 253.561 11
-10 -16 -3 15152.4 850.691 10
10 -26 -3 14600.0 911.075 9
26 -16 3 15339.8 1120.38 17
16 -26 3 15980.5 1022.50 4
-10 -16 -3 16356.7 944.936 12
-16 -10 3 15319.2 743.900 11
26 -16 0 27881.8 1473.53 17
26 -10 0 28161.4 1292.01 8
16 10 0 30391.7 1497.19 8
10 -26 0 28068.5 1659.23 2
16 -26 0 33130.7 1831.16 2
-10 -16 0 27690.3 1216.25 12
-16 -10 0 27598.7 1194.84 12
-10 -16 3 19345.1 965.133 10
26 -16 -3 21711.3 1163.64 18
16 10 3 22054.9 1360.61 8
10 -26 3 20773.1 1058.84 4
-26 10 -3 19867.3 1141.85 13
-10 -16 3 20887.4 903.904 11
26 -16 -6 5140.77 399.935 18
-16 -10 -6 4174.69 329.789 12
-10 -16 6 4370.64 319.584 11
-26 16 6 4105.71 325.056 11
9 -26 -4 188.485 172.619 9
26 -17 4 44.1654 167.286 15
-9 -17 -4 146.396 153.795 12
17 -26 4 183.466 166.914 4
-17 -9 4 74.9950 105.060 11
9 -26 -1 10010.3 770.686 9
26 -17 1 9428.40 868.507 17
26 -9 -1 8583.93 684.054 8
17 -26 1 10829.3 1035.57 2
9 -26 -1 10887.9 1007.20 2
-9 -17 -1 10703.4 746.001 12
26 -9 2 5410.08 583.240 8
17 9 2 7068.30 753.960 8
9 -26 2 5927.80 538.429 4
-26 9 -2 6290.46 627.505 13
-17 -9 -2 6759.84 606.925 12
26 -17 -5 7331.11 578.488 18
-17 -9 -5 6478.32 503.010 14
-26 9 -5 6149.92 529.466 13
-17 -9 -5 6550.93 522.237 12
-9 -17 5 6298.94 443.651 11
8 -26 -5 10347.2 654.317 9
-8 -18 -5 11328.5 662.130 9
26 -18 5 10995.0 726.115 15
-26 18 -5 10345.7 691.375 13
-18 -8 5 10334.6 558.466 11
-26 8 5 11276.7 619.146 11
-8 -18 -2 9340.07 702.388 10
18 -26 2 8287.41 686.730 17
26 -18 2 9764.65 902.191 17
-8 -18 -2 10010.9 657.124 9
-8 -18 -2 9741.04 720.025 12
8 -26 -2 10975.3 786.186 9
18 -26 -1 22201.7 1126.11 17
26 -18 -1 24472.3 1367.40 17
26 -8 1 21802.2 1188.56 8
8 -26 1 22572.8 1447.17 2
18 8 1 23565.1 1336.96 8
-26 8 -1 22778.4 1192.91 13
18 -26 -1 24055.7 1526.77 2
-18 -8 -1 21891.0 1103.74 12
26 -18 -4 15002.2 926.421 18
18 8 4 15848.2 1129.21 8
-18 -8 -4 14698.1 815.669 14
-26 8 -4 16706.9 961.255 13
-18 -8 -4 14128.6 864.366 12
-8 -18 4 14687.1 733.358 11
-26 7 6 700.948 134.759 11
7 -26 -6 642.806 142.608 9
-7 -19 -6 780.106 158.080 9
-19 -7 6 858.924 137.326 11
-7 -19 -3 231.632 159.414 10
26 -19 3 121.620 211.952 17
-7 -19 -3 411.525 169.085 9
-7 -19 -3 506.793 183.246 12
19 -26 0 1584.88 318.254 17
26 -19 0 1911.88 409.191 17
26 -7 0 1720.36 337.418 8
19 7 0 1295.09 359.574 8
-26 7 0 1154.37 252.416 13
-19 -7 0 1251.79 248.675 12
7 -26 0 1210.35 387.869 2
19 -26 0 1371.31 402.134 2
-7 -19 3 1073.17 233.228 10
26 -19 -3 1059.17 291.151 18
26 -7 3 1183.05 302.800 8
19 7 3 1711.30 426.928 8
-7 -19 3 1106.69 210.232 11
26 -19 -6 171.205 114.644 18
-26 7 -6 171.529 114.861 14
-19 -7 -6 200.220 102.217 12
-26 7 -6 35.0121 78.0446 12
-7 -19 6 58.7646 77.1876 11
6 -26 -4 1553.95 295.243 9
-6 -20 -4 1083.99 242.456 9
26 -20 4 1203.18 293.143 15
26 -20 4 882.188 220.760 4
20 -26 4 1027.64 270.470 4
-20 -6 4 967.428 209.248 11
-6 -20 -1 645.812 240.179 10
6 -26 -1 868.009 242.075 9
20 -26 1 374.691 225.812 17
26 -20 1 659.857 289.037 17
20 -26 1 841.714 337.884 2
26 -20 1 715.506 221.420 4
6 -26 -1 454.205 246.077 2
-6 -20 2 5117.38 498.290 10
20 -26 -2 3892.37 471.747 17
26 -6 2 4288.30 544.180 8
20 6 2 4822.78 633.676 8
-26 6 -2 5154.68 571.335 13
-20 -6 -2 4703.06 514.856 12
26 -20 -5 533.307 195.119 18
-26 6 -5 383.644 158.271 14
-20 -6 -5 356.376 141.300 12
-6 -20 5 392.868 132.363 11
5 -26 -5 5894.86 464.624 9
-5 -21 -5 5504.00 440.214 9
21 -26 5 4594.72 462.997 4
26 -21 5 5181.21 469.682 15
-26 21 -5 5458.15 470.255 13
-21 -5 5 5325.38 371.728 11
-26 5 5 6347.51 426.277 11
-5 -21 -2 21873.6 1084.74 10
5 -26 -2 21840.5 1116.44 9
21 -26 2 20992.5 1182.05 17
26 -21 2 22478.5 1347.88 17
-5 -21 -2 23556.3 1049.74 9
26 -21 2 22604.0 1159.22 4
21 -26 2 22831.0 1266.24 4
5 -26 -2 21810.9 1337.26 2
-5 -21 1 45209.0 1697.25 10
21 -26 -1 42568.9 1754.78 17
26 -21 -1 47159.9 1977.24 17
5 -26 1 44097.6 1992.28 2
26 -5 1 42182.2 1804.21 8
21 5 1 46589.4 1964.70 8
21 -26 -1 43946.9 2043.18 2
-26 5 -1 45394.6 1751.94 13
-21 -5 -1 45761.9 1686.51 12
26 -21 -4 13327.9 825.712 18
21 5 4 13268.9 985.381 8
-26 5 -4 12318.7 791.215 13
-21 -5 -4 11681.5 742.542 12
-5 -21 4 12518.9 650.701 11
-22 -4 6 1077.77 126.380 11
-26 4 6 1238.29 141.148 11
-4 -22 -3 6784.81 531.392 10
4 -26 -3 7242.55 598.289 9
-4 -22 -3 7641.57 579.244 9
22 -26 3 7816.05 603.560 15
26 -22 3 7157.61 613.843 4
22 -26 3 6927.18 669.763 4
-26 4 3 7466.14 513.247 11
4 -26 0 4154.75 496.320 10
-4 -22 0 3733.66 461.423 10
22 -26 0 3938.81 508.764 17
26 -22 0 4165.35 575.228 17
22 4 0 5233.22 611.900 8
26 -4 0 3109.44 464.043 8
-26 4 0 3691.59 413.264 13
4 -26 0 4068.76 555.750 2
22 -26 0 2843.49 493.622 2
-4 -22 3 8940.43 604.990 10
22 -26 -3 11820.9 797.198 17
26 -4 3 10834.7 852.986 8
22 4 3 11379.2 934.960 8
-26 4 -3 9811.16 741.084 13
-22 -4 -3 11633.5 771.286 12
-4 -22 3 9041.40 564.921 11
-22 -4 -6 669.324 114.120 12
-4 -22 6 1203.93 140.948 11
-23 -3 4 486.041 129.374 11
-26 3 4 566.807 152.081 11
-3 -23 -4 541.926 184.840 9
23 -26 4 353.166 145.193 15
26 -23 4 33.4148 126.772 4
23 -26 4 621.879 219.989 4
3 -26 -1 3289.82 431.332 10
-3 -23 -1 2359.94 370.179 10
3 -26 -1 2818.65 369.732 9
23 -26 1 2603.83 431.116 17
3 -26 -1 2742.05 451.897 2
26 -23 1 3100.23 425.132 4
23 -26 1 3316.14 482.721 4
-3 -23 2 1187.77 273.141 10
23 -26 -2 972.788 279.658 17
26 -3 2 823.401 297.003 8
23 3 2 1229.49 352.996 8
-26 3 -2 1443.80 307.287 13
-23 -3 -2 1156.94 272.744 12
23 -26 -2 1466.72 347.880 2
-23 -3 -5 161.262 118.590 12
-26 3 -5 332.272 141.061 12
-3 -23 5 68.8366 90.4353 11
-2 -24 -5 5908.11 413.260 9
26 -24 5 5991.52 437.900 15
-26 24 -5 5050.72 394.955 13
-24 -2 5 5528.91 325.261 11
-26 2 5 6099.17 350.778 11
-2 -24 -2 1149.98 267.361 10
24 -26 2 926.565 290.578 17
26 -24 2 1398.42 344.338 17
2 -26 -2 1131.77 247.918 9
-2 -24 -2 1022.62 231.178 9
26 -24 2 1030.55 286.082 4
24 -26 2 969.906 283.710 4
2 -26 1 1081.82 275.212 10
-2 -24 1 999.736 261.875 10
24 -26 -1 1180.86 302.636 17
26 -24 -1 975.588 315.298 17
26 -2 1 1039.57 312.803 8
24 2 1 1345.56 361.294 8
-24 -2 -1 1262.12 263.951 12
-24 -2 -4 2377.84 317.453 12
-2 -24 4 2423.05 264.165 11
1 -26 -3 6290.02 503.299 9
-1 -25 -3 5736.53 474.920 9
25 -26 3 5275.58 492.638 15
26 -25 3 6134.91 538.126 15
26 -25 3 5985.42 550.659 4
25 -26 3 5363.70 543.710 4
1 -26 0 3571.05 438.419 10
-1 -25 0 3627.50 441.494 10
25 -26 0 4113.91 527.769 17
26 -25 0 4644.59 570.087 17
26 -1 0 3651.03 492.810 8
25 -26 -3 3943.05 457.033 17
26 -25 -3 3804.64 457.757 17
26 -1 3 3768.13 503.368 8
-25 -1 -3 2963.98 380.196 12
0 -26 -4 15707.6 718.153 9
26 -26 4 13574.6 745.477 4
26 -26 4 13968.9 716.273 15
-26 0 4 14259.9 558.389 11
0 -26 -1 9358.92 677.688 10
26 -26 1 9998.37 803.311 17
26 0 -1 10256.6 775.696 8
26 -26 1 9990.76 750.347 4
0 -26 2 33224.5 1278.00 10
26 -26 -2 33645.0 1438.88 17
26 0 2 32665.7 1514.10 8
-26 0 -2 34073.4 1335.06 12
-26 0 -5 4879.28 333.002 12
27 -13 -5 6171.41 472.174 18
27 -14 5 5912.53 486.228 15
-27 14 -5 6788.37 531.808 13
-13 -14 -5 6443.34 493.612 12
-14 -13 5 6215.03 418.378 11
13 -27 -2 1269.99 299.009 9
27 -14 2 955.931 307.782 17
27 -13 -2 1312.96 307.345 17
13 14 2 1181.42 296.426 8
-13 -14 -2 1352.88 293.484 12
14 -27 2 888.050 260.707 4
27 -13 1 1488.63 359.573 17
27 -14 -1 2051.07 401.231 17
14 13 1 1950.61 390.650 8
-14 -13 -1 1859.14 316.075 12
13 -27 1 2179.48 481.679 2
13 -27 1 2025.87 355.632 4
14 -27 -1 1743.92 465.943 2
27 -14 -4 9122.24 659.942 18
14 -27 -4 8741.87 638.680 9
27 -13 4 9556.88 675.211 15
13 -27 4 8470.26 639.389 4
-27 13 -4 9115.51 702.930 13
-14 -13 -4 9024.63 648.800 12
-13 -14 4 8588.10 535.457 11
-27 12 6 15.7758 74.1104 11
-12 -15 -6 17.3224 81.3757 9
-15 -12 6 13.4825 67.9215 11
12 -27 -3 12941.2 848.813 9
15 -27 3 13498.0 897.328 4
27 -12 0 14958.8 989.713 17
27 -15 0 16638.0 1090.65 17
15 12 0 18331.9 1103.98 8
15 -27 0 16371.3 1267.51 2
-12 -15 0 14904.1 845.926 12
-15 -12 0 14964.1 833.582 12
27 -15 -3 2316.41 371.834 18
27 -12 3 1715.39 307.002 15
15 12 3 2282.05 423.095 8
-27 12 -3 1666.59 329.713 13
12 -27 3 1484.07 289.344 4
-12 -15 3 1659.47 242.270 11
-12 -15 6 2137.58 204.340 11
-27 15 6 2060.36 214.449 11
11 -27 -4 4684.03 475.306 9
27 -16 4 4349.73 487.083 15
16 -27 4 4490.01 494.260 4
-11 -16 -4 4274.74 449.285 12
-16 -11 4 4310.57 365.345 11
27 -16 1 19441.5 1230.81 17
27 -11 -1 20052.8 1114.17 17
16 -27 1 20815.4 1430.65 2
11 -27 -1 21350.5 1433.79 2
16 -27 1 20365.6 1152.91 4
-11 -16 -1 21347.0 1064.98 12
16 11 2 24438.0 1370.30 8
11 -27 2 21645.3 1097.08 4
-27 11 -2 24386.9 1238.81 13
-16 -11 -2 25295.0 1187.65 12
27 -16 -5 5364.27 460.974 18
-27 11 -5 4920.05 451.945 13
-16 -11 -5 5061.99 432.630 12
-11 -16 5 5447.42 390.552 11
10 -27 -5 1814.77 272.259 9
-10 -17 -5 1979.98 268.781 9
27 -17 5 1840.45 286.484 15
-27 17 -5 2422.25 323.673 13
-27 10 5 2389.52 280.520 11
-17 -10 5 1668.94 214.466 11
27 -17 2 949.509 318.472 17
-10 -17 -2 1256.16 286.366 12
17 -27 2 769.039 272.609 4
27 -17 -1 603.677 264.213 17
27 -10 1 83.1780 144.963 8
17 10 1 439.305 237.875 8
-27 10 -1 266.290 203.263 13
10 -27 1 142.659 224.828 2
-17 -10 -1 112.760 152.982 12
10 -27 1 220.721 144.658 4
17 -27 -1 743.869 302.664 2
27 -17 -4 3484.08 434.990 18
-27 10 -4 3915.28 469.516 13
-17 -10 -4 4251.75 438.572 12
-10 -17 4 4262.02 367.050 11
-27 9 6 387.897 103.124 11
-9 -18 -6 320.606 101.262 9
-18 -9 6 319.444 89.0140 11
-9 -18 -3 2580.21 335.191 10
9 -27 -3 2517.92 367.732 9
-9 -18 -3 1787.32 294.338 9
-9 -18 -3 2295.26 358.540 12
18 -27 3 2204.96 390.615 4
27 -18 0 1581.58 385.457 17
27 -9 0 1234.20 274.621 8
18 9 0 1469.92 345.416 8
-27 9 0 1062.04 256.107 13
-18 -9 0 1427.44 252.985 12
9 -27 0 1170.73 362.685 2
18 -27 0 1834.77 430.064 2
-9 -18 3 2341.35 313.763 10
18 9 3 2903.61 488.217 8
-9 -18 3 1978.22 263.510 11
-27 18 6 1011.81 143.951 11
-27 9 -6 1228.19 183.113 14
-18 -9 -6 1004.33 144.817 12
-27 9 -6 954.582 142.095 12
-9 -18 6 1105.70 144.894 11
8 -27 -4 9913.93 672.139 9
-8 -19 -4 10765.3 654.796 9
27 -19 4 9674.32 718.894 15
-19 -8 4 10241.8 547.692 11
-27 8 4 9281.85 589.712 11
-8 -19 -1 11837.1 791.346 10
8 -27 -1 13367.9 855.241 9
27 -19 1 10072.0 890.675 17
19 -27 1 12480.4 1071.12 2
27 -8 -1 10533.9 768.533 8
8 -27 -1 10068.4 933.250 2
-8 -19 2 11681.3 767.885 10
27 -19 -2 13986.9 999.877 17
27 -8 2 12513.3 880.012 8
19 8 2 12816.9 1003.41 8
-27 8 -2 12912.8 879.687 13
-19 -8 -2 13542.2 840.483 12
27 -19 -5 12022.4 692.739 18
-27 8 -5 12728.2 702.092 14
-19 -8 -5 13181.7 685.849 12
-8 -19 5 13146.4 598.353 11
7 -27 -5 10520.0 600.766 9
-7 -20 -5 9273.54 547.059 9
27 -20 5 9734.38 623.802 15
-27 20 -5 8295.96 568.141 13
-20 -7 5 8832.03 464.126 11
-27 7 5 9212.89 512.109 11
-7 -20 -2 3146.65 395.905 10
27 -20 2 2052.68 434.835 17
7 -27 -2 2648.81 390.388 9
7 -27 -2 3514.85 546.533 2
-7 -20 1 9051.52 683.427 10
20 -27 -1 7785.70 647.804 17
27 -20 -1 10646.5 872.657 17
7 -27 1 8409.91 832.765 2
27 -7 1 8237.98 719.726 8
20 7 1 8181.25 786.364 8
20 -27 -1 8347.82 854.947 2
-27 7 -1 7835.45 667.247 13
-20 -7 -1 9437.37 673.010 12
27 -20 -4 6249.22 549.555 18
-27 7 -4 5330.16 511.499 13
-20 -7 -4 5133.45 483.370 12
-7 -20 4 4878.39 388.088 11
-27 6 6 561.479 93.2952 11
-6 -21 -6 763.190 120.187 9
-6 -21 -3 8679.69 592.447 10
6 -27 -3 10459.5 718.409 9
-6 -21 -3 9799.46 637.961 9
27 -21 3 9159.18 659.028 4
21 -27 3 9351.55 771.973 4
-27 6 3 8958.23 561.069 11
-6 -21 0 3991.98 464.828 10
21 -27 0 3685.25 465.562 17
27 -21 0 4641.88 613.000 17
27 -6 0 4077.48 500.178 8
6 -27 0 5053.52 642.651 2
21 -27 0 5019.85 648.446 2
21 6 0 3256.22 480.123 8
27 -21 0 3700.32 449.596 4
27 -6 3 1454.15 324.499 8
21 6 3 1298.72 371.071 8
-21 -6 -3 908.743 245.484 12
-6 -21 3 1039.33 199.808 11
27 -21 -6 2633.27 247.554 17
-6 -21 6 1999.07 165.268 11
-5 -22 -4 1854.69 268.497 9
27 -22 4 2147.59 333.894 15
27 -22 4 1765.89 263.875 4
22 -27 4 1846.54 324.071 4
-22 -5 4 2051.32 227.610 11
-27 5 4 2301.56 262.660 11
-5 -22 -1 1748.77 308.875 10
5 -27 -1 1910.79 318.022 9
22 -27 1 1729.03 336.529 17
27 -22 1 1925.19 430.439 17
27 -5 -1 1863.54 345.605 8
5 -27 -1 1939.55 394.608 2
27 -22 1 1935.24 332.753 4
22 -27 1 1467.61 357.866 4
-5 -22 2 13470.4 799.972 10
22 -27 -2 14320.3 884.706 17
27 -22 -2 15425.4 1018.65 17
27 -5 2 14717.6 975.795 8
22 5 2 14262.4 1024.06 8
-27 5 -2 15597.3 919.722 13
22 -27 -2 14972.0 1056.17 2
-22 -5 -2 14006.3 849.570 12
-22 -5 -5 1822.45 236.634 12
-27 5 -5 1887.73 245.458 12
-5 -22 5 1992.80 214.595 11
-27 4 5 1294.57 169.069 11
4 -27 -5 1795.25 228.807 9
-4 -23 -5 1257.72 184.197 9
-27 23 -5 1098.30 189.234 13
-23 -4 5 1225.57 152.741 11
-4 -23 -2 715.819 237.780 10
23 -27 2 442.318 208.098 17
4 -27 -2 489.611 191.224 9
27 -23 2 667.455 222.387 4
23 -27 2 598.650 278.111 4
-4 -23 1 583.449 213.795 10
23 -27 -1 998.703 274.079 17
27 -4 1 754.571 257.847 8
23 4 1 929.991 312.126 8
-27 4 -1 816.460 221.030 13
-23 -4 -1 505.045 191.047 12
23 -27 -1 1063.10 305.768 2
-23 -4 -4 1569.37 261.269 12
-4 -23 4 1216.70 191.538 11
-3 -24 -3 13644.6 707.276 10
3 -27 -3 14705.7 793.422 9
-3 -24 -3 14280.2 744.932 9
24 -27 3 13694.2 762.138 15
27 -24 3 12937.8 789.984 4
24 -27 3 16161.7 927.693 4
3 -27 0 9083.82 679.862 10
-3 -24 0 9955.88 709.624 10
24 -27 0 8973.59 739.986 17
27 -3 0 8848.70 739.072 8
24 3 0 10661.4 824.789 8
27 -24 0 9937.61 735.303 4
24 -27 -3 4347.68 447.104 17
27 -3 3 4568.91 525.297 8
24 3 3 5291.79 588.734 8
-24 -3 -3 4832.36 463.303 12
-3 -24 3 4429.11 351.134 11
-27 2 4 310.485 95.1578 11
2 -27 -4 614.425 168.493 9
-2 -25 -4 373.335 136.637 9
27 -25 4 215.682 129.949 15
27 -25 4 310.389 141.338 4
25 -27 4 296.418 149.475 4
2 -27 -1 139.607 190.530 10
-2 -25 -1 -103.950 212.257 10
25 -27 1 548.568 240.121 17
27 -25 1 50.2778 175.194 17
27 -2 -1 125.803 164.850 8
27 -25 1 360.165 178.377 4
25 -27 1 477.780 228.150 4
-2 -25 2 7463.78 556.926 10
25 -27 -2 7778.88 632.874 17
27 -25 -2 8051.43 681.846 17
25 2 2 8933.05 766.259 8
-25 -2 -2 6991.40 557.149 12
27 -25 -5 1377.51 193.346 17
-25 -2 -5 1656.32 196.204 12
-27 2 -5 1316.38 178.111 12
1 -27 -5 930.478 134.488 9
-1 -26 -5 857.950 127.153 9
-1 -26 -2 530.053 178.098 10
26 -27 2 672.764 229.818 17
27 -26 2 756.530 243.196 17
27 -1 -2 523.105 215.310 8
27 -26 2 514.978 193.568 4
26 -27 2 691.542 217.657 4
1 -27 1 32.4798 204.711 10
-1 -26 1 32.4636 195.899 10
26 -27 -1 -83.4499 180.718 17
27 -26 -1 -262.509 200.331 17
27 -1 1 44.2376 167.550 8
26 -27 -4 431.454 138.114 17
27 -26 -4 310.344 148.986 17
27 -27 3 2844.01 326.771 15
27 -27 3 3106.09 359.864 4
0 -27 0 4089.52 428.693 10
27 -27 0 4527.51 513.539 17
27 0 0 4608.97 512.051 8
27 -27 0 4863.35 494.858 4
27 -27 -3 6510.93 510.441 17
27 0 3 6955.25 586.055 8
-27 0 -3 6556.89 476.686 12
28 -14 0 6134.39 639.271 17
14 14 0 6880.87 646.983 8
14 -28 0 6636.60 787.832 2
-14 -14 0 6066.43 505.996 12
28 -14 -3 906.001 261.351 17
14 14 3 1202.37 304.235 8
28 -14 3 1041.46 251.232 15
-28 14 -3 1593.15 327.413 13
14 -28 3 1189.65 265.339 4
-14 -14 6 1136.40 131.482 11
28 -15 4 3268.68 384.216 15
-28 15 -4 2460.99 346.960 13
-13 -15 -4 2942.57 358.754 12
15 -28 4 2511.73 340.459 4
-15 -13 4 2342.91 261.710 11
28 -15 1 2387.73 423.999 17
28 -13 -1 1704.61 339.288 17
-13 -15 -1 3151.55 391.516 12
15 -28 1 3085.28 574.617 2
15 -28 1 2969.40 413.552 4
13 -28 -1 3162.33 572.346 2
28 -13 2 -98.5916 171.741 17
28 -15 -2 -47.8877 188.216 17
15 13 2 -51.7364 188.259 8
-15 -13 -2 -37.7060 118.823 12
13 -28 2 275.586 170.511 4
-28 13 -5 1364.40 232.098 13
-15 -13 -5 1161.79 212.426 12
-13 -15 5 897.741 156.599 11
28 -16 5 2452.95 298.497 15
-28 16 -5 3196.95 345.217 13
-16 -12 5 2663.16 254.696 11
-28 12 5 2796.80 283.320 11
28 -16 2 -219.082 222.824 17
28 -12 -2 167.207 170.064 17
-12 -16 -2 112.386 130.515 12
16 -28 2 -87.7562 211.216 4
28 -12 1 11656.1 849.517 17
28 -16 -1 11830.5 896.062 17
16 12 1 12152.4 911.907 8
16 -28 -1 12105.7 1078.74 2
12 -28 1 10529.6 743.300 4
-28 12 -1 12327.6 837.085 13
-16 -12 -1 12710.3 780.575 12
28 -12 4 3528.89 358.551 15
-28 12 -4 4296.23 458.791 13
-16 -12 -4 4640.91 450.489 12
-12 -16 4 4651.44 359.403 11
-28 11 6 2306.26 191.969 11
-11 -17 -3 1811.36 282.661 10
11 -28 -3 2066.67 339.791 9
17 -28 3 2659.79 410.975 4
28 -17 0 21687.1 1258.65 17
17 11 0 22117.9 1232.95 8
11 -28 0 18811.7 1311.55 2
17 -28 0 22154.9 1454.65 2
-28 11 0 22516.0 1098.86 13
11 -28 0 22176.0 1061.68 4
17 11 3 17911.0 1135.75 8
-28 11 -6 2480.06 226.273 14
-11 -17 6 2053.69 167.969 11
-28 17 6 2254.67 187.406 11
10 -28 -4 158.453 159.800 9
28 -18 4 350.310 160.550 15
-28 18 -4 315.376 164.763 13
-10 -18 -4 484.955 174.525 12
18 -28 4 291.564 167.020 4
-18 -10 4 450.082 129.365 11
28 -18 1 111.794 211.748 17
18 -28 1 500.083 280.821 2
-10 -18 -1 215.994 146.520 12
10 -28 -1 201.504 244.451 2
18 -28 1 187.656 184.440 4
-10 -18 2 2922.53 379.357 10
28 -18 -2 2376.99 427.734 17
18 10 2 2482.52 466.102 8
-28 10 -2 2377.73 382.999 13
-18 -10 -2 2040.42 327.288 12
-28 10 -5 24.8085 93.9598 14
-28 10 -5 -25.1891 87.7562 13
-18 -10 -5 -45.2304 88.8861 12
-10 -18 5 16.2754 85.4811 11
-28 9 5 594.819 140.899 11
9 -28 -5 438.323 143.836 9
-9 -19 -5 592.838 139.734 9
28 -19 5 611.962 183.993 15
-28 19 -5 605.999 152.809 13
-19 -9 5 632.175 120.355 11
-9 -19 -2 14023.5 808.379 10
9 -28 -2 11474.3 783.063 9
28 -19 2 10230.5 881.325 17
19 -28 2 12136.7 865.868 4
9 -28 -2 12885.4 1030.59 2
-9 -19 -2 12273.5 784.607 12
-9 -19 1 10834.9 742.414 10
28 -19 -1 9370.98 815.406 17
9 -28 1 9483.47 895.582 2
19 9 1 10565.4 863.307 8
19 -28 -1 9807.60 944.924 2
-28 9 -1 11223.1 777.517 13
-19 -9 -1 10745.8 710.360 12
-28 9 -4 1627.72 288.152 13
-19 -9 -4 992.946 233.454 12
-9 -19 4 1108.91 184.040 11
-8 -20 -3 3064.46 351.309 10
-28 8 3 3236.83 331.464 11
-8 -20 0 3022.02 409.639 10
28 -20 0 4205.37 566.292 17
20 8 0 3913.63 526.263 8
28 -8 0 3125.52 414.708 8
8 -28 0 4225.68 589.133 2
20 -28 0 2892.21 504.297 2
28 -20 -3 2786.30 434.975 17
20 8 3 3177.77 494.115 8
-20 -8 -3 2606.52 356.827 12
-8 -20 3 2395.49 262.827 11
-28 7 4 968.842 182.672 11
7 -28 -4 1353.41 250.531 9
28 -21 4 1275.60 271.541 15
21 -28 4 1367.44 269.154 4
-21 -7 4 1143.58 165.139 11
-7 -21 -1 3801.56 442.605 10
28 -21 1 4084.87 564.977 17
28 -7 -1 4115.97 467.387 8
7 -28 -1 4364.41 576.848 2
21 -28 1 4719.16 557.872 4
21 -28 1 3283.83 532.667 2
-7 -21 2 -32.8950 172.770 10
28 -21 -2 147.209 206.178 17
28 -7 2 -43.4928 170.942 8
21 7 2 -106.947 210.170 8
-28 7 -2 79.6823 144.974 13
-21 -7 -2 35.0901 127.686 12
21 -28 -2 -58.4640 194.204 2
28 -21 -5 1968.35 277.873 17
-21 -7 -5 1821.99 221.923 12
-7 -21 5 1591.99 179.754 11
6 -28 -5 4470.18 347.846 9
-6 -22 -5 4330.08 314.543 9
28 -22 5 4573.92 365.659 15
-28 22 -5 4223.59 335.837 13
-22 -6 5 3605.21 236.702 11
-28 6 5 4543.92 289.150 11
-6 -22 -2 6108.80 525.882 10
6 -28 -2 5741.90 519.944 9
28 -22 2 5447.25 637.688 17
28 -22 2 5920.46 521.410 4
6 -28 -2 6549.23 664.080 2
22 -28 2 6814.36 639.287 4
-6 -22 1 6478.03 548.631 10
28 -22 -1 7220.33 706.685 17
28 -6 1 5914.75 587.235 8
22 6 1 7551.08 712.405 8
22 -28 -1 5269.00 641.500 2
-28 6 -1 5110.79 511.335 13
-22 -6 -1 5637.40 491.902 12
28 -22 -4 6998.69 573.223 17
22 -28 -4 6893.28 592.988 2
-22 -6 -4 6750.50 489.711 12
-6 -22 4 5418.69 368.331 11
-5 -23 -3 363.933 142.144 10
5 -28 -3 273.522 153.330 9
28 -23 3 676.094 221.292 15
28 -23 3 477.697 163.174 4
23 -28 3 470.103 213.990 4
-5 -23 0 179.046 163.982 10
23 -28 0 -41.1242 136.631 17
28 -23 0 103.143 202.711 17
28 -5 0 84.2152 176.945 8
23 5 0 189.707 205.425 8
5 -28 0 208.088 189.317 2
23 -28 0 166.979 175.420 2
28 -23 0 256.819 154.178 4
28 -23 -3 79.9441 173.148 17
28 -5 3 78.3663 148.434 8
23 5 3 283.860 198.808 8
-28 5 -3 333.693 152.820 13
-23 -5 -3 92.1280 129.069 12
23 -28 -3 384.687 179.621 2
-5 -23 3 73.6087 96.7002 11
4 -28 -4 4245.09 368.054 9
24 -28 4 4456.17 419.361 4
-28 4 4 4608.63 297.478 11
-4 -24 -1 2203.80 328.144 10
24 -28 1 2031.74 343.689 17
28 -4 -1 2678.33 389.007 8
24 4 -1 3064.88 446.232 8
28 -24 1 2395.30 346.587 4
24 -28 1 2732.35 412.940 4
-4 -24 2 206.533 161.115 10
28 -4 2 213.861 220.161 8
24 4 2 431.018 241.308 8
-24 -4 -2 186.314 156.506 12
24 -28 -2 264.253 173.169 2
-24 -4 -5 512.130 113.482 12
-28 4 -5 538.478 117.012 12
-3 -25 -2 173.060 148.493 10
3 -28 -2 222.651 130.815 9
28 -3 -2 140.305 168.903 8
28 -25 2 201.764 158.031 4
25 -28 2 428.660 204.719 4
-3 -25 1 6191.28 526.591 10
25 -28 -1 5459.38 530.854 17
28 -3 1 7020.59 623.953 8
25 3 1 5442.47 578.232 8
28 -25 -4 1462.66 241.088 17
-28 3 -4 734.862 166.539 12
2 -28 -3 297.795 127.440 9
28 -26 3 336.039 147.175 15
28 -2 -3 56.7584 136.714 8
28 -26 3 435.693 154.131 4
26 -28 3 310.445 156.484 4
-2 -26 0 94.9448 148.756 10
26 -28 0 239.721 162.619 17
28 -26 0 399.553 223.702 17
28 -2 0 555.297 216.552 8
28 -26 0 282.895 148.664 4
26 -28 0 155.145 168.058 4
28 -26 -3 31.0714 122.123 17
28 -2 3 34.6128 149.911 8
-26 -2 -3 -24.8166 127.709 12
-28 2 -3 -76.3451 153.564 12
1 -28 -4 4366.14 302.927 9
28 -27 4 4735.87 332.948 15
28 -1 -4 4554.80 338.654 8
27 1 -4 4306.13 347.161 8
-1 -27 -1 6052.28 488.821 10
27 -28 1 5761.33 545.562 17
28 -27 1 6195.42 580.544 17
28 -1 -1 6423.27 553.770 8
28 -27 1 5907.69 512.544 4
27 -28 1 5677.76 521.463 4
27 -28 -2 8258.64 590.930 17
28 -27 -2 7355.78 580.907 17
28 -1 2 9065.84 670.633 8
28 0 -2 1973.90 292.686 8
28 -28 2 2238.21 301.349 4
28 -28 -1 577.537 196.043 17
28 -28 -1 976.807 220.342 4
29 -14 -5 -18.7024 85.6353 17
-29 15 -5 -22.7909 86.3201 13
-15 -14 5 -39.2298 71.3771 11
29 -15 2 623.007 230.722 17
29 -14 -2 206.798 184.365 17
-14 -15 -2 104.664 132.191 12
15 -29 2 115.860 151.840 4
14 -29 -2 195.792 237.515 2
29 -14 1 141.712 185.665 17
29 -15 -1 184.413 199.680 17
15 14 1 184.641 167.974 8
14 15 -1 40.5810 153.702 8
14 -29 1 344.043 270.446 2
-15 -14 -1 -66.9707 116.667 12
14 -29 1 38.3836 139.677 4
15 -29 -1 205.535 259.484 2
29 -15 -4 -63.1608 128.480 17
29 -14 4 128.652 104.680 15
-29 14 -4 -32.5049 118.280 13
-15 -14 -4 56.1543 121.604 12
-14 -15 4 16.9937 83.7288 11
-13 -16 -3 17858.2 828.591 10
29 -13 -3 16701.2 913.630 17
29 -16 3 18838.1 958.110 15
16 -29 3 17359.8 936.425 4
-29 16 -3 19099.1 996.219 13
29 -13 0 41488.7 1681.03 17
29 -16 0 41690.8 1765.49 17
16 13 0 42195.2 1717.77 8
16 -29 0 40728.4 2030.03 2
-29 13 0 39926.7 1535.09 13
13 -29 0 42763.9 1584.46 4
29 -16 -3 11423.7 794.004 17
16 13 3 12063.8 843.409 8
29 -13 3 10255.8 650.774 15
-16 -13 -3 12387.2 742.565 12
29 -17 4 919.694 214.178 15
-29 17 -4 928.361 228.566 13
17 -29 4 978.803 225.415 4
-12 -17 -4 933.958 212.572 12
-17 -12 4 525.997 122.819 11
29 -17 1 12299.1 918.253 17
17 -29 1 12751.8 1067.70 2
17 12 -1 11651.9 843.012 8
12 -29 -1 14427.2 1117.17 2
17 -29 1 13325.1 875.027 4
-12 -17 -1 12801.4 771.149 12
29 -17 -2 5757.75 603.188 17
17 12 2 6311.08 638.976 8
-29 12 -2 5730.75 557.852 13
17 -29 -2 6926.63 763.712 2
-17 -12 -2 7038.08 575.434 12
29 -17 -5 2506.78 277.155 17
-29 12 -5 2150.90 255.278 14
-29 12 -5 2609.39 275.098 13
-17 -12 -5 2570.08 256.309 12
-12 -17 5 1977.08 193.615 11
29 -18 5 11830.3 592.531 15
-29 18 -5 12038.1 612.441 13
-18 -11 5 12138.1 477.752 11
-29 11 5 13368.2 563.248 11
-11 -18 -2 9592.21 658.343 10
29 -18 2 9530.41 809.206 17
18 -29 2 9101.09 728.536 4
11 -29 -2 10163.7 909.853 2
-11 -18 -2 10226.9 686.666 12
29 -18 -1 28993.9 1410.34 17
11 -29 1 28087.1 1560.98 2
18 11 1 28319.4 1403.91 8
18 -29 -1 29856.0 1627.61 2
-29 11 -1 25064.6 1204.31 13
-18 -11 -1 27823.7 1167.81 12
29 -18 -4 12691.6 756.842 17
-29 11 -4 10989.6 675.387 13
-18 -11 -4 12011.9 670.204 12
-11 -18 4 9989.69 503.075 11
-10 -19 -3 5540.90 432.637 10
10 -29 -3 5609.79 513.172 9
29 -19 3 5993.69 534.984 15
19 -29 3 5425.82 529.958 4
10 -29 -3 5959.41 648.892 2
-10 -19 0 19940.7 1027.93 10
29 -19 0 20975.9 1215.13 17
19 10 0 21260.9 1172.21 8
10 -29 0 21244.3 1327.40 2
19 -29 0 18278.7 1285.99 2
29 -19 -3 10622.4 768.721 17
19 10 3 10492.8 815.807 8
-19 -10 -3 9770.32 651.892 12
9 -29 -4 1550.72 249.323 9
29 -20 4 1971.68 285.822 15
-29 20 -4 1808.18 281.050 13
20 -29 4 1899.01 287.575 4
-29 9 4 1960.36 227.066 11
9 -29 -4 2364.00 358.024 2
-9 -20 -1 2051.45 327.006 10
29 -20 1 2679.78 454.022 17
20 9 -1 2043.53 366.062 8
20 -29 1 1894.01 411.276 2
9 -29 -1 2548.11 472.101 2
20 -29 1 2568.94 405.429 4
-9 -20 2 11356.2 703.509 10
29 -20 -2 12830.5 885.482 17
20 9 2 11378.8 878.108 8
20 -29 -2 12179.6 956.266 2
-29 9 -2 12543.3 802.554 13
-20 -9 -2 12057.8 740.634 12
29 -20 -5 1431.87 220.899 17
-20 -9 -5 1272.03 175.779 12
-9 -20 5 1392.57 152.008 11
20 -29 -5 1375.13 232.724 2
29 -21 5 17593.4 713.061 15
-29 8 5 17782.6 605.027 11
-8 -21 -2 21956.6 1010.84 10
29 -21 2 23469.0 1271.07 17
-8 -21 1 29856.9 1255.93 10
29 -21 -1 32703.1 1495.26 17
21 8 1 31693.1 1485.31 8
21 -29 -1 30018.9 1570.45 2
-29 8 -1 29478.2 1259.21 13
-21 -8 -1 29772.0 1189.52 12
29 -21 -4 19406.0 924.216 17
-29 8 -4 18229.3 843.050 13
21 -29 -4 17009.0 940.551 2
-21 -8 -4 16914.9 789.732 12
-8 -21 4 15933.7 631.552 11
-29 7 3 581.160 132.659 11
-7 -22 -3 739.746 166.891 10
7 -29 -3 529.565 183.184 9
29 -22 3 404.919 184.528 15
22 -29 3 515.584 205.016 4
-7 -22 0 207.903 158.680 10
29 -22 0 150.082 203.547 17
29 -7 0 265.275 168.913 8
22 7 0 229.577 210.253 8
7 -29 0 -53.7761 178.653 2
22 -29 0 57.3522 159.417 2
29 -22 -3 689.785 220.969 17
22 7 3 709.732 246.996 8
-29 7 -3 860.273 209.528 13
22 -29 -3 651.556 224.011 2
29 -23 4 2607.38 303.870 15
23 -29 4 2319.89 299.563 4
-29 6 4 2244.77 207.499 11
-6 -23 -1 359.536 184.970 10
29 -23 1 393.202 247.663 17
29 -6 -1 213.598 158.745 8
23 6 -1 426.133 214.741 8
23 -29 1 84.2458 177.071 4
-6 -23 2 197.720 139.284 10
29 -23 -2 168.397 192.847 17
29 -6 2 344.231 196.909 8
23 6 2 416.885 248.167 8
-29 6 -2 357.658 152.850 13
23 -29 -2 323.537 188.123 2
29 -23 -5 176.373 84.9508 17
-23 -6 -5 107.799 61.7670 12
-29 6 -5 179.852 76.9543 12
-5 -24 -2 7511.34 535.110 10
29 -24 2 7245.81 652.102 17
29 -5 -2 7316.66 560.627 8
24 5 -2 7524.75 630.382 8
29 -24 2 6551.34 507.426 4
24 -29 2 7928.37 640.977 4
-5 -24 1 17950.4 888.836 10
29 -24 -1 18317.5 1043.19 17
29 -5 1 16705.5 946.132 8
24 5 1 17819.6 1042.44 8
24 -29 -1 15881.0 992.571 2
29 -24 -1 16102.9 843.668 4
29 -24 -4 9474.19 579.070 17
-29 5 -4 7819.34 481.764 12
4 -29 -3 7644.27 488.598 9
29 -25 3 6309.86 444.496 4
25 -29 3 7496.87 552.822 4
-4 -25 0 7501.66 563.120 10
25 4 0 7223.75 646.775 8
29 -25 0 6971.00 541.092 4
25 -29 0 7771.18 634.521 4
25 4 3 2652.26 373.013 8
-25 -4 -3 2916.99 307.784 12
-29 4 -3 2482.63 296.472 12
29 -26 4 4511.49 334.307 15
-3 -26 -1 11106.0 656.147 10
29 -26 1 11276.6 788.101 17
29 -3 -1 10495.0 691.924 8
26 3 -1 9470.00 699.667 8
29 -26 1 9486.37 630.923 4
26 -29 1 12001.3 753.617 4
29 -26 -2 22049.7 1026.40 17
29 -3 2 18395.7 963.656 8
26 3 2 20384.5 1054.23 8
29 -2 -2 4381.16 413.786 8
29 -27 2 4781.20 401.348 4
27 -29 2 3890.13 403.394 4
-2 -27 1 8350.04 548.786 10
27 -29 -1 8109.67 590.444 17
29 -27 -1 8057.94 629.211 17
29 -2 1 9410.14 662.777 8
29 -27 -1 8543.69 573.352 4
27 -29 -1 9538.99 636.544 4
29 -27 -4 771.218 138.754 17
29 -28 3 371.404 122.196 15
29 -1 -3 609.968 146.734 8
28 1 -3 589.456 157.511 8
29 -28 3 489.622 123.821 4
28 -29 3 407.474 132.274 4
28 -29 0 284.137 132.706 17
29 -28 0 339.368 174.681 17
29 -1 0 324.199 170.316 8
28 1 0 368.092 172.243 8
29 -28 0 83.2041 112.897 4
28 -29 0 29.4659 119.936 4
29 -28 -3 2526.15 266.891 17
-28 -1 -3 1990.55 216.928 12
-29 1 -3 2251.97 225.284 12
29 -29 1 17746.9 863.184 17
29 -29 1 18557.6 832.408 4
29 -29 -2 20083.1 844.295 17
29 0 2 21973.2 938.624 8
29 -29 -2 20824.3 823.478 4
30 -15 0 8822.12 717.315 17
15 15 0 9163.93 696.229 8
15 -30 0 8788.06 880.064 2
15 -30 0 8473.81 645.251 4
-15 -15 -3 6768.73 455.835 10
30 -15 -3 7142.54 555.170 17
30 -15 3 6515.94 495.555 15
15 -30 -3 7513.72 724.005 2
-15 -15 -3 7365.40 541.407 12
30 -14 -4 291.509 129.162 17
30 -16 4 205.368 117.588 15
-30 16 -4 474.078 152.338 13
-14 -16 -4 336.519 140.718 12
30 -16 1 319.500 203.469 17
30 -14 -1 196.939 160.314 17
16 14 -1 395.741 195.039 8
16 -30 1 384.893 269.579 2
-14 -16 -1 213.028 139.425 12
14 -30 -1 313.384 237.430 2
16 -30 1 112.005 141.483 4
30 -16 -2 118.308 143.515 17
16 14 2 83.8825 158.861 8
-30 14 -2 74.4927 146.406 13
-16 -14 -2 94.0804 123.273 12
16 -30 -2 176.972 195.964 2
-30 16 5 201.001 90.6747 11
-30 14 -5 349.285 103.938 13
16 -30 -5 427.063 158.359 2
-30 17 -5 3556.38 285.473 13
13 -30 -5 4154.41 379.795 2
-30 13 5 3642.81 257.844 11
-13 -17 -2 362.276 168.068 10
17 13 -2 719.653 228.750 8
-13 -17 -2 500.854 177.325 12
17 -30 2 402.600 180.572 4
30 -17 -1 1284.51 316.952 17
17 13 1 1686.00 343.763 8
-30 13 -1 1129.13 246.772 13
-17 -13 -1 1689.77 269.512 12
17 -30 -1 2007.98 412.699 2
30 -17 -4 -54.6791 103.546 17
-30 13 -4 27.2808 99.2699 13
-17 -13 -4 -23.8145 100.062 12
-12 -18 -3 597.529 156.411 10
30 -18 3 780.815 207.845 15
-30 18 -3 631.963 201.070 13
18 -30 3 726.400 202.597 4
12 -30 -3 294.851 200.288 2
30 -18 0 6961.87 664.732 17
18 12 0 6905.72 634.267 8
12 -30 0 6398.66 721.031 2
18 -30 0 6781.26 763.646 2
18 -30 0 6948.29 612.535 4
30 -18 -3 1546.53 291.429 17
18 12 3 1347.77 298.574 8
-18 -12 -3 1230.79 228.578 12
18 -30 -3 1294.92 315.043 2
-30 11 4 1195.94 177.959 11
30 -19 4 1069.17 206.893 15
-30 19 -4 904.243 202.717 13
19 -30 4 1224.27 223.434 4
11 -30 -4 1317.00 264.419 2
-11 -19 -1 1564.38 285.890 10
30 -19 1 1781.48 355.517 17
19 11 -1 1423.59 312.688 8
11 -30 -1 1624.26 410.050 2
19 -30 1 1765.28 322.590 4
-11 -19 2 4517.40 423.492 10
30 -19 -2 4707.56 515.470 17
19 11 2 4941.77 549.248 8
19 -30 -2 4637.78 590.607 2
-30 11 -2 4907.87 478.741 13
-19 -11 -2 4900.96 444.555 12
30 -19 -5 1009.41 164.323 17
-19 -11 -5 1213.70 155.709 12
19 -30 -5 1205.53 208.553 2
-30 10 5 3420.04 218.798 11
-10 -20 -2 3571.66 375.593 10
30 -20 2 3348.87 470.683 17
10 -30 -2 4116.27 534.810 2
20 -30 2 4047.22 454.593 4
-10 -20 1 7404.99 574.590 10
30 -20 -1 8815.08 725.115 17
20 10 1 7552.86 681.020 8
20 -30 -1 7460.30 758.339 2
-30 10 -1 8492.84 610.354 13
30 -20 -4 2421.58 309.494 17
-30 10 -4 2719.76 297.868 13
20 -30 -4 2679.84 360.826 2
-20 -10 -4 2423.85 281.459 12
-9 -21 -3 1038.13 182.194 10
30 -21 3 1197.41 240.539 15
21 -30 3 1093.21 242.437 4
9 -30 -3 1347.81 285.725 2
-30 9 3 1704.14 201.758 11
-9 -21 0 1780.08 299.527 10
30 -21 0 1703.93 352.966 17
21 9 0 1823.92 351.798 8
9 -30 0 1077.27 301.040 2
30 -21 -3 35.0884 137.937 17
21 9 3 119.233 172.156 8
-30 9 -3 147.954 116.334 13
-21 -9 -3 131.524 117.262 12
21 -30 -3 338.291 193.637 2
-30 8 4 -12.5194 55.7962 11
30 -22 4 -22.9741 113.194 15
-30 22 -4 -46.9157 92.1992 13
-8 -22 -1 681.741 216.514 10
30 -22 1 1075.14 295.052 17
22 8 -1 890.444 255.600 8
8 -30 -1 686.756 242.220 2
-8 -22 2 529.972 167.440 10
30 -22 -2 398.905 218.061 17
22 8 2 477.519 228.316 8
-30 8 -2 583.908 183.007 13
-22 -8 -2 786.157 191.399 12
22 -30 -2 879.009 257.430 2
-7 -23 -2 5587.21 450.736 10
30 -23 2 4676.42 520.769 17
23 7 -2 6149.89 549.726 8
23 -30 2 5443.67 516.926 4
-7 -23 1 7281.74 542.287 10
30 -23 -1 7053.97 636.453 17
23 7 1 6054.15 589.468 8
23 -30 -1 6736.36 642.464 2
30 -23 -4 1957.10 258.333 17
23 -30 -4 1372.27 212.612 2
30 -24 3 53.4585 115.817 15
24 6 -3 294.019 177.453 8
24 -30 3 292.582 153.708 4
-6 -24 0 2195.60 310.053 10
30 -24 0 2806.73 422.900 17
24 6 0 1838.34 351.437 8
24 -30 0 2090.98 335.669 4
30 -24 -3 241.034 145.052 17
24 6 3 138.335 166.493 8
-24 -6 -3 286.522 111.057 12
24 -30 -3 -29.0568 105.759 2
30 -25 4 1271.03 181.118 15
25 5 -4 1582.60 212.321 8
-30 25 -4 1175.33 171.910 13
-5 -25 -1 -81.3019 155.922 10
30 -25 1 122.892 187.563 17
25 5 -1 -35.9900 164.789 8
30 -25 1 50.9071 103.553 4
25 -30 1 69.6533 150.836 4
-5 -25 2 1946.63 254.045 10
30 -25 -2 2695.18 364.845 17
25 5 2 2664.35 376.777 8
26 4 -2 1121.76 245.356 8
30 -26 2 820.115 166.133 4
26 -30 2 1043.53 222.270 4
-4 -26 1 4043.90 380.552 10
30 -4 1 5052.30 465.128 8
26 4 1 4729.58 489.654 8
30 -26 -1 4245.74 370.738 4
26 -30 -1 5300.55 471.393 4
30 -26 -4 1880.90 204.756 17
-26 -4 -4 2186.72 192.490 12
30 -27 3 3287.32 292.609 15
27 -30 3 3072.04 300.886 4
-3 -27 0 1281.21 222.182 10
30 -27 0 867.417 237.187 17
30 -3 0 1027.23 223.202 8
27 3 0 937.751 239.580 8
30 -27 0 1196.08 215.613 4
27 -30 0 1109.53 230.337 4
30 -27 -3 501.678 143.364 17
-27 -3 -3 461.814 113.542 12
-30 3 -3 396.010 111.976 12
30 -28 1 1751.02 285.065 17
30 -2 -1 2451.25 298.081 8
30 -28 1 2217.13 259.698 4
28 -30 1 2091.64 280.622 4
30 -28 -2 3990.03 361.251 17
30 -2 2 4314.72 381.449 8
30 -28 -2 3815.57 301.419 4
28 -30 -2 3988.78 341.841 4
30 -29 2 460.692 117.655 15
30 -1 -2 296.481 121.184 8
29 1 -2 148.851 114.025 8
30 -29 2 329.813 101.151 4
29 -30 2 150.791 99.1454 4
30 -29 -1 1435.45 223.004 17
30 -1 1 1658.65 252.467 8
29 1 1 1630.03 266.047 8
30 -29 -1 950.376 171.422 4
29 -30 -1 1578.65 220.114 4
30 0 0 23.4179 107.225 8
30 -30 0 18.4276 77.4290 4
-15 -16 -2 -106.957 158.890 10
31 -15 -2 63.7290 129.636 17
16 15 -2 30.2309 110.006 8
-31 16 -2 -66.3381 139.369 13
-15 -16 -2 55.1669 104.471 12
15 -31 -2 -52.1309 197.441 2
31 -15 1 373.006 179.749 17
31 -16 -1 412.582 184.988 17
-31 15 -1 330.300 162.953 13
16 -31 -1 917.315 318.783 2
31 -16 -4 536.051 133.986 17
-31 15 -4 595.366 152.645 13
-16 -15 -4 698.109 154.476 12
16 -31 -4 793.767 214.838 2
-14 -17 -3 3159.20 283.446 10
31 -17 3 2921.89 319.566 15
17 14 -3 3594.59 357.260 8
-14 -17 -3 3795.04 362.287 12
31 -14 0 6232.52 539.577 17
31 -17 0 6636.90 601.283 17
17 14 0 6864.23 584.683 8
17 -31 0 7343.80 767.673 2
17 -31 0 5685.77 517.778 4
-17 -14 -3 2488.66 257.637 10
31 -17 -3 4238.54 405.008 17
17 -31 -3 3580.55 468.359 2
-17 -14 -3 3004.73 325.789 12
-31 13 4 675.591 134.461 11
31 -18 4 674.360 149.140 15
18 13 -4 527.943 126.065 8
-31 18 -4 701.098 154.523 13
13 -31 -4 871.351 212.113 2
-13 -18 -1 3026.39 359.307 10
31 -18 1 1980.81 349.031 17
18 13 -1 2651.58 368.050 8
13 -31 -1 2475.25 431.148 2
18 -31 1 1951.92 318.547 4
-13 -18 2 2825.77 322.019 10
31 -18 -2 2630.10 361.534 17
18 13 2 2815.48 389.586 8
-31 13 -2 2523.33 336.975 13
-18 -13 -2 3055.54 334.410 12
18 -31 -2 3511.73 496.157 2
-12 -19 -2 3729.74 370.075 10
19 12 -2 3561.73 404.844 8
19 -31 2 3481.62 396.030 4
-12 -19 1 1896.34 302.053 10
31 -19 -1 1959.48 344.881 17
19 12 1 1542.84 312.508 8
19 -31 -1 1691.32 368.676 2
31 -19 -4 4353.40 365.963 17
-31 12 -4 5404.17 387.241 13
19 -31 -4 5271.00 466.131 2
-31 11 3 1321.76 175.211 11
31 -20 3 1402.06 242.691 15
20 11 -3 1563.35 280.261 8
-31 20 -3 2259.83 299.078 13
20 -31 3 1643.11 266.354 4
11 -31 -3 1812.02 315.263 2
-11 -20 0 338.418 180.043 10
31 -20 0 302.011 202.776 17
20 11 0 277.652 191.037 8
11 -31 0 313.822 205.669 2
20 -31 0 273.746 215.276 2
20 -31 0 364.793 191.698 4
31 -20 -3 1495.67 265.980 17
-31 11 -3 1118.41 214.983 13
-20 -11 -3 1704.32 242.025 12
20 -31 -3 1619.58 300.615 2
-31 10 4 64.9120 48.2383 11
31 -21 4 -19.0113 79.8946 15
21 10 -4 212.401 109.238 8
-31 21 -4 81.6449 80.2378 13
21 -31 4 161.856 97.4021 4
-10 -21 -1 4861.32 436.410 10
31 -21 1 4997.57 549.173 17
21 10 -1 5211.67 517.780 8
10 -31 -1 4414.43 532.962 2
21 -31 1 5071.07 504.514 4
-10 -21 2 5450.12 427.454 10
31 -21 -2 6756.87 573.789 17
21 10 2 5362.96 532.638 8
21 -31 -2 5614.35 577.575 2
-31 10 -2 6161.53 481.104 13
-21 -10 -2 5976.98 446.017 12
-9 -22 -2 2171.93 271.737 10
22 9 -2 2950.17 368.606 8
9 -31 -2 2668.48 377.531 2
-9 -22 1 7202.35 521.306 10
31 -22 -1 6694.67 596.885 17
22 9 1 6190.65 583.181 8
22 -31 -1 5667.87 593.881 2
31 -22 -4 8637.36 491.339 17
22 -31 -4 5557.99 414.981 2
31 -23 3 218.383 116.875 15
23 8 -3 186.043 136.831 8
-8 -23 0 -139.829 188.104 10
31 -23 0 40.8041 154.546 17
23 8 0 -37.6705 167.887 8
31 -23 -3 1025.91 210.985 17
-23 -8 -3 990.075 172.693 12
23 -31 -3 997.222 212.170 2
31 -24 4 1626.07 183.697 15
24 7 -4 1183.01 169.615 8
-31 24 -4 1378.54 179.861 13
-7 -24 -1 1577.71 241.516 10
31 -24 1 1750.14 320.904 17
24 7 -1 1744.92 298.333 8
24 -31 1 1838.82 304.593 4
-7 -24 2 -41.4702 84.3570 10
31 -24 -2 129.617 136.154 17
24 7 2 35.0131 142.444 8
24 -31 -2 -32.4602 122.940 2
-6 -25 -2 5381.89 382.473 10
25 6 -2 6047.16 486.652 8
25 -31 2 6089.24 480.644 4
-6 -25 1 1571.14 233.831 10
31 -25 -1 1589.57 291.939 17
25 6 1 1300.13 270.389 8
25 -31 -1 1526.25 268.428 4
26 5 -3 1623.75 223.148 8
26 -31 3 1155.17 186.325 4
-5 -26 0 2124.25 269.223 10
26 -31 0 2335.71 310.585 4
-31 5 -3 2121.68 207.956 12
27 4 -1 5285.39 451.281 8
27 -31 1 4771.02 412.969 4
27 4 2 1198.76 227.914 8
27 -31 -2 774.540 173.120 4
31 -28 2 17.8022 79.3443 15
28 -31 2 97.8471 94.2067 4
31 -28 -1 176.722 127.214 17
28 3 1 326.082 142.748 8
31 -28 -1 124.753 83.5733 4
28 -31 -1 65.6832 94.8685 4
31 -29 0 457.312 142.200 17
31 -29 0 229.483 88.1875 4
29 -31 0 217.976 116.021 4
30 1 -1 3489.15 292.445 8
32 -16 0 26066.1 1130.89 17
16 -32 0 26658.6 1388.08 2
32 -16 -3 11144.8 580.555 17
16 -32 -3 14897.0 856.463 2
-32 17 -4 1548.23 196.955 13
-32 15 4 1671.75 170.012 11
-15 -17 -1 1142.45 227.850 10
32 -17 1 890.397 231.384 17
-32 17 -1 1245.16 224.598 13
-15 -17 2 1909.49 249.845 10
-17 -15 -2 1762.26 248.353 10
32 -17 -2 1528.11 254.371 17
-32 15 -2 1872.82 271.722 13
-17 -15 -2 2021.08 260.315 12
17 -32 -2 2659.04 403.461 2
-14 -18 -2 3161.04 317.666 10
18 14 -2 3173.06 348.858 8
32 -18 2 3593.89 350.768 15
-32 18 -2 3387.36 363.684 13
-14 -18 1 867.304 209.794 10
32 -18 -1 584.556 198.452 17
18 14 1 935.972 230.783 8
18 -32 -1 941.785 265.952 2
18 -32 -1 695.300 193.100 4
-32 14 -4 186.789 77.8304 13
18 -32 -4 156.174 105.953 2
32 -19 3 8718.43 503.300 15
19 13 -3 8989.53 517.029 8
13 -32 -3 9611.02 663.412 2
-13 -19 0 9370.48 598.972 10
32 -19 0 8647.06 657.357 17
13 -32 0 9334.47 773.982 2
19 -32 0 8570.55 764.801 2
19 13 0 9070.75 647.540 8
19 -32 0 8876.89 608.655 4
32 -19 -3 11331.5 639.177 17
-32 13 -3 12476.2 636.772 13
-19 -13 -3 12608.2 605.782 12
-32 20 -4 725.599 132.399 13
12 -32 -4 420.613 121.516 2
-12 -20 -1 7425.84 518.142 10
32 -20 1 7378.83 605.496 17
20 12 -1 7780.20 580.336 8
12 -32 -1 6666.73 631.653 2
20 -32 1 7838.38 569.736 4
-12 -20 2 3168.57 302.234 10
32 -20 -2 3223.42 371.287 17
20 12 2 3052.19 367.194 8
20 -32 -2 3173.15 415.328 2
-32 12 -2 2917.33 319.771 13
-11 -21 -2 18908.0 779.827 10
21 11 -2 19942.3 907.289 8
11 -32 -2 18874.8 999.049 2
21 -32 2 17832.6 862.746 4
-11 -21 1 15625.0 760.194 10
32 -21 -1 15594.3 871.768 17
21 11 1 16265.2 891.489 8
21 -32 -1 15917.9 970.018 2
21 -32 -1 17441.2 856.277 4
32 -21 -4 9477.54 462.238 17
32 -22 3 473.846 137.191 15
22 10 -3 551.999 175.358 8
-32 22 -3 415.607 132.327 13
22 -32 3 466.949 140.456 4
-10 -22 0 514.788 164.844 10
32 -22 0 589.598 219.254 17
22 10 0 513.218 190.507 8
22 -32 0 651.962 201.343 4
32 -22 -3 2709.62 299.030 17
22 -32 -3 2585.83 307.618 2
-22 -10 -3 2316.75 234.546 12
-9 -23 -1 559.432 159.025 10
32 -23 1 565.387 193.157 17
23 9 -1 437.693 174.088 8
32 -23 -2 763.679 200.302 17
23 9 2 461.865 180.469 8
23 -32 -2 575.126 184.210 2
-8 -24 -2 19708.3 758.790 10
32 -24 2 20702.9 861.255 15
-8 -24 1 18402.7 783.539 10
32 -24 -1 18085.9 911.037 17
24 8 1 18256.2 917.808 8
32 -25 3 1067.85 161.315 15
25 7 -3 1247.42 180.708 8
-32 25 -3 1332.29 181.875 13
25 -32 3 993.865 162.691 4
-7 -25 0 1562.59 224.377 10
32 -25 0 1584.37 282.172 17
25 7 0 1775.42 289.634 8
25 -32 0 2014.35 280.799 4
32 -25 -3 2410.38 250.796 17
[truncated: 4,921 more chars]
